# Supplementary material for: Developing and validating subjective and objective risk-assessment measures for predicting mortality after major surgery: An international prospective cohort study
Source: PLoS Med. 2020 Oct 15;17(10):e1003253. doi: 10.1371/journal.pmed.1003253 (PMC7561094; doi:10.1371/journal.pmed.1003253)
Supplement: S1 Data — (ZIP) [file pmed.1003253.s024.zip]

Archive with 2 entries (1 files):
- Data/
- Data/SNAP2_Clinician_Predictions_Anon_Dataset.csv
