# Supplementary material for: Developing and validating subjective and objective risk-assessment measures for predicting mortality after major surgery: An international prospective cohort study
Source: PLoS Med. 2020 Oct 15;17(10):e1003253. doi: 10.1371/journal.pmed.1003253 (PMC7561094; doi:10.1371/journal.pmed.1003253)
Supplement: S1 Data — (ZIP) [file pmed.1003253.s024.zip › Data/SNAP2_Clinician_Predictions_Anon_Dataset.csv]

CaseId	SiteCode	S01Age	S01Gender	S02PlannedProcedureMainGroup	S02PlannedProcedureSubGroup	S02PlannedProcedure	S02PlannedProcSeverity	S02OperativeUrgency	S03AsaPsClass	S03PastMedicalHistoryCoronaryArteryDisease	S03PastMedicalHistoryCongestiveCardiacFailure	S03PastMedicalHistoryMetastaticCancerCurrent	S03PastMedicalHistoryDementia	S03PastMedicalHistoryCOPD	S03PastMedicalHistoryPulmonaryFibrosis	S03Diabetes	S03PastMedicalHistoryLiverCirrhosis	S03PastMedicalHistoryRenalDisease	S03PastMedicalHistoryStrokeTIA	S03DrugTreatmentAntiAnginal	S03DrugTreatmentDigoxinTherapy	S03DrugTreatmentAntiHypertensive	S03ElevatedJugularVenousPressureJvp	S03PeripheralOedema	S03DrugTreatmentWarfarin	S03DrugTreatmentDiureticTreatment	S03Dyspnoea	S03RadiologicalFindingsConsolidation	S03RadiologicalFindingsCardiomegaly	S03SystolicBloodPressureBpAtPreAssessment	S03PulseRateAtPreoperativeAssessment	S03GlasgowComaScaleGcsPreInductionOfAnaesthesia	S03Hb	S03WhiteCellCountWcc	S03Urea	S03Na	S03K	S03EcgFindings	S03PerioperativeTeamOfTheRiskOfDeathWithin30Days	S03MortalityEstimateClinicalJudgment	S03MortalityEstimateASAPSScore	S03MortalityEstimateDukeOtherActivityStatusIndex	S03MortalityEstimateWalkTest	S03MortalityEstimateCardiopulmonaryExerciseTesting	S03MortalityEstimateFrailtyAssessment	S03MortalityEstimateSurgicalRiskScale	S03MortalityEstimateSurgicalOutcomeRiskTool	S03MortalityEstimateEuroSCORE	S03MortalityEstimatePOSSUM
1	37	29	F	15	15-1	15-1-3-Maj	Maj	U	II	N	N	N	N	N	N	2O	N	N	N	N	N	N	N	N	N	N	Non	NA	NA	135	105	15	134	11.1	NA	NA	NA	ND	L1	TRUE	FALSE	FALSE	FALSE	FALSE	FALSE	FALSE	FALSE	FALSE	FALSE
2	37	37	F	15	15-1	15-1-3-Maj	Maj	U	I	N	N	N	N	N	N	N	N	N	N	N	N	N	N	N	N	N	OME	NA	NA	123	110	15	113	15.9	4.6	133	4	ND	L1	TRUE	FALSE	FALSE	FALSE	FALSE	FALSE	FALSE	FALSE	FALSE	FALSE
3	119	32	F	11	11-4	11-4-10-Min	Min	I	I	N	N	N	N	N	N	N	N	N	N	N	N	N	N	N	N	N	Non	NA	NA	107	92	15	122	13.5	47	139	3.7	ND	L1	TRUE	FALSE	FALSE	FALSE	FALSE	FALSE	FALSE	FALSE	FALSE	FALSE
4	177	66	F	9	9-4	9-4-11-Maj	Maj	I	I	N	N	N	N	N	N	N	N	N	N	N	N	N	N	N	N	N	Non	NA	NA	132	106	15	118	12.6	3.7	138	4.2	NOR	L2	FALSE	FALSE	FALSE	FALSE	FALSE	FALSE	FALSE	FALSE	FALSE	FALSE
5	79	48	F	9	9-4	9-4-2-Maj	Maj	Ele	II	N	N	N	N	N	N	N	N	N	N	N	N	N	N	N	N	N	Non	NA	NA	136	82	15	112	7.4	4	139	4.2	NOR	L1	FALSE	FALSE	FALSE	FALSE	FALSE	FALSE	FALSE	TRUE	FALSE	FALSE
6	79	75	F	9	9-5	9-5-4-Com	Com	Exp	I	N	N	N	N	N	N	N	N	N	N	N	N	N	N	N	N	N	Non	NA	NA	150	60	15	138	8.3	6.2	137	4.7	O	L6	FALSE	FALSE	FALSE	FALSE	TRUE	FALSE	FALSE	FALSE	FALSE	FALSE
7	79	68	F	13	13-19	13-19-18-Com	Com	Ele	III	N	N	Y	N	N	N	N	N	N	N	N	N	N	N	N	N	N	Non	NA	NA	159	71	15	130	5.8	7.1	139	4.5	NOR	L1	TRUE	TRUE	FALSE	FALSE	FALSE	FALSE	FALSE	FALSE	FALSE	FALSE
8	79	58	F	5	5-2	5-2-5-Maj	Maj	Ele	II	N	N	N	N	N	N	N	N	N	N	N	N	N	N	N	N	N	Non	NA	NA	133	177	15	138	4.5	5.4	140	4	ND	L1	TRUE	FALSE	FALSE	FALSE	FALSE	FALSE	FALSE	FALSE	FALSE	FALSE
9	79	66	M	13	13-19	13-19-22-Xma	Xma	Ele	II	N	N	N	N	N	N	N	N	N	N	N	N	Y	N	N	N	N	Non	NA	NA	142	75	15	157	7.1	6	137	4.1	NOR	L1	TRUE	TRUE	FALSE	FALSE	FALSE	FALSE	FALSE	FALSE	FALSE	FALSE
10	79	68	M	13	13-23	13-23-30-Com	Com	Ele	II	N	N	N	N	N	N	N	N	N	N	N	N	N	N	N	N	N	Non	NA	NA	125	68	15	93	10.2	8.5	139	4.5	NOR	L1	TRUE	FALSE	FALSE	FALSE	FALSE	FALSE	FALSE	FALSE	FALSE	FALSE
11	79	60	F	9	9-9	9-9-9-Int	Int	Exp	III	Y	N	N	N	N	N	N	N	N	N	Y	N	Y	N	N	N	N	Non	NA	NA	157	110	15	113	11.7	2.8	130	3.7	O	L2	FALSE	FALSE	FALSE	FALSE	FALSE	FALSE	FALSE	TRUE	FALSE	FALSE
12	79	66	F	13	13-25	13-25-1-Int	Int	U	III	N	Y	N	N	Y	N	2I	N	N	N	N	N	Y	N	N	N	N	AR	N	Y	145	65	15	116	6.5	5.7	132	5	NOR	L2	TRUE	TRUE	FALSE	FALSE	FALSE	FALSE	FALSE	FALSE	FALSE	FALSE
13	79	80	F	13	13-19	13-19-22-Xma	Xma	U	II	N	N	N	N	N	N	N	N	N	N	N	N	Y	N	N	N	N	OME	NA	NA	194	110	15	150	12.6	6.3	138	4.3	O	L2	TRUE	TRUE	FALSE	FALSE	FALSE	FALSE	FALSE	FALSE	FALSE	FALSE
14	202	22	F	15	15-1	15-1-3-Maj	Maj	I	II	N	N	N	N	N	N	N	N	N	N	N	N	N	N	N	N	N	Non	NA	NA	140	98	15	118	8.4	NA	NA	NA	ND	L1	TRUE	TRUE	FALSE	FALSE	FALSE	FALSE	FALSE	FALSE	FALSE	FALSE
15	79	50	F	9	9-6	9-6-3-Maj	Maj	Ele	III	N	N	N	N	N	N	2O	N	N	N	N	N	Y	N	N	N	N	Non	N	N	161	80	15	135	9.1	3.7	135	4.2	NOR	L2	TRUE	FALSE	FALSE	FALSE	FALSE	FALSE	FALSE	FALSE	FALSE	FALSE
16	79	48	F	10	10-1	10-1-8-Maj	Maj	Ele	III	N	N	N	N	N	N	N	N	N	N	N	N	Y	N	N	N	N	Non	NA	NA	184	91	15	120	6.5	7.1	137	4.2	NOR	L1	TRUE	FALSE	FALSE	FALSE	FALSE	FALSE	FALSE	FALSE	FALSE	FALSE
17	230	29	F	15	15-1	15-1-3-Maj	Maj	I	II	N	N	N	N	N	N	N	N	N	N	N	N	N	N	N	N	N	Non	NA	NA	150	140	15	146	17.1	NA	NA	NA	ND	L1	TRUE	FALSE	FALSE	FALSE	FALSE	FALSE	FALSE	FALSE	FALSE	FALSE
18	79	77	F	13	13-23	13-23-30-Com	Com	Ele	III	Y	Y	N	N	N	N	N	N	N	N	Y	N	Y	N	N	N	Y	OME	N	N	143	75	15	126	8	8.7	135	4.5	QW	L1	TRUE	TRUE	FALSE	FALSE	FALSE	FALSE	FALSE	TRUE	FALSE	FALSE
19	79	50	M	4	4-1	4-1-12-Int	Int	U	I	N	N	N	N	N	N	N	N	N	N	N	N	N	N	N	N	N	Non	NA	NA	110	68	15	154	11.5	2.3	137	3.8	ND	L1	TRUE	FALSE	FALSE	FALSE	FALSE	FALSE	FALSE	FALSE	FALSE	FALSE
20	115	30	F	15	15-1	15-1-4-Int	Int	U	I	N	N	N	N	N	N	N	N	N	N	N	N	N	N	N	N	N	Non	NA	NA	133	72	15	102	NA	NA	NA	NA	ND	L1	TRUE	TRUE	FALSE	FALSE	FALSE	FALSE	FALSE	FALSE	FALSE	FALSE
21	115	26	F	11	11-4	11-4-10-Min	Min	U	I	N	N	N	N	N	N	N	N	N	N	N	N	N	N	N	N	N	Non	NA	NA	139	113	15	104	16.2	4.7	134	4.1	ND	L1	TRUE	TRUE	FALSE	FALSE	FALSE	FALSE	FALSE	FALSE	FALSE	FALSE
22	115	32	F	15	15-1	15-1-4-Int	Int	U	II	N	N	N	N	N	N	N	N	N	N	N	N	N	N	N	N	N	Non	NA	NA	153	140	15	124	20.9	4.4	126	4.9	ND	L1	TRUE	TRUE	FALSE	FALSE	FALSE	FALSE	FALSE	FALSE	FALSE	FALSE
23	60	93	M	13	13-20	13-20-7-Maj	Maj	U	II	N	N	N	N	N	N	N	N	N	N	N	N	N	N	N	N	N	Non	NA	NA	117	91	15	139	11.2	55	139	4.5	NOR	L2	TRUE	FALSE	FALSE	FALSE	FALSE	FALSE	FALSE	FALSE	FALSE	FALSE
24	242	83	M	13	13-23	13-23-32-Xma	Xma	Ele	II	N	N	N	N	N	N	2O	N	N	N	N	N	N	N	N	N	N	Non	NA	NA	134	85	15	NA	NA	6.2	140	4.9	O	L1	TRUE	FALSE	FALSE	FALSE	FALSE	FALSE	FALSE	FALSE	FALSE	FALSE
25	127	32	M	10	10-6	10-6-12-Int	Int	U	II	N	N	N	N	N	N	N	N	N	N	N	N	N	N	N	N	N	Non	NA	NA	135	85	15	157	9.6	3.9	138	4	ND	L1	TRUE	TRUE	FALSE	FALSE	FALSE	FALSE	FALSE	FALSE	FALSE	FALSE
26	239	49	F	6	6-11	6-11-35-Com	Com	Ele	II	N	N	N	N	N	N	N	N	N	N	N	N	Y	N	N	Y	Y	Non	NA	NA	145	140	15	NA	NA	NA	NA	NA	O	L1	TRUE	FALSE	FALSE	FALSE	FALSE	FALSE	FALSE	FALSE	FALSE	FALSE
27	111	27	F	15	15-1	15-1-3-Maj	Maj	I	I	N	N	N	N	N	N	N	N	N	N	N	N	N	N	N	N	N	Non	NA	NA	120	102	15	123	15.4	NA	NA	NA	ND	L1	TRUE	TRUE	FALSE	FALSE	FALSE	FALSE	FALSE	FALSE	FALSE	FALSE
28	226	27	F	15	15-1	15-1-3-Maj	Maj	Ele	I	N	N	N	N	N	N	N	N	N	N	N	N	N	N	N	N	N	Non	NA	NA	150	94	15	NA	NA	NA	NA	NA	ND	L1	TRUE	FALSE	FALSE	FALSE	FALSE	FALSE	FALSE	FALSE	FALSE	FALSE
29	157	87	F	12	12-4	12-4-24-Int	Int	Ele	II	N	N	N	N	N	N	N	N	N	Y	N	N	Y	N	N	N	N	Non	NA	NA	158	76	15	145	9.3	NA	139	3.9	NOR	L1	TRUE	FALSE	FALSE	FALSE	FALSE	FALSE	FALSE	FALSE	FALSE	FALSE
30	156	52	M	9	9-8	9-8-27-Int	Int	Exp	III	N	N	N	N	N	N	N	N	N	N	N	N	Y	N	N	N	N	OME	NA	NA	92	89	15	145	6.6	2	132	4.7	4E	L6	TRUE	FALSE	FALSE	FALSE	FALSE	FALSE	FALSE	FALSE	FALSE	FALSE
31	177	35	F	13	13-19	13-19-21-Xma	Xma	Ele	I	N	N	N	N	N	N	N	N	N	N	N	N	N	N	N	N	N	Non	NA	NA	114	72	15	144	9.8	5.8	140	4.8	ND	L1	TRUE	FALSE	FALSE	FALSE	FALSE	FALSE	FALSE	FALSE	FALSE	FALSE
32	142	24	F	15	15-1	15-1-3-Maj	Maj	U	I	N	N	N	N	N	N	N	N	N	N	N	N	N	N	N	N	N	Non	NA	NA	107	82	15	90	7	2	138	4	ND	L1	TRUE	FALSE	FALSE	FALSE	FALSE	FALSE	FALSE	FALSE	FALSE	FALSE
33	239	31	F	15	15-1	15-1-1-Min	Min	I	I	N	N	N	N	N	N	N	N	N	N	N	N	N	N	N	N	N	Non	NA	NA	110	76	15	NA	NA	NA	NA	NA	ND	L1	FALSE	FALSE	TRUE	FALSE	FALSE	FALSE	FALSE	FALSE	FALSE	FALSE
34	110	63	M	14	14-2	14-2-6-Maj	Maj	U	III	N	N	N	N	N	N	N	N	N	N	N	N	Y	N	N	N	N	Non	NA	NA	132	63	14	144	8.2	6	137	3	NOR	L1	TRUE	FALSE	FALSE	FALSE	FALSE	FALSE	FALSE	FALSE	FALSE	FALSE
35	115	33	F	15	15-1	15-1-3-Maj	Maj	Ele	I	N	N	N	N	N	N	N	N	N	N	N	N	N	N	N	N	N	Non	NA	NA	130	70	15	116	6.3	NA	NA	NA	ND	L1	TRUE	FALSE	FALSE	FALSE	FALSE	FALSE	FALSE	FALSE	FALSE	FALSE
36	10	68	M	10	10-5	10-5-3-Maj	Maj	Ele	II	N	N	N	N	N	N	2O	N	N	N	N	N	Y	N	Y	N	N	Non	NA	NA	109	69	15	109	6.5	2	135	4.1	NOR	L2	TRUE	FALSE	FALSE	FALSE	FALSE	FALSE	FALSE	FALSE	FALSE	FALSE
37	142	70	M	3	3-7	3-7-9-Int	Int	Ele	II	N	N	N	N	N	N	N	N	N	N	N	N	Y	N	N	N	N	Non	N	N	210	100	15	157	6.3	7.1	140	4.6	ST	L1	TRUE	TRUE	FALSE	FALSE	FALSE	FALSE	FALSE	FALSE	FALSE	FALSE
38	67	32	F	15	15-1	15-1-3-Maj	Maj	U	I	N	N	N	N	N	N	N	N	N	N	N	N	N	N	N	N	N	Non	NA	NA	125	90	15	140	12.2	4	137	4.2	ND	L1	TRUE	TRUE	FALSE	FALSE	FALSE	FALSE	FALSE	FALSE	FALSE	FALSE
39	104	72	F	13	13-20	13-20-7-Maj	Maj	U	II	N	N	N	N	Y	N	N	N	N	N	N	N	Y	N	N	N	N	Non	NA	NA	180	98	15	124	19.1	10.6	141	3.8	O	L1	TRUE	FALSE	FALSE	FALSE	FALSE	FALSE	FALSE	FALSE	FALSE	FALSE
40	10	46	M	10	10-6	10-6-10-Int	Int	U	II	N	N	N	N	Y	N	N	N	N	N	N	N	N	N	N	N	N	OME	NA	NA	147	56	15	159	8.1	4.5	137	4.8	4E	L1	TRUE	FALSE	FALSE	FALSE	FALSE	FALSE	FALSE	FALSE	FALSE	FALSE
41	138	79	F	13	13-19	13-19-13-Maj	Maj	U	IV	Y	N	N	Y	N	N	N	N	Y	N	N	N	Y	N	N	N	Y	Non	NA	NA	123	59	15	106	14.4	10.5	134	3.9	QW	L10	FALSE	FALSE	FALSE	FALSE	FALSE	FALSE	FALSE	FALSE	FALSE	FALSE
42	10	47	M	7	7-6	7-6-8-Int	Int	Ele	III	N	N	N	N	N	N	N	N	Y	N	N	N	Y	N	N	N	N	OME	NA	NA	150	66	15	106	5.9	16.9	136	5.7	NOR	L2	TRUE	TRUE	FALSE	FALSE	FALSE	FALSE	FALSE	FALSE	FALSE	FALSE
43	145	41	F	13	13-23	13-23-33-Xma	Xma	Ele	II	N	N	N	N	N	N	N	N	N	N	N	N	N	N	N	N	N	OME	NA	NA	136	76	15	131	4.4	4.6	140	4.3	NOR	L1	TRUE	TRUE	TRUE	FALSE	FALSE	FALSE	FALSE	FALSE	FALSE	FALSE
44	114	76	M	9	9-5	9-5-12-Min	Min	Exp	III	N	N	N	N	N	N	N	N	N	N	N	N	N	N	N	N	N	Non	NA	NA	153	80	15	109	NA	6.2	136	4.1	NOR	L10	TRUE	FALSE	FALSE	FALSE	FALSE	FALSE	FALSE	FALSE	FALSE	FALSE
45	137	35	F	15	15-1	15-1-3-Maj	Maj	Ele	I	N	N	N	N	N	N	N	N	N	N	N	N	N	N	N	N	N	Non	NA	NA	145	99	15	99	10	NA	NA	NA	ND	L1	TRUE	FALSE	FALSE	FALSE	FALSE	FALSE	FALSE	FALSE	FALSE	FALSE
46	9	44	M	9	9-8	9-8-29-Int	Int	U	II	N	N	N	N	N	N	N	N	N	Y	N	N	N	N	N	N	N	Non	NA	NA	162	84	15	148	8.8	3	141	5	ND	L1	TRUE	TRUE	FALSE	FALSE	FALSE	FALSE	FALSE	FALSE	FALSE	FALSE
47	138	39	F	15	15-1	15-1-3-Maj	Maj	Ele	II	N	N	N	N	N	N	N	N	N	N	N	N	N	N	N	N	N	Non	NA	NA	120	88	15	112	9.9	NA	NA	NA	NOR	L1	TRUE	TRUE	FALSE	FALSE	FALSE	FALSE	FALSE	FALSE	FALSE	FALSE
48	74	73	F	13	13-19	13-19-12-Xma	Xma	Ele	II	N	N	N	N	N	N	N	N	N	N	N	N	Y	N	N	N	N	Non	NA	NA	160	78	15	131	11.5	7.6	139	3.9	NOR	L1	TRUE	TRUE	FALSE	FALSE	FALSE	FALSE	FALSE	FALSE	FALSE	FALSE
49	137	27	F	15	15-1	15-1-3-Maj	Maj	I	I	N	N	N	N	N	N	N	N	N	N	N	N	N	N	N	N	N	Non	NA	NA	110	100	15	NA	NA	NA	NA	NA	ND	L1	FALSE	TRUE	FALSE	FALSE	FALSE	FALSE	FALSE	FALSE	FALSE	FALSE
50	142	39	F	15	15-1	15-1-3-Maj	Maj	I	I	N	N	N	N	N	N	N	N	N	N	N	N	N	N	N	N	N	Non	NA	NA	110	85	15	127	18	3.4	136	4.2	NOR	L1	TRUE	FALSE	FALSE	FALSE	FALSE	FALSE	FALSE	FALSE	FALSE	FALSE
51	257	61	M	13	13-22	13-22-1-Maj	Maj	Ele	I	N	N	N	N	N	N	N	N	N	N	N	N	N	N	N	N	N	Non	NA	NA	140	50	15	126	6.5	7	140	4.4	NOR	L1	TRUE	FALSE	FALSE	FALSE	FALSE	FALSE	FALSE	FALSE	FALSE	FALSE
52	156	62	M	12	12-1	12-1-3-Min	Min	U	III	N	N	N	N	N	N	2O	N	N	N	N	N	Y	N	N	N	N	OME	NA	NA	140	145	15	147	16.9	NA	NA	NA	ND	L2	TRUE	FALSE	FALSE	FALSE	FALSE	FALSE	FALSE	TRUE	FALSE	FALSE
53	9	31	F	12	12-1	12-1-3-Min	Min	U	III	N	N	N	N	N	N	N	N	N	N	N	N	N	N	N	N	N	OME	NA	NA	154	100	15	151	26.4	2	139	4	ND	L1	TRUE	TRUE	FALSE	FALSE	FALSE	FALSE	FALSE	FALSE	FALSE	FALSE
54	53	60	F	6	6-7	6-7-1-Min	Min	Ele	II	N	N	N	N	Y	N	N	N	N	N	N	N	N	N	N	N	N	Non	NA	NA	144	81	15	143	11.4	2.4	142	5	NOR	L1	TRUE	TRUE	FALSE	FALSE	FALSE	FALSE	FALSE	FALSE	FALSE	FALSE
55	257	61	M	13	13-23	13-23-32-Xma	Xma	Ele	II	N	N	N	N	N	N	2O	N	N	N	N	N	Y	N	N	N	N	Non	NA	NA	110	61	15	166	11.8	8.9	140	5	QW	L1	TRUE	FALSE	FALSE	FALSE	FALSE	FALSE	FALSE	FALSE	FALSE	FALSE
56	115	75	F	9	9-5	9-5-27-Maj	Maj	Ele	II	N	N	N	N	N	N	N	N	N	N	N	N	N	N	N	N	N	Non	NA	NA	150	60	15	139	5.5	6.1	144	5	O	L1	TRUE	FALSE	FALSE	FALSE	FALSE	FALSE	FALSE	FALSE	FALSE	FALSE
57	59	20	F	15	15-1	15-1-3-Maj	Maj	U	II	N	N	N	N	N	N	N	N	N	N	N	N	N	N	N	N	N	Non	NA	NA	81	96	15	122	11.6	5	136	4.3	ND	L1	TRUE	FALSE	FALSE	FALSE	FALSE	FALSE	FALSE	FALSE	FALSE	FALSE
58	53	75	M	6	6-10	6-10-32-Com	Com	Ele	III	Y	N	N	N	N	N	N	N	N	N	Y	N	Y	N	N	N	N	L	NA	NA	92	82	15	124	7.8	6.8	143	4.7	NOR	L6	TRUE	FALSE	FALSE	FALSE	FALSE	FALSE	FALSE	FALSE	TRUE	FALSE
59	239	71	M	6	6-4	6-4-2-Int	Int	U	III	N	N	N	N	N	N	N	N	N	N	N	N	N	N	N	N	N	L	N	N	111	81	15	112	15.3	NA	NA	NA	NOR	L2	TRUE	FALSE	FALSE	FALSE	FALSE	FALSE	FALSE	FALSE	FALSE	FALSE
60	67	30	F	15	15-1	15-1-3-Maj	Maj	I	I	N	N	N	N	N	N	N	N	N	N	N	N	N	N	Y	N	N	Non	NA	NA	190	96	15	140	19.4	NA	NA	NA	NOR	L1	TRUE	TRUE	FALSE	FALSE	FALSE	FALSE	FALSE	FALSE	FALSE	FALSE
61	127	29	F	12	12-1	12-1-3-Min	Min	U	I	N	N	N	N	N	N	N	N	N	N	N	N	N	N	N	N	N	Non	NA	NA	100	70	15	139	5.9	5.2	138	3.9	ND	L1	TRUE	TRUE	FALSE	FALSE	FALSE	FALSE	FALSE	FALSE	FALSE	FALSE
62	74	57	M	9	9-3	9-3-14-Maj	Maj	Ele	I	N	N	N	N	N	N	N	N	N	N	N	N	N	N	N	N	N	Non	NA	NA	119	62	15	150	5.4	46	140	4.3	ND	L1	TRUE	TRUE	FALSE	FALSE	FALSE	FALSE	FALSE	FALSE	FALSE	FALSE
63	189	68	M	13	13-23	13-23-15-Com	Com	Ele	III	N	N	N	N	N	N	N	N	N	N	N	Y	N	N	N	Y	N	L	NA	NA	121	65	15	135	6.7	8.7	144	4.2	AF6090	L2	FALSE	FALSE	FALSE	FALSE	FALSE	FALSE	FALSE	FALSE	FALSE	FALSE
64	176	63	F	3	3-7	3-7-9-Int	Int	Ele	II	N	N	N	N	N	N	N	N	N	N	N	N	N	N	N	N	N	Non	NA	NA	163	69	15	NA	NA	NA	NA	NA	ND	L1	TRUE	FALSE	FALSE	FALSE	FALSE	FALSE	FALSE	FALSE	FALSE	FALSE
65	123	22	M	12	12-1	12-1-2-Min	Min	Exp	I	N	N	N	N	N	N	N	N	N	N	N	N	N	N	N	N	N	Non	NA	NA	129	60	15	NA	NA	NA	NA	NA	ND	L1	TRUE	FALSE	FALSE	FALSE	FALSE	FALSE	FALSE	TRUE	FALSE	FALSE
66	69	79	M	10	10-5	10-5-3-Maj	Maj	Ele	II	N	N	N	N	Y	N	2O	N	N	N	N	N	Y	N	N	N	N	Non	NA	NA	146	67	15	127	8.1	8.4	135	5.2	ND	L2	TRUE	TRUE	FALSE	FALSE	FALSE	FALSE	FALSE	FALSE	FALSE	FALSE
67	10	85	M	7	7-1	7-1-4-Com	Com	U	III	Y	Y	N	N	Y	N	1	N	Y	Y	Y	N	Y	N	Y	N	Y	Non	NA	NA	157	86	15	107	9.9	30.5	139	4.9	ND	L6	TRUE	FALSE	FALSE	FALSE	FALSE	FALSE	FALSE	FALSE	FALSE	FALSE
68	176	30	F	6	6-2	6-2-3-Xma	Xma	U	I	N	N	N	N	N	N	N	N	N	N	N	N	N	N	N	N	N	Non	NA	NA	111	75	15	121	9.1	3.8	140	4.7	NOR	L1	TRUE	FALSE	FALSE	FALSE	FALSE	FALSE	FALSE	FALSE	FALSE	FALSE
69	114	68	M	13	13-23	13-23-32-Xma	Xma	Ele	II	Y	N	N	N	N	N	N	N	N	N	N	N	Y	N	N	N	N	Non	NA	NA	160	70	15	151	7.2	7.4	139	4.6	NOR	L1	TRUE	FALSE	FALSE	FALSE	FALSE	FALSE	FALSE	FALSE	FALSE	FALSE
70	79	82	M	13	13-21	13-21-7-Maj	Maj	U	IV	Y	N	N	N	N	N	N	N	N	N	Y	N	Y	N	N	N	N	AR	N	N	135	80	15	84	15	5.9	131	4.2	O	L50	TRUE	TRUE	FALSE	FALSE	FALSE	FALSE	FALSE	FALSE	FALSE	FALSE
71	10	31	F	15	15-1	15-1-3-Maj	Maj	Ele	II	N	N	N	N	N	N	N	N	N	N	N	N	N	N	N	N	N	Non	NA	NA	113	91	15	103	5.4	2.2	135	4.2	ND	L1	TRUE	FALSE	FALSE	FALSE	FALSE	FALSE	FALSE	FALSE	FALSE	FALSE
72	114	64	F	11	11-1	11-1-24-Maj	Maj	Ele	I	N	N	N	N	N	N	N	N	N	N	N	N	N	N	N	N	N	Non	NA	NA	124	86	15	125	8.8	5.6	138	4.4	NOR	L1	TRUE	TRUE	FALSE	FALSE	FALSE	FALSE	FALSE	FALSE	FALSE	FALSE
73	67	31	F	15	15-1	15-1-3-Maj	Maj	I	I	N	N	N	N	N	N	N	N	N	N	N	N	N	N	N	N	N	Non	NA	NA	120	93	15	123	7	2.3	137	4	ND	L1	TRUE	TRUE	FALSE	FALSE	FALSE	FALSE	FALSE	FALSE	FALSE	FALSE
74	114	94	F	13	13-19	13-19-13-Maj	Maj	U	III	Y	Y	N	Y	N	N	2D	N	N	N	Y	N	Y	Y	Y	N	Y	L	N	Y	170	85	14	129	14	16.6	135	5.2	AF>90	L10	TRUE	TRUE	FALSE	FALSE	FALSE	FALSE	FALSE	FALSE	FALSE	FALSE
75	114	61	M	13	13-19	13-19-22-Xma	Xma	Ele	I	N	N	N	N	N	N	N	N	N	N	N	N	N	N	N	N	N	OME	NA	NA	158	70	15	155	8.8	9.2	142	3.9	NOR	L1	TRUE	FALSE	FALSE	FALSE	FALSE	FALSE	FALSE	FALSE	FALSE	FALSE
76	123	92	M	13	13-20	13-20-6-Maj	Maj	U	III	N	N	N	N	Y	N	N	N	N	N	N	N	N	N	N	N	N	OME	N	N	150	75	15	107	9.9	12.6	135	5	NOR	L10	FALSE	FALSE	FALSE	FALSE	FALSE	FALSE	FALSE	TRUE	FALSE	FALSE
77	257	31	F	15	15-1	15-1-3-Maj	Maj	Ele	II	N	N	N	N	N	N	2D	N	N	N	N	N	N	N	N	N	N	Non	NA	NA	120	105	15	120	6.2	NA	NA	NA	ND	L1	TRUE	FALSE	FALSE	FALSE	FALSE	FALSE	FALSE	FALSE	FALSE	FALSE
78	59	30	F	15	15-1	15-1-3-Maj	Maj	Ele	I	N	N	N	N	N	N	N	N	N	N	N	N	N	N	N	N	N	Non	NA	NA	141	95	15	108	7.5	NA	NA	NA	ND	L1	TRUE	FALSE	FALSE	FALSE	FALSE	FALSE	FALSE	FALSE	FALSE	FALSE
79	114	67	F	13	13-19	13-19-22-Xma	Xma	Ele	II	N	N	N	N	N	N	N	N	N	N	N	N	Y	N	N	N	N	Non	NA	NA	160	83	15	126	7.2	6.2	138	4.6	NOR	L1	TRUE	FALSE	FALSE	FALSE	FALSE	FALSE	FALSE	FALSE	FALSE	FALSE
80	70	50	F	11	11-1	11-1-24-Maj	Maj	Ele	I	N	N	N	N	N	N	N	N	N	N	N	N	N	N	N	N	N	Non	NA	NA	130	92	15	143	6.2	NA	NA	NA	ND	L1	TRUE	TRUE	FALSE	FALSE	FALSE	FALSE	FALSE	FALSE	FALSE	FALSE
81	10	47	M	4	4-1	4-1-14-Maj	Maj	Exp	I	N	N	N	N	N	N	N	N	N	N	N	N	N	N	N	N	N	Non	NA	NA	126	64	15	NA	NA	NA	NA	NA	ND	L1	TRUE	TRUE	FALSE	FALSE	FALSE	FALSE	FALSE	FALSE	FALSE	FALSE
82	115	34	F	11	11-4	11-4-12-Xma	Xma	Ele	II	N	N	N	N	N	N	N	N	N	N	N	N	N	N	N	N	N	Non	NA	NA	110	70	15	126	8.5	NA	NA	NA	ND	L1	TRUE	FALSE	FALSE	FALSE	FALSE	FALSE	FALSE	FALSE	FALSE	FALSE
83	114	67	F	13	13-11	13-11-3-Maj	Maj	Ele	III	N	N	N	N	N	N	N	N	N	N	N	N	Y	N	N	Y	N	OME	NA	NA	150	60	15	136	6.1	6.3	138	4.2	NOR	L1	TRUE	FALSE	FALSE	FALSE	FALSE	FALSE	FALSE	FALSE	FALSE	FALSE
84	114	79	F	13	13-23	13-23-32-Xma	Xma	Ele	II	N	N	N	N	N	N	N	N	N	N	N	N	Y	N	N	N	N	Non	NA	NA	143	60	15	121	7.6	5.1	132	4.3	NOR	L1	TRUE	FALSE	FALSE	FALSE	FALSE	FALSE	FALSE	FALSE	FALSE	FALSE
85	244	58	F	13	13-19	13-19-22-Xma	Xma	Ele	I	N	N	N	N	N	N	N	N	N	N	N	N	N	N	N	N	N	Non	NA	NA	145	81	15	126	7.1	6.9	143	4.3	NOR	L1	TRUE	FALSE	FALSE	FALSE	FALSE	FALSE	FALSE	FALSE	FALSE	FALSE
86	257	48	M	12	12-1	12-1-3-Min	Min	U	III	N	N	N	N	N	N	2O	N	N	N	N	N	N	N	N	N	N	Non	NA	NA	135	80	15	146	6.6	3.6	138	4.2	ND	L1	TRUE	FALSE	FALSE	FALSE	FALSE	FALSE	FALSE	FALSE	FALSE	FALSE
87	189	29	M	13	13-25	13-25-9-Int	Int	Exp	I	N	N	N	N	N	N	N	N	N	N	N	N	N	N	N	N	N	Non	NA	NA	122	80	15	138	10.7	2.3	146	4.3	ND	L1	TRUE	FALSE	FALSE	FALSE	FALSE	FALSE	FALSE	FALSE	FALSE	FALSE
88	22	52	F	5	5-1	5-1-10-Int	Int	Ele	II	N	N	N	N	N	N	N	N	N	N	N	N	N	N	N	N	N	Non	NA	NA	131	76	15	128	6.2	3.2	138	3.9	NOR	L1	TRUE	TRUE	FALSE	FALSE	FALSE	FALSE	FALSE	FALSE	FALSE	FALSE
89	59	87	M	10	10-3	10-3-7-Min	Min	Ele	II	N	N	N	N	N	N	N	N	N	N	N	N	N	N	N	N	N	Non	NA	NA	150	85	15	124	5.8	10.9	142	4.4	NOR	L1	TRUE	TRUE	FALSE	FALSE	FALSE	FALSE	FALSE	FALSE	FALSE	FALSE
90	184	35	F	15	15-1	15-1-3-Maj	Maj	U	II	N	N	N	N	N	N	2D	N	N	N	N	N	N	N	N	N	N	Non	NA	NA	129	72	15	125	10.7	NA	NA	NA	ND	L1	TRUE	TRUE	FALSE	FALSE	FALSE	FALSE	FALSE	FALSE	FALSE	FALSE
91	123	76	F	9	9-8	9-8-8-Int	Int	U	II	N	N	N	N	N	N	N	N	N	N	N	N	N	N	N	N	N	Non	NA	NA	120	79	15	119	5	3.9	129	4.8	ND	L2	FALSE	FALSE	FALSE	FALSE	FALSE	FALSE	FALSE	TRUE	FALSE	FALSE
92	123	20	F	15	15-1	15-1-3-Maj	Maj	I	I	N	N	N	N	N	N	N	N	N	N	N	N	N	N	N	N	N	Non	NA	NA	153	58	15	106	15.8	NA	NA	NA	NOR	L1	TRUE	TRUE	FALSE	FALSE	FALSE	FALSE	FALSE	FALSE	FALSE	FALSE
93	202	45	F	11	11-4	11-4-11-Int	Int	Ele	III	N	N	N	N	N	N	N	N	N	N	N	N	N	N	N	N	N	Non	NA	NA	144	68	15	142	6	NA	141	4.8	ND	L1	TRUE	TRUE	FALSE	FALSE	FALSE	FALSE	FALSE	FALSE	FALSE	FALSE
94	9	50	F	9	9-4	9-4-13-Xma	Xma	Ele	III	N	N	N	N	N	N	N	N	N	N	N	N	N	N	N	N	N	Non	NA	NA	125	85	15	127	4.6	3.9	137	3.7	NOR	L1	TRUE	TRUE	FALSE	FALSE	FALSE	FALSE	FALSE	FALSE	FALSE	FALSE
95	202	29	F	1	1-1	1-1-19-Xma	Xma	Ele	II	N	N	N	N	N	N	N	N	N	N	N	N	N	N	N	N	N	Non	NA	NA	133	78	15	155	10.4	NA	139	4.4	ND	L1	TRUE	FALSE	FALSE	FALSE	FALSE	FALSE	FALSE	FALSE	FALSE	FALSE
96	9	82	F	13	13-15	13-15-21-Xma	Xma	Ele	II	N	N	N	N	N	N	N	N	N	N	N	N	Y	N	N	N	N	Non	NA	NA	180	80	15	142	6.2	NA	142	4.4	NOR	L1	TRUE	TRUE	FALSE	FALSE	FALSE	FALSE	FALSE	FALSE	FALSE	FALSE
97	184	41	F	15	15-1	15-1-3-Maj	Maj	Ele	I	N	N	N	N	N	N	2I	N	N	N	N	N	N	N	N	N	N	Non	NA	NA	177	90	15	119	6.4	NA	NA	NA	ND	L1	TRUE	FALSE	FALSE	FALSE	FALSE	FALSE	FALSE	FALSE	FALSE	FALSE
98	184	49	F	13	13-3	13-3-5-Maj	Maj	Exp	II	N	N	N	N	N	N	N	N	N	N	N	N	N	N	N	N	N	Non	NA	NA	125	70	15	148	4.6	5.9	138	4.7	ND	L1	TRUE	FALSE	FALSE	FALSE	FALSE	FALSE	FALSE	FALSE	FALSE	FALSE
99	142	59	F	13	13-1	13-1-9-Int	Int	U	II	N	N	N	N	N	N	N	N	N	N	N	N	N	N	N	N	N	Non	NA	NA	195	62	15	141	7.9	4.8	138	4.4	ND	L1	FALSE	TRUE	FALSE	FALSE	FALSE	FALSE	FALSE	FALSE	FALSE	FALSE
100	244	30	M	1	1-1	1-1-34-Xma	Xma	Ele	I	N	N	N	N	N	N	N	N	N	N	N	N	N	N	N	N	N	Non	NA	NA	122	60	15	145	5.1	4.4	141	4.8	NOR	L1	FALSE	FALSE	FALSE	FALSE	FALSE	FALSE	FALSE	TRUE	FALSE	FALSE
101	115	66	F	13	13-19	13-19-22-Xma	Xma	Ele	II	N	N	N	N	N	N	N	N	N	N	N	N	N	N	N	N	N	Non	NA	NA	143	80	15	113	7.5	8.3	138	4.5	NOR	L1	TRUE	FALSE	FALSE	FALSE	FALSE	FALSE	FALSE	FALSE	FALSE	FALSE
102	22	37	F	15	15-1	15-1-3-Maj	Maj	Ele	I	N	N	N	N	N	N	N	N	N	N	N	N	N	N	N	N	N	Non	NA	NA	140	90	15	128	12.7	NA	NA	NA	ND	L1	TRUE	TRUE	FALSE	FALSE	FALSE	FALSE	FALSE	FALSE	FALSE	FALSE
103	9	60	M	10	10-5	10-5-3-Maj	Maj	Exp	II	N	N	N	N	N	N	N	N	N	N	N	N	N	N	N	N	N	Non	NA	NA	144	75	15	132	8.6	6	139	4.2	ND	L1	TRUE	TRUE	FALSE	FALSE	FALSE	FALSE	FALSE	FALSE	FALSE	FALSE
104	74	59	M	13	13-23	13-23-8-Int	Int	Ele	III	N	N	N	N	N	N	N	N	N	N	N	N	Y	N	Y	Y	N	Non	NA	NA	138	71	15	133	6.5	7.6	138	4.4	NOR	L1	TRUE	TRUE	FALSE	FALSE	FALSE	FALSE	FALSE	FALSE	FALSE	FALSE
105	77	40	F	15	15-1	15-1-3-Maj	Maj	U	I	N	N	N	N	N	N	N	N	N	N	N	N	N	N	Y	N	N	Non	NA	NA	128	75	15	124	14.3	2.8	138	4.1	ND	L1	TRUE	FALSE	FALSE	FALSE	FALSE	FALSE	FALSE	FALSE	FALSE	FALSE
106	114	76	F	10	10-1	10-1-16-Xma	Xma	Ele	II	N	N	N	N	N	N	N	N	N	N	N	N	N	N	N	N	N	Non	NA	NA	120	60	15	139	6.7	6.2	138	4.7	NOR	L1	TRUE	TRUE	FALSE	FALSE	FALSE	FALSE	FALSE	TRUE	FALSE	FALSE
107	22	31	F	10	10-3	10-3-16-Maj	Maj	Ele	I	N	N	N	N	N	N	N	N	N	N	N	N	N	N	N	N	N	Non	NA	NA	137	83	15	145	5	6.7	136	4.6	NOR	L1	TRUE	FALSE	FALSE	FALSE	FALSE	FALSE	FALSE	FALSE	FALSE	FALSE
108	123	74	F	12	12-1	12-1-2-Min	Min	I	II	N	N	N	N	N	N	N	N	N	N	N	N	N	N	N	N	N	Non	NA	NA	120	78	15	NA	NA	NA	NA	NA	ND	L1	FALSE	TRUE	FALSE	FALSE	FALSE	FALSE	FALSE	FALSE	FALSE	FALSE
109	184	22	F	15	15-1	15-1-7-Min	Min	I	II	N	N	N	N	N	N	N	N	N	N	N	N	N	N	N	N	N	Non	NA	NA	120	100	15	118	11.3	2	139	4.5	ND	L1	TRUE	FALSE	FALSE	FALSE	FALSE	FALSE	FALSE	FALSE	FALSE	FALSE
110	115	75	F	1	1-1	1-1-4-Xma	Xma	Ele	III	N	N	N	N	N	N	N	N	N	N	N	N	N	N	N	N	N	Non	NA	NA	160	65	15	129	7.7	4.4	139	4.1	NOR	L1	TRUE	FALSE	FALSE	FALSE	FALSE	FALSE	FALSE	FALSE	FALSE	FALSE
111	181	66	F	13	13-19	13-19-22-Xma	Xma	Ele	III	N	N	N	N	N	N	2O	N	N	N	N	N	Y	N	N	N	N	OME	NA	NA	150	120	15	113	7.7	4.7	140	4.7	ST	L1	TRUE	FALSE	FALSE	FALSE	FALSE	FALSE	FALSE	FALSE	FALSE	FALSE
112	176	51	M	14	14-2	14-2-1-Int	Int	U	III	N	N	N	N	N	N	N	N	N	N	N	N	N	N	N	N	N	Non	NA	NA	119	77	14	146	8.5	4.3	140	4.5	NOR	L1	TRUE	FALSE	FALSE	FALSE	FALSE	FALSE	FALSE	FALSE	FALSE	FALSE
113	157	51	F	5	5-3	5-3-22-Int	Int	Ele	I	N	N	N	N	N	N	N	N	N	N	N	N	N	N	N	N	N	Non	NA	NA	131	99	15	NA	NA	NA	NA	NA	NOR	L1	TRUE	TRUE	FALSE	FALSE	FALSE	FALSE	FALSE	FALSE	FALSE	FALSE
114	114	59	M	3	3-5	3-5-12-Maj	Maj	Ele	II	N	N	N	N	Y	N	N	N	N	N	N	N	N	N	N	N	N	OME	NA	NA	140	65	15	145	8.8	6	139	4.1	ND	L1	TRUE	TRUE	FALSE	FALSE	FALSE	FALSE	FALSE	FALSE	FALSE	FALSE
115	257	86	F	13	13-3	13-3-4-Maj	Maj	U	II	N	N	N	N	N	N	N	N	N	Y	N	N	Y	N	N	N	N	Non	NA	NA	136	73	15	105	7.7	8.8	142	4	ST	L1	TRUE	FALSE	FALSE	FALSE	FALSE	FALSE	FALSE	FALSE	FALSE	FALSE
116	168	28	F	9	9-9	9-9-4-Int	Int	Ele	I	N	N	N	N	N	N	N	N	N	N	N	N	N	N	N	N	N	Non	NA	NA	112	68	15	140	8.6	5.4	138	4.1	ND	L1	TRUE	TRUE	FALSE	FALSE	FALSE	FALSE	FALSE	FALSE	FALSE	FALSE
117	202	50	F	9	9-5	9-5-24-Com	Com	Ele	II	N	N	N	N	N	N	N	N	N	N	N	N	N	N	N	N	N	Non	NA	NA	95	83	15	122	5.2	NA	140	3.5	NOR	L1	TRUE	TRUE	FALSE	FALSE	FALSE	FALSE	TRUE	FALSE	FALSE	FALSE
118	79	69	M	13	13-23	13-23-30-Com	Com	Ele	II	N	N	N	N	N	N	N	N	N	N	N	N	Y	N	N	N	N	Non	NA	NA	155	68	15	162	5.7	5.6	140	4.7	NOR	L1	TRUE	FALSE	FALSE	FALSE	FALSE	FALSE	FALSE	FALSE	FALSE	FALSE
119	123	49	M	9	9-9	9-9-5-Com	Com	U	II	N	N	N	N	N	N	N	N	N	N	N	N	N	N	N	N	N	Non	NA	NA	120	70	15	87	6.9	5.8	132	3.9	NOR	L2	TRUE	FALSE	FALSE	FALSE	FALSE	FALSE	FALSE	FALSE	FALSE	FALSE
120	189	86	M	10	10-3	10-3-17-Maj	Maj	Ele	II	Y	N	N	N	N	N	N	N	N	N	Y	N	Y	N	N	N	Y	Non	NA	NA	150	46	15	116	6	9.7	140	4.9	ND	L1	TRUE	FALSE	FALSE	FALSE	FALSE	FALSE	FALSE	FALSE	FALSE	FALSE
121	176	47	F	14	14-1	14-1-12-Maj	Maj	Ele	III	N	N	N	N	Y	N	N	N	N	N	N	N	N	N	N	N	N	Non	NA	NA	124	78	15	129	7.7	3	142	3.9	NOR	L1	TRUE	FALSE	FALSE	FALSE	FALSE	FALSE	FALSE	FALSE	FALSE	FALSE
122	60	46	F	4	4-9	4-9-11-Com	Com	Ele	I	N	N	N	N	N	N	N	N	N	N	N	N	N	N	N	N	N	Non	NA	NA	150	65	15	118	5.8	2.9	138	3.8	NOR	L1	FALSE	FALSE	FALSE	FALSE	FALSE	FALSE	FALSE	FALSE	FALSE	FALSE
123	14	70	F	13	13-23	13-23-32-Xma	Xma	Ele	III	Y	N	N	N	N	N	2I	N	N	N	N	N	N	N	N	N	N	Non	NA	NA	130	82	15	111	11.2	6.3	138	5.4	NOR	L2	TRUE	FALSE	FALSE	FALSE	FALSE	FALSE	FALSE	FALSE	FALSE	FALSE
124	257	68	F	13	13-23	13-23-32-Xma	Xma	Ele	I	N	N	N	N	N	N	N	N	N	N	N	N	N	N	N	N	N	Non	NA	NA	143	60	15	130	7.2	4.1	140	4.1	NOR	L1	TRUE	FALSE	FALSE	FALSE	FALSE	FALSE	FALSE	FALSE	FALSE	FALSE
125	168	62	F	13	13-23	13-23-32-Xma	Xma	Ele	III	N	N	N	N	N	N	2O	N	N	N	N	N	N	N	N	N	N	Non	NA	NA	127	85	15	137	8	6.3	141	4.9	NOR	NA	FALSE	FALSE	FALSE	FALSE	FALSE	FALSE	FALSE	FALSE	FALSE	FALSE
126	10	22	M	9	9-5	9-5-32-Min	Min	U	I	N	N	N	N	N	N	N	N	N	N	N	N	N	N	N	N	N	Non	NA	NA	111	81	15	152	14.5	2.5	141	3.9	ND	L1	TRUE	TRUE	FALSE	FALSE	FALSE	FALSE	FALSE	FALSE	FALSE	FALSE
127	10	41	F	16	16-4	16-4-3-Xma	Xma	U	II	N	N	N	N	N	N	N	N	N	N	N	N	N	N	N	N	N	Non	NA	NA	168	70	15	128	9.8	2.4	138	3.6	NOR	L1	TRUE	FALSE	FALSE	FALSE	FALSE	FALSE	FALSE	FALSE	FALSE	FALSE
128	181	74	M	10	10-3	10-3-38-Int	Int	Exp	III	Y	N	N	N	N	N	N	N	N	N	Y	N	Y	N	N	N	N	OME	NA	NA	200	60	15	129	9.8	10.1	139	5	AF6090	L1	TRUE	TRUE	FALSE	FALSE	FALSE	FALSE	FALSE	TRUE	FALSE	FALSE
129	202	62	F	11	11-4	11-4-2-Maj	Maj	Ele	II	N	N	N	N	N	N	2D	N	N	N	N	N	N	N	N	N	N	Non	NA	NA	175	76	15	140	7.9	NA	142	5	NOR	L1	TRUE	TRUE	FALSE	FALSE	FALSE	FALSE	FALSE	FALSE	FALSE	FALSE
130	74	68	F	13	13-19	13-19-12-Xma	Xma	Ele	II	N	N	N	N	N	N	N	N	N	N	N	N	Y	N	N	N	N	Non	NA	NA	170	64	15	149	5.2	4.2	140	3.7	NOR	L1	FALSE	FALSE	FALSE	FALSE	FALSE	FALSE	FALSE	FALSE	FALSE	FALSE
131	157	53	F	5	5-3	5-3-13-Maj	Maj	Ele	II	Y	N	N	N	N	N	N	N	N	N	Y	N	N	N	N	N	N	Non	NA	NA	170	74	15	151	9	NA	142	3.9	NOR	L1	TRUE	TRUE	FALSE	FALSE	FALSE	FALSE	FALSE	FALSE	FALSE	FALSE
132	168	29	F	11	11-3	11-3-5-Int	Int	U	I	N	N	N	N	N	N	N	N	N	N	N	N	N	N	N	N	N	Non	NA	NA	99	82	15	134	11.3	NA	NA	NA	ND	L1	TRUE	FALSE	FALSE	FALSE	FALSE	FALSE	FALSE	FALSE	FALSE	FALSE
133	202	77	M	13	13-23	13-23-32-Xma	Xma	Ele	II	N	N	N	N	N	N	N	N	N	N	N	N	N	N	N	N	N	Non	NA	NA	170	70	15	142	7.8	NA	143	4.7	ND	L1	TRUE	FALSE	FALSE	FALSE	FALSE	FALSE	FALSE	FALSE	FALSE	FALSE
134	176	42	M	9	9-4	9-4-1-Maj	Maj	U	I	N	N	N	N	N	N	N	N	N	N	N	N	N	N	N	N	N	Non	NA	NA	140	84	15	161	9.4	3.9	142	4.6	ND	L1	TRUE	TRUE	FALSE	FALSE	FALSE	FALSE	FALSE	FALSE	FALSE	FALSE
135	257	52	M	9	9-8	9-8-11-Int	Int	Ele	II	N	N	N	N	N	N	N	N	N	N	N	N	N	N	N	N	N	Non	NA	NA	105	75	15	168	4.2	6.2	141	4.2	ND	L1	TRUE	FALSE	FALSE	FALSE	FALSE	FALSE	FALSE	FALSE	FALSE	FALSE
136	257	60	M	9	9-8	9-8-26-Int	Int	Ele	II	Y	N	N	N	N	N	N	N	N	N	Y	N	Y	N	N	N	Y	Non	NA	NA	140	71	15	146	6.7	6.1	137	4.2	NOR	L1	TRUE	FALSE	FALSE	FALSE	FALSE	FALSE	FALSE	FALSE	FALSE	FALSE
137	60	74	F	13	13-19	13-19-12-Xma	Xma	Ele	III	N	N	N	N	Y	N	N	N	N	N	N	N	N	N	N	N	Y	L	NA	NA	158	105	15	154	11.5	5.6	138	4.5	O	L2	TRUE	TRUE	FALSE	FALSE	FALSE	FALSE	FALSE	FALSE	FALSE	FALSE
138	135	82	M	6	6-10	6-10-32-Com	Com	Exp	IV	N	Y	N	N	N	N	N	N	N	N	N	N	Y	Y	Y	N	Y	L	Y	N	134	70	15	117	4.4	87	142	3.5	AF6090	L10	TRUE	TRUE	FALSE	FALSE	FALSE	FALSE	FALSE	FALSE	FALSE	FALSE
139	157	64	M	2	2-11	2-11-1-Xma	Xma	Ele	II	N	N	N	N	N	N	N	N	N	Y	N	N	Y	N	N	N	N	Non	NA	NA	160	80	15	162	5.2	NA	138	3.9	NOR	L1	TRUE	FALSE	FALSE	FALSE	FALSE	FALSE	FALSE	FALSE	FALSE	FALSE
140	253	59	F	13	13-19	13-19-12-Xma	Xma	Ele	II	N	N	N	N	N	N	N	N	N	N	N	N	Y	N	N	N	N	OME	N	Y	179	112	15	139	5.9	5.8	142	4.8	AF6090	L1	TRUE	FALSE	FALSE	FALSE	FALSE	FALSE	FALSE	FALSE	FALSE	FALSE
141	60	19	M	13	13-9	13-9-10-Min	Min	Ele	I	N	N	N	N	N	N	N	N	N	N	N	N	N	N	N	N	N	Non	NA	NA	142	96	15	NA	NA	NA	NA	NA	ND	L1	TRUE	TRUE	FALSE	FALSE	FALSE	FALSE	FALSE	FALSE	FALSE	FALSE
142	253	81	F	13	13-19	13-19-12-Xma	Xma	Ele	II	Y	N	N	N	N	N	2O	N	N	Y	N	N	Y	N	N	N	N	Non	NA	NA	150	60	15	123	4.4	5.3	140	4.9	NOR	L2	TRUE	FALSE	FALSE	FALSE	FALSE	FALSE	FALSE	FALSE	FALSE	FALSE
143	253	84	F	13	13-19	13-19-12-Xma	Xma	U	II	N	N	N	N	N	N	N	N	N	N	N	N	Y	N	N	N	N	Non	NA	NA	174	75	15	134	17	4.4	136	4.6	NOR	L10	TRUE	FALSE	FALSE	FALSE	FALSE	FALSE	FALSE	FALSE	FALSE	FALSE
144	79	85	M	13	13-23	13-23-32-Xma	Xma	Ele	III	Y	N	N	N	N	N	2D	N	N	Y	Y	N	N	N	N	N	N	Non	NA	NA	158	77	15	NA	NA	NA	NA	NA	AF6090	L1	TRUE	FALSE	FALSE	FALSE	FALSE	FALSE	FALSE	FALSE	FALSE	FALSE
145	156	49	F	5	5-2	5-2-2-Maj	Maj	Ele	II	N	N	N	N	N	N	N	N	N	N	N	N	N	N	N	N	N	Non	NA	NA	120	75	15	126	8.5	6.9	138	4.3	ND	L1	TRUE	FALSE	FALSE	FALSE	FALSE	FALSE	FALSE	FALSE	FALSE	FALSE
146	244	25	M	9	9-4	9-4-6-Maj	Maj	Ele	II	N	N	N	N	N	N	N	N	N	N	N	N	N	N	N	N	N	Non	NA	NA	104	86	15	156	6.9	7.6	140	4.7	NOR	L1	TRUE	FALSE	FALSE	FALSE	TRUE	FALSE	FALSE	FALSE	FALSE	FALSE
147	61	85	M	10	10-2	10-2-4-Int	Int	U	III	N	N	N	N	N	N	2D	N	Y	Y	N	N	Y	N	N	N	N	OME	NA	NA	120	62	15	135	11.9	16.4	145	5	AF6090	L2	TRUE	TRUE	FALSE	FALSE	FALSE	FALSE	FALSE	FALSE	FALSE	FALSE
148	59	50	F	9	9-10	9-10-7-Maj	Maj	Ele	II	N	N	N	N	N	N	N	N	N	N	N	N	N	N	N	N	N	Non	NA	NA	151	75	15	132	6.1	8.2	143	4.4	ND	L1	TRUE	FALSE	FALSE	FALSE	FALSE	FALSE	FALSE	FALSE	FALSE	FALSE
149	14	70	F	13	13-20	13-20-3-Com	Com	Exp	II	N	N	N	N	N	N	2O	N	N	N	N	N	Y	N	N	N	Y	Non	NA	NA	147	95	15	120	12.9	3.5	138	3.8	NOR	L2	TRUE	FALSE	FALSE	FALSE	FALSE	FALSE	FALSE	FALSE	FALSE	FALSE
150	178	45	M	10	10-1	10-1-5-Maj	Maj	Ele	II	N	N	N	N	N	N	N	N	N	N	N	N	N	N	N	N	N	Non	NA	NA	130	75	15	137	8.8	5.8	138	4.8	NOR	L1	TRUE	TRUE	FALSE	FALSE	FALSE	FALSE	FALSE	FALSE	FALSE	FALSE
151	79	70	M	7	7-5	7-5-9-Com	Com	Ele	IV	N	N	N	N	Y	N	N	N	N	N	N	N	N	N	N	N	N	OME	N	N	130	76	15	128	12	6.4	142	4.2	ST	L50	FALSE	FALSE	FALSE	FALSE	FALSE	FALSE	FALSE	TRUE	FALSE	FALSE
152	123	86	F	13	13-20	13-20-2-Xma	Xma	U	III	N	N	N	N	N	N	N	N	N	N	N	N	N	N	N	N	N	Non	N	N	130	70	15	130	16.6	5.4	131	4.3	O	L10	FALSE	FALSE	FALSE	FALSE	FALSE	FALSE	FALSE	TRUE	FALSE	FALSE
153	123	34	F	15	15-1	15-1-3-Maj	Maj	Ele	II	N	N	N	N	N	N	N	N	N	N	N	N	N	N	N	N	N	Non	NA	NA	137	93	15	119	10.3	NA	NA	NA	ND	L1	TRUE	FALSE	FALSE	FALSE	FALSE	FALSE	FALSE	FALSE	FALSE	FALSE
154	184	64	F	4	4-2	4-2-1-Int	Int	Ele	III	N	N	N	N	N	N	N	N	N	N	N	N	N	N	N	N	N	Non	NA	NA	130	70	15	123	6.3	45	141	4	NOR	L1	TRUE	FALSE	FALSE	FALSE	FALSE	FALSE	FALSE	FALSE	FALSE	FALSE
155	114	38	F	11	11-1	11-1-8-Maj	Maj	Ele	I	N	N	N	N	N	N	N	N	N	N	N	N	N	N	N	N	N	Non	NA	NA	125	75	15	126	7	5	138	4	ND	L1	TRUE	FALSE	FALSE	FALSE	FALSE	FALSE	FALSE	FALSE	FALSE	FALSE
156	176	52	M	3	3-6	3-6-10-Min	Min	Ele	I	N	N	N	N	N	N	N	N	N	N	N	N	N	N	N	N	N	Non	NA	NA	117	88	15	153	7.8	7.4	139	3.8	ND	L1	TRUE	TRUE	FALSE	FALSE	FALSE	FALSE	FALSE	FALSE	FALSE	FALSE
157	182	58	F	14	14-2	14-2-6-Maj	Maj	Ele	II	N	N	N	N	N	N	N	N	N	N	N	N	N	N	N	N	N	Non	NA	NA	170	85	15	119	7.1	5.4	142	4.6	NOR	L1	TRUE	FALSE	FALSE	FALSE	FALSE	FALSE	FALSE	FALSE	FALSE	FALSE
158	184	46	M	12	12-1	12-1-2-Min	Min	U	I	N	N	N	N	N	N	N	N	N	N	N	N	N	N	N	N	N	Non	NA	NA	120	70	15	129	11	5.8	138	4.7	ND	L1	TRUE	FALSE	FALSE	FALSE	FALSE	FALSE	FALSE	FALSE	FALSE	FALSE
159	239	79	M	6	6-4	6-4-2-Int	Int	U	III	N	N	N	N	N	N	N	N	N	N	N	N	N	Y	Y	N	N	OME	Y	N	145	62	15	135	12	7.1	137	4.8	NOR	L2	TRUE	FALSE	FALSE	FALSE	FALSE	FALSE	FALSE	FALSE	FALSE	FALSE
160	147	31	F	15	15-1	15-1-3-Maj	Maj	Ele	I	N	N	N	N	N	N	N	N	N	N	N	N	N	N	N	N	N	Non	NA	NA	119	70	15	NA	NA	NA	NA	NA	ND	L1	TRUE	FALSE	FALSE	FALSE	FALSE	FALSE	FALSE	FALSE	FALSE	FALSE
161	60	19	F	9	9-3	9-3-3-Int	Int	Ele	II	N	N	N	N	N	N	N	N	N	N	N	N	N	N	N	N	N	Non	NA	NA	130	109	15	149	7	2	140	4.2	ND	L1	TRUE	FALSE	FALSE	FALSE	FALSE	FALSE	FALSE	FALSE	FALSE	FALSE
162	181	21	M	13	13-25	13-25-6-Maj	Maj	Ele	I	N	N	N	N	N	N	N	N	N	N	N	N	N	N	N	N	N	Non	NA	NA	168	91	15	166	6.5	2.4	141	3.9	NOR	L1	TRUE	FALSE	FALSE	FALSE	FALSE	FALSE	FALSE	FALSE	FALSE	FALSE
163	123	62	M	6	6-5	6-5-10-Min	Min	Ele	II	N	N	N	N	N	N	N	N	N	N	N	N	N	N	N	N	N	Non	NA	NA	120	80	15	175	10	6.3	130	4.3	NOR	L1	FALSE	FALSE	FALSE	TRUE	FALSE	FALSE	FALSE	FALSE	FALSE	FALSE
164	197	85	F	12	12-2	12-2-7-Min	Min	U	III	Y	N	N	N	N	N	N	N	N	N	N	N	Y	N	N	N	N	Non	NA	NA	163	76	15	98	8	9	138	4.8	NOR	L1	TRUE	FALSE	FALSE	FALSE	FALSE	FALSE	FALSE	FALSE	FALSE	FALSE
165	176	31	F	9	9-4	9-4-1-Maj	Maj	Ele	II	N	N	N	N	N	N	N	N	N	N	N	N	N	N	N	N	N	Non	NA	NA	160	90	15	137	7.7	4.1	141	3.9	NOR	L1	TRUE	FALSE	FALSE	FALSE	FALSE	FALSE	FALSE	FALSE	FALSE	FALSE
166	74	47	M	3	3-4	3-4-15-Int	Int	Ele	III	N	N	N	N	N	N	N	N	N	N	N	N	N	N	N	N	N	Non	NA	NA	134	63	15	145	5.9	5.2	138	4.6	ND	L1	TRUE	TRUE	FALSE	FALSE	FALSE	FALSE	FALSE	FALSE	FALSE	FALSE
167	127	69	F	13	13-19	13-19-17-Com	Com	Ele	II	N	N	N	N	N	N	N	N	N	N	N	N	N	N	N	N	N	Non	NA	NA	135	83	15	125	7.7	5.9	134	4.3	NOR	L1	TRUE	FALSE	FALSE	FALSE	FALSE	FALSE	FALSE	FALSE	FALSE	FALSE
168	184	64	F	13	13-19	13-19-12-Xma	Xma	Ele	II	N	N	N	N	N	N	N	N	N	N	N	N	N	N	N	Y	Y	Non	NA	NA	159	102	15	129	13.7	4.6	139	4.6	NOR	L1	TRUE	FALSE	FALSE	FALSE	FALSE	FALSE	FALSE	FALSE	FALSE	FALSE
169	178	66	F	6	6-5	6-5-15-Com	Com	Exp	III	N	N	N	N	N	N	N	N	N	N	N	N	N	N	N	N	N	Non	N	N	134	85	15	134	NA	7.6	145	4.7	NOR	L2	TRUE	TRUE	FALSE	FALSE	FALSE	FALSE	TRUE	FALSE	FALSE	FALSE
170	244	70	F	13	13-15	13-15-19-Xma	Xma	Ele	II	N	N	N	N	N	N	N	N	N	N	N	N	Y	N	N	N	N	Non	NA	NA	157	77	15	144	8.1	5.7	138	4.6	NOR	L1	TRUE	TRUE	FALSE	FALSE	FALSE	FALSE	FALSE	TRUE	FALSE	FALSE
171	10	67	F	13	13-4	13-4-10-Xma	Xma	U	III	N	N	N	N	N	N	2O	N	N	N	N	N	Y	N	N	N	N	Non	NA	NA	146	82	15	115	12.7	10.5	139	3.5	NOR	L2	TRUE	FALSE	FALSE	FALSE	FALSE	FALSE	FALSE	FALSE	FALSE	FALSE
172	253	83	F	13	13-15	13-15-19-Xma	Xma	Ele	III	N	N	N	N	N	N	N	N	N	N	N	N	Y	N	N	N	N	Non	NA	NA	170	74	15	117	7.1	6.4	138	4.7	NOR	L1	TRUE	FALSE	FALSE	FALSE	FALSE	FALSE	FALSE	FALSE	FALSE	FALSE
173	184	51	F	1	1-1	1-1-8-Xma	Xma	Ele	II	N	N	N	N	N	N	2O	N	N	N	N	N	N	N	N	N	N	Non	NA	NA	170	110	15	121	7.5	NA	136	4.9	O	L1	TRUE	FALSE	FALSE	FALSE	FALSE	FALSE	FALSE	FALSE	FALSE	FALSE
174	60	47	M	9	9-6	9-6-21-Xma	Xma	Ele	I	N	N	N	N	N	N	N	N	N	N	N	N	N	N	N	N	N	Non	NA	NA	143	64	15	NA	NA	NA	NA	NA	NOR	L1	TRUE	FALSE	FALSE	FALSE	FALSE	FALSE	FALSE	FALSE	FALSE	FALSE
175	197	72	M	12	12-2	12-2-7-Min	Min	U	III	Y	N	N	Y	N	N	N	N	N	N	N	N	Y	N	N	N	N	Non	NA	NA	170	72	14	154	9.2	9.4	140	3.7	NOR	L1	TRUE	FALSE	FALSE	FALSE	FALSE	FALSE	FALSE	FALSE	FALSE	FALSE
176	181	74	M	10	10-5	10-5-5-Maj	Maj	Ele	II	N	N	N	N	N	N	2D	Y	N	N	N	N	Y	N	N	N	N	Non	NA	NA	150	90	15	129	7.6	7.3	138	5	NOR	L1	TRUE	FALSE	FALSE	FALSE	FALSE	FALSE	FALSE	FALSE	FALSE	FALSE
177	176	30	F	14	14-2	14-2-2-Xma	Xma	Ele	I	N	N	N	N	N	N	N	N	N	N	N	N	N	N	N	N	N	Non	NA	NA	160	80	15	122	8.7	6.8	141	5	NOR	L1	TRUE	FALSE	FALSE	FALSE	FALSE	FALSE	FALSE	FALSE	FALSE	FALSE
178	9	54	F	11	11-1	11-1-3-Xma	Xma	U	II	N	N	Y	N	N	N	N	N	N	N	N	N	N	N	N	N	N	Non	NA	NA	150	108	15	123	6	5.7	142	3.5	NOR	L1	TRUE	FALSE	FALSE	FALSE	FALSE	FALSE	FALSE	FALSE	FALSE	FALSE
179	115	25	F	15	15-1	15-1-3-Maj	Maj	Exp	II	N	N	N	N	N	N	N	N	N	N	N	N	N	N	N	N	N	OME	NA	NA	146	107	15	NA	NA	NA	NA	NA	ND	L1	TRUE	FALSE	FALSE	FALSE	FALSE	FALSE	FALSE	FALSE	FALSE	FALSE
180	79	58	F	10	10-1	10-1-13-Maj	Maj	Ele	III	Y	Y	N	N	N	N	2O	N	N	N	N	N	Y	N	N	N	Y	Non	NA	NA	135	75	15	121	8.7	8.9	144	5.1	NOR	L50	TRUE	FALSE	FALSE	FALSE	TRUE	FALSE	TRUE	FALSE	FALSE	FALSE
181	147	32	F	15	15-1	15-1-3-Maj	Maj	Ele	I	N	N	N	N	N	N	N	N	N	N	N	N	N	N	N	N	N	Non	NA	NA	130	90	15	NA	NA	NA	NA	NA	ND	L1	TRUE	FALSE	FALSE	FALSE	FALSE	FALSE	FALSE	FALSE	FALSE	FALSE
182	127	75	M	7	7-1	7-1-4-Com	Com	Exp	III	N	N	N	N	Y	N	N	N	N	Y	N	N	Y	N	Y	N	N	OME	NA	NA	149	108	15	120	9	4.2	132	3.7	NOR	L6	TRUE	FALSE	FALSE	FALSE	FALSE	FALSE	FALSE	FALSE	FALSE	FALSE
183	127	25	M	9	9-4	9-4-1-Maj	Maj	U	I	N	N	N	N	N	N	N	N	N	N	N	N	N	N	N	N	N	Non	NA	NA	140	120	15	134	19.4	3.8	136	3.5	ND	L1	TRUE	TRUE	FALSE	FALSE	FALSE	FALSE	FALSE	FALSE	FALSE	FALSE
184	9	79	F	9	9-4	9-4-1-Maj	Maj	U	II	N	N	N	N	N	N	N	N	N	N	N	N	N	N	N	N	N	Non	NA	NA	186	82	15	115	14.9	3.8	134	3.4	NOR	L1	TRUE	FALSE	FALSE	FALSE	FALSE	FALSE	FALSE	FALSE	FALSE	FALSE
185	178	68	F	6	6-5	6-5-15-Com	Com	Exp	II	N	N	N	N	N	N	N	N	N	N	N	N	Y	N	N	N	N	Non	N	N	111	68	15	130	6.4	6	138	4.3	NOR	L2	TRUE	TRUE	FALSE	FALSE	FALSE	FALSE	FALSE	FALSE	FALSE	FALSE
186	253	24	M	3	3-7	3-7-22-Int	Int	Exp	III	N	N	N	N	N	N	N	N	N	N	N	N	N	N	N	N	N	Non	N	N	126	110	3	119	16	3.7	139	4.1	ND	L6	TRUE	TRUE	FALSE	FALSE	FALSE	FALSE	FALSE	FALSE	FALSE	FALSE
187	184	76	F	13	13-3	13-3-4-Maj	Maj	Exp	II	N	N	N	Y	N	N	N	N	N	N	N	N	N	N	N	N	N	Non	NA	NA	156	74	15	117	4.6	6	136	4.6	NOR	L1	TRUE	FALSE	FALSE	FALSE	FALSE	FALSE	FALSE	FALSE	FALSE	FALSE
188	193	36	F	15	15-1	15-1-3-Maj	Maj	Ele	II	N	N	N	N	N	N	N	N	N	N	N	N	N	N	N	N	N	Non	NA	NA	144	90	15	116	6.9	NA	NA	NA	ND	L1	TRUE	TRUE	FALSE	FALSE	FALSE	FALSE	FALSE	FALSE	FALSE	FALSE
189	141	69	M	9	9-6	9-6-20-Maj	Maj	Ele	II	N	N	N	N	N	N	N	N	N	N	N	N	Y	N	N	N	Y	Non	NA	NA	187	82	15	159	8.2	7.1	142	4.4	NOR	L1	TRUE	TRUE	FALSE	FALSE	FALSE	FALSE	FALSE	TRUE	FALSE	FALSE
190	257	73	M	6	6-10	6-10-20-Com	Com	Ele	III	Y	N	N	N	N	N	N	N	N	N	N	N	Y	N	N	N	N	L	NA	NA	144	69	15	146	11	5.3	139	4.7	NOR	L2	FALSE	FALSE	FALSE	FALSE	FALSE	FALSE	FALSE	FALSE	TRUE	FALSE
191	176	97	F	13	13-4	13-4-10-Xma	Xma	U	IV	N	N	N	N	N	N	2D	N	N	N	N	N	Y	N	N	N	N	Non	N	N	203	87	15	NA	NA	NA	NA	NA	O	L1	TRUE	TRUE	FALSE	FALSE	FALSE	FALSE	FALSE	FALSE	FALSE	FALSE
192	123	45	F	14	14-1	14-1-3-Com	Com	Exp	II	N	N	N	N	N	N	N	N	N	N	N	N	N	N	N	N	N	Non	NA	NA	147	61	15	133	9.6	6.1	141	3.6	NOR	L2	FALSE	TRUE	FALSE	FALSE	FALSE	FALSE	FALSE	FALSE	FALSE	FALSE
193	9	85	M	9	9-6	9-6-21-Xma	Xma	Ele	III	Y	N	N	N	N	N	2O	N	N	N	Y	N	Y	N	N	N	N	OME	NA	NA	140	76	15	132	13.3	7	140	5	ST	L2	TRUE	TRUE	TRUE	FALSE	FALSE	FALSE	FALSE	FALSE	FALSE	FALSE
194	93	56	F	4	4-9	4-9-15-Maj	Maj	Ele	II	N	N	N	N	N	N	N	N	N	N	N	N	N	N	N	N	N	Non	NA	NA	124	84	15	165	15.7	7.5	143	4.6	ND	L1	TRUE	TRUE	FALSE	FALSE	FALSE	FALSE	TRUE	FALSE	FALSE	FALSE
195	115	44	F	11	11-1	11-1-23-Maj	Maj	U	I	N	N	N	N	N	N	N	N	N	N	N	N	N	N	N	N	N	Non	NA	NA	120	80	15	NA	NA	NA	NA	NA	ND	L1	TRUE	FALSE	FALSE	FALSE	FALSE	FALSE	FALSE	FALSE	FALSE	FALSE
196	138	27	F	11	11-4	11-4-10-Min	Min	U	II	N	N	N	N	N	N	N	N	N	N	N	N	N	N	N	N	N	Non	NA	NA	110	105	15	113	9.3	2.2	134	3.9	ND	L1	TRUE	TRUE	FALSE	FALSE	FALSE	FALSE	FALSE	FALSE	FALSE	FALSE
197	253	80	M	13	13-19	13-19-12-Xma	Xma	Ele	III	N	N	N	N	N	N	2O	N	N	N	N	N	Y	N	N	N	Y	OME	NA	NA	120	80	15	109	7.2	8.8	139	5.7	4E	L1	TRUE	FALSE	FALSE	FALSE	FALSE	FALSE	FALSE	FALSE	FALSE	FALSE
198	74	24	M	4	4-9	4-9-10-Maj	Maj	Ele	I	N	N	N	N	N	N	N	N	N	N	N	N	N	N	N	N	N	Non	NA	NA	137	65	15	144	14.4	8	138	4.5	ND	L1	TRUE	FALSE	FALSE	FALSE	FALSE	FALSE	FALSE	FALSE	FALSE	FALSE
199	257	74	F	9	9-6	9-6-21-Xma	Xma	Ele	IV	Y	Y	N	N	Y	N	N	N	N	N	Y	N	Y	N	N	N	Y	L	NA	NA	140	60	15	125	10.4	6.2	139	4.2	ST	L50	TRUE	TRUE	FALSE	FALSE	FALSE	FALSE	FALSE	FALSE	FALSE	FALSE
200	70	67	M	10	10-3	10-3-16-Maj	Maj	Ele	II	N	N	N	N	N	N	N	N	N	N	N	N	Y	Y	Y	N	N	L	NA	NA	140	74	15	159	11.1	4.9	140	5	NOR	L1	TRUE	FALSE	FALSE	FALSE	FALSE	FALSE	FALSE	FALSE	FALSE	FALSE
201	147	22	F	15	15-1	15-1-3-Maj	Maj	U	II	N	N	N	N	N	N	N	N	N	N	N	N	N	N	N	N	N	Non	NA	NA	154	106	15	110	9.5	NA	NA	NA	ND	L1	TRUE	TRUE	FALSE	FALSE	FALSE	FALSE	FALSE	FALSE	FALSE	FALSE
202	181	78	F	10	10-3	10-3-7-Min	Min	Ele	III	Y	N	N	N	N	N	N	N	N	Y	N	N	Y	N	N	N	N	OME	NA	NA	125	95	15	137	13.4	5	137	4.8	NOR	L2	TRUE	FALSE	FALSE	FALSE	FALSE	FALSE	FALSE	FALSE	FALSE	FALSE
203	189	79	M	13	13-19	13-19-9-Xma	Xma	Ele	III	N	N	N	N	N	N	N	N	N	N	N	N	Y	N	N	N	N	OME	NA	NA	141	70	15	122	5.7	4.7	137	4.7	NOR	L2	FALSE	FALSE	FALSE	FALSE	FALSE	FALSE	FALSE	FALSE	FALSE	FALSE
204	189	69	F	13	13-5	13-5-1-Int	Int	U	II	N	Y	N	N	N	N	N	N	N	N	N	N	Y	N	N	N	Y	Non	NA	NA	165	82	15	107	10.7	5.5	139	5.1	O	L1	TRUE	FALSE	FALSE	FALSE	FALSE	FALSE	FALSE	FALSE	FALSE	FALSE
205	143	40	F	11	11-3	11-3-4-Min	Min	Exp	I	N	N	N	N	N	N	N	N	N	N	N	N	N	N	N	N	N	Non	NA	NA	117	80	15	142	8.1	NA	NA	NA	ND	L1	TRUE	FALSE	FALSE	FALSE	FALSE	FALSE	FALSE	FALSE	FALSE	FALSE
206	182	20	M	14	14-4	14-4-9-Maj	Maj	Ele	III	N	N	N	N	N	N	N	N	N	N	N	N	N	N	N	N	N	Non	NA	NA	120	85	15	155	8.8	6.4	134	4.1	NOR	L1	TRUE	FALSE	FALSE	FALSE	FALSE	FALSE	FALSE	FALSE	FALSE	FALSE
207	178	35	F	10	10-2	10-2-25-Int	Int	Exp	III	N	N	N	N	Y	N	N	N	N	N	N	N	N	N	N	N	N	OME	NA	NA	120	80	15	120	5.4	6.4	141	4.6	ND	L1	TRUE	TRUE	FALSE	FALSE	FALSE	FALSE	FALSE	FALSE	FALSE	FALSE
208	176	44	M	4	4-9	4-9-9-Xma	Xma	Ele	II	N	N	N	N	N	N	2O	N	N	N	N	N	Y	N	N	N	N	Non	NA	NA	136	68	15	138	4.4	7.1	140	4.3	NOR	L1	TRUE	FALSE	FALSE	FALSE	FALSE	FALSE	FALSE	FALSE	FALSE	FALSE
209	217	72	M	6	6-10	6-10-33-Com	Com	U	IV	Y	N	N	N	N	N	2O	N	N	Y	Y	N	Y	N	N	N	N	Non	NA	NA	169	70	15	146	5.9	7.4	138	4.4	ST	L2	TRUE	FALSE	FALSE	FALSE	FALSE	FALSE	FALSE	FALSE	TRUE	FALSE
210	83	70	M	10	10-5	10-5-3-Maj	Maj	Ele	I	N	N	N	N	N	N	N	N	N	N	N	N	N	N	N	N	N	Non	NA	NA	160	82	15	149	7	4.8	144	4.2	NOR	L1	TRUE	FALSE	FALSE	FALSE	FALSE	FALSE	FALSE	FALSE	FALSE	FALSE
211	83	87	M	10	10-5	10-5-3-Maj	Maj	Ele	IV	N	Y	N	N	N	N	2O	N	N	N	N	N	N	N	N	Y	N	L	NA	NA	143	77	15	95	6.7	7.9	134	4.4	O	L2	TRUE	TRUE	FALSE	FALSE	FALSE	FALSE	FALSE	FALSE	FALSE	FALSE
212	10	70	M	10	10-2	10-2-4-Int	Int	Ele	II	N	N	N	N	N	N	N	N	N	N	N	N	N	N	N	N	N	Non	NA	NA	145	56	15	147	7.6	6.4	142	4.3	NOR	L1	TRUE	TRUE	FALSE	FALSE	FALSE	FALSE	FALSE	FALSE	FALSE	FALSE
213	189	55	F	5	5-3	5-3-13-Maj	Maj	Ele	I	N	N	N	N	N	N	N	N	N	N	N	N	N	N	N	N	N	Non	NA	NA	140	70	15	133	6.5	4.4	141	4.4	NOR	L1	FALSE	FALSE	FALSE	FALSE	FALSE	FALSE	FALSE	FALSE	FALSE	FALSE
214	138	49	F	6	6-2	6-2-9-Maj	Maj	Ele	II	N	N	N	N	N	N	N	N	N	N	N	N	N	N	N	N	N	Non	NA	NA	145	71	15	132	7.1	4.4	144	3.7	NOR	L1	TRUE	TRUE	FALSE	FALSE	FALSE	FALSE	FALSE	FALSE	FALSE	FALSE
215	10	23	M	4	4-1	4-1-14-Maj	Maj	Exp	I	N	N	N	N	N	N	N	N	N	N	N	N	N	N	N	N	N	Non	NA	NA	119	61	15	NA	NA	NA	NA	NA	ND	L1	TRUE	TRUE	FALSE	FALSE	FALSE	FALSE	FALSE	FALSE	FALSE	FALSE
216	83	32	F	15	15-1	15-1-3-Maj	Maj	U	I	N	N	N	N	N	N	N	N	N	N	N	N	N	N	N	N	N	Non	NA	NA	120	80	15	126	15.6	NA	NA	NA	ND	L1	TRUE	FALSE	FALSE	FALSE	FALSE	FALSE	FALSE	FALSE	FALSE	FALSE
217	83	72	F	13	13-19	13-19-12-Xma	Xma	Ele	II	N	N	N	N	N	N	N	N	N	N	N	N	Y	N	N	N	N	Non	NA	NA	180	80	15	116	6.2	67	132	4.6	NOR	L1	TRUE	TRUE	FALSE	FALSE	FALSE	FALSE	FALSE	FALSE	FALSE	FALSE
218	83	34	M	9	9-4	9-4-1-Maj	Maj	Exp	II	N	N	N	N	N	N	N	N	N	N	N	N	N	N	N	N	N	Non	NA	NA	130	53	15	144	12.7	4.8	138	4.1	ND	L1	TRUE	FALSE	FALSE	FALSE	FALSE	FALSE	FALSE	FALSE	FALSE	FALSE
219	257	87	F	13	13-23	13-23-30-Com	Com	Exp	III	N	N	N	N	N	N	N	N	N	N	N	N	N	N	Y	N	N	Non	NA	NA	138	72	15	103	5.5	3.4	133	4.5	O	L50	TRUE	FALSE	FALSE	FALSE	FALSE	FALSE	FALSE	FALSE	FALSE	FALSE
220	178	46	F	10	10-3	10-3-21-Maj	Maj	Ele	II	N	N	N	N	N	N	N	N	N	N	N	N	Y	N	N	N	N	Non	NA	NA	160	60	15	127	7.1	3.4	141	4.2	NOR	L1	TRUE	TRUE	FALSE	FALSE	FALSE	FALSE	FALSE	TRUE	FALSE	FALSE
221	253	34	M	4	4-7	4-7-4-Int	Int	U	II	N	N	N	N	N	N	N	N	N	N	N	N	N	N	N	N	N	Non	NA	NA	120	86	15	152	18.4	3.4	139	4.2	NOR	L1	TRUE	FALSE	FALSE	FALSE	FALSE	FALSE	FALSE	FALSE	FALSE	FALSE
222	182	51	F	11	11-1	11-1-15-Maj	Maj	Ele	I	N	N	N	N	N	N	N	N	N	N	N	N	N	N	N	N	N	Non	NA	NA	131	73	15	129	5.5	4	141	4.4	ND	L1	TRUE	FALSE	FALSE	FALSE	FALSE	FALSE	FALSE	FALSE	FALSE	FALSE
223	148	40	F	15	15-1	15-1-3-Maj	Maj	U	II	N	N	N	N	N	N	N	N	N	N	N	N	N	N	N	N	N	Non	NA	NA	150	130	15	131	7.7	2.5	138	4.1	ND	L1	TRUE	FALSE	FALSE	FALSE	FALSE	FALSE	FALSE	FALSE	FALSE	FALSE
224	217	71	M	6	6-10	6-10-20-Com	Com	Ele	III	N	N	N	N	Y	N	N	N	N	N	N	N	Y	N	N	N	N	OME	NA	NA	132	85	15	136	6.5	7.6	139	4.9	NOR	L2	TRUE	FALSE	FALSE	FALSE	FALSE	FALSE	FALSE	FALSE	FALSE	FALSE
225	123	69	M	13	13-23	13-23-28-Maj	Maj	U	I	N	N	N	N	N	N	N	N	N	N	N	N	N	N	N	N	N	Non	NA	NA	133	84	15	138	12.9	5.1	141	5.1	NOR	L1	TRUE	FALSE	FALSE	FALSE	FALSE	FALSE	FALSE	FALSE	FALSE	FALSE
226	181	70	M	10	10-3	10-3-17-Maj	Maj	Ele	III	N	N	N	N	N	N	N	N	N	Y	N	Y	Y	N	N	Y	N	OME	NA	NA	155	70	15	150	8.9	10.2	141	4.7	AF>90	L6	TRUE	FALSE	FALSE	FALSE	FALSE	FALSE	FALSE	FALSE	FALSE	FALSE
227	189	32	F	15	15-1	15-1-7-Min	Min	I	I	N	N	N	N	N	N	N	N	N	N	N	N	N	N	N	N	N	Non	NA	NA	111	137	14	132	19.5	NA	NA	NA	ND	L1	TRUE	FALSE	FALSE	FALSE	FALSE	FALSE	FALSE	FALSE	FALSE	FALSE
228	156	82	M	10	10-5	10-5-3-Maj	Maj	U	II	N	N	N	N	N	N	N	N	N	N	N	N	N	N	N	Y	N	Non	NA	NA	165	72	15	132	5.9	NA	140	4.1	NOR	L2	TRUE	FALSE	FALSE	FALSE	FALSE	FALSE	FALSE	FALSE	FALSE	FALSE
229	189	71	F	13	13-15	13-15-20-Xma	Xma	Ele	II	N	N	N	N	Y	N	N	N	N	N	N	N	N	N	N	N	N	OME	NA	NA	128	75	15	130	5	4.3	130	4.1	NOR	L2	FALSE	TRUE	FALSE	FALSE	FALSE	FALSE	FALSE	FALSE	FALSE	FALSE
230	257	64	F	13	13-23	13-23-32-Xma	Xma	Ele	II	N	N	N	N	N	N	N	N	N	N	N	N	N	N	N	N	N	OME	NA	NA	146	90	15	123	5.1	6.8	139	4.5	ST	L1	TRUE	FALSE	FALSE	FALSE	FALSE	FALSE	FALSE	FALSE	FALSE	FALSE
231	144	18	M	13	13-23	13-23-27-Maj	Maj	Ele	I	N	N	N	N	N	N	N	N	N	N	N	N	N	N	N	N	N	Non	NA	NA	136	84	15	146	5.8	NA	NA	NA	ND	L1	TRUE	TRUE	FALSE	FALSE	FALSE	FALSE	FALSE	FALSE	FALSE	FALSE
232	165	29	F	15	15-1	15-1-6-Xma	Xma	I	II	N	N	N	N	N	N	N	N	N	N	N	N	N	N	N	N	N	Non	NA	NA	110	90	15	71	7.5	4.5	139	5	NOR	L2	TRUE	FALSE	FALSE	FALSE	FALSE	FALSE	FALSE	FALSE	FALSE	FALSE
233	184	37	M	3	3-2	3-2-8-Min	Min	Ele	I	N	N	N	N	N	N	N	N	N	N	N	N	N	N	N	N	N	Non	NA	NA	120	76	15	NA	NA	NA	NA	NA	NOR	L1	TRUE	TRUE	FALSE	FALSE	FALSE	FALSE	FALSE	FALSE	FALSE	FALSE
234	177	77	F	11	11-2	11-2-9-Int	Int	Ele	I	N	N	N	N	N	N	N	N	N	N	N	N	N	N	N	N	N	Non	NA	NA	204	78	15	126	7.8	6.3	141	4.1	NOR	L2	TRUE	FALSE	FALSE	FALSE	FALSE	FALSE	FALSE	FALSE	FALSE	FALSE
235	217	57	M	6	6-10	6-10-33-Com	Com	Ele	IV	N	N	N	N	N	N	N	N	Y	N	Y	N	Y	N	N	N	N	Non	NA	NA	123	61	15	110	4.1	11.4	139	4.9	NOR	L10	TRUE	FALSE	FALSE	FALSE	FALSE	FALSE	FALSE	FALSE	FALSE	FALSE
236	252	29	F	15	15-1	15-1-3-Maj	Maj	Ele	III	N	N	N	N	N	N	N	N	N	N	N	N	N	N	N	N	N	Non	NA	NA	132	60	15	108	8.8	NA	NA	NA	ND	L1	TRUE	FALSE	FALSE	FALSE	FALSE	FALSE	FALSE	FALSE	FALSE	FALSE
237	252	39	F	15	15-1	15-1-3-Maj	Maj	Exp	I	N	N	N	N	N	N	N	N	N	N	N	N	N	N	N	N	N	Non	NA	NA	120	72	15	125	10.8	NA	NA	NA	ND	L1	TRUE	FALSE	FALSE	FALSE	FALSE	FALSE	FALSE	FALSE	FALSE	FALSE
238	257	94	F	9	9-8	9-8-13-Maj	Maj	U	III	Y	Y	N	N	N	N	N	N	N	N	N	N	N	N	N	N	Y	Non	N	N	180	82	15	146	9.7	22	138	4.5	ST	L50	TRUE	FALSE	FALSE	FALSE	FALSE	FALSE	FALSE	FALSE	FALSE	FALSE
239	9	69	M	6	6-10	6-10-23-Com	Com	Ele	III	Y	N	N	N	N	N	N	N	N	N	N	N	Y	N	N	Y	N	OME	NA	NA	140	70	15	125	5.2	5.7	140	4.5	QW	L2	TRUE	FALSE	FALSE	FALSE	FALSE	FALSE	FALSE	FALSE	TRUE	FALSE
240	202	33	M	9	9-4	9-4-1-Maj	Maj	U	II	N	N	N	N	N	N	N	N	N	N	N	N	N	N	N	N	N	Non	NA	NA	120	70	15	151	21.5	2.7	136	NA	ND	L1	TRUE	FALSE	FALSE	FALSE	FALSE	FALSE	FALSE	FALSE	FALSE	FALSE
241	189	44	M	4	4-9	4-9-10-Maj	Maj	Ele	II	N	N	N	N	N	N	N	N	N	N	N	N	N	N	N	N	N	Non	N	N	160	85	15	133	6.9	4.3	140	5.9	NOR	L1	FALSE	FALSE	FALSE	FALSE	FALSE	FALSE	FALSE	FALSE	FALSE	FALSE
242	239	59	F	11	11-1	11-1-4-Int	Int	Ele	III	Y	N	N	N	N	N	2I	N	N	N	Y	N	Y	N	N	Y	N	Non	NA	NA	190	70	15	143	11.2	4.6	136	5.3	NOR	L1	TRUE	FALSE	FALSE	FALSE	FALSE	FALSE	FALSE	FALSE	FALSE	FALSE
243	156	45	M	13	13-30	13-30-2-Int	Int	U	III	N	N	N	N	N	N	2O	N	N	N	N	N	N	N	N	N	N	Non	NA	NA	109	69	15	118	22	7.2	131	4.8	ND	L1	TRUE	FALSE	FALSE	FALSE	FALSE	FALSE	FALSE	FALSE	FALSE	FALSE
244	244	71	M	9	9-5	9-5-24-Com	Com	Exp	III	N	N	N	N	N	N	N	N	N	N	N	N	Y	N	N	N	N	OME	NA	NA	169	80	15	128	8.3	11.2	141	5.1	NOR	L1	TRUE	FALSE	FALSE	FALSE	FALSE	FALSE	FALSE	FALSE	FALSE	FALSE
245	217	20	M	6	6-7	6-7-5-Maj	Maj	Ele	II	N	N	N	N	N	N	N	N	N	N	N	N	N	N	N	N	N	Non	N	N	125	110	15	153	6.5	5.3	143	4.2	ND	L1	TRUE	FALSE	FALSE	FALSE	FALSE	FALSE	FALSE	FALSE	FALSE	FALSE
246	114	62	M	13	13-19	13-19-22-Xma	Xma	Ele	II	N	N	N	N	N	N	N	N	N	N	N	N	Y	N	N	N	N	Non	NA	NA	177	64	15	156	4.6	6	137	4.2	ND	L1	TRUE	FALSE	FALSE	FALSE	FALSE	FALSE	FALSE	FALSE	FALSE	FALSE
247	182	39	F	9	9-5	9-5-13-Min	Min	Ele	II	N	N	N	N	N	N	2I	N	N	N	N	N	N	N	N	N	N	Non	NA	NA	130	105	15	141	9.7	3	140	4.6	NOR	L1	TRUE	FALSE	FALSE	FALSE	FALSE	FALSE	FALSE	FALSE	FALSE	FALSE
248	59	75	F	13	13-15	13-15-19-Xma	Xma	Ele	III	Y	N	N	N	N	N	N	N	N	N	N	N	Y	N	N	Y	N	OME	NA	NA	185	71	15	121	4.7	6.8	133	4	NOR	L1	TRUE	FALSE	TRUE	FALSE	FALSE	FALSE	FALSE	FALSE	FALSE	FALSE
249	177	42	F	11	11-2	11-2-9-Int	Int	Ele	I	N	N	N	N	N	N	N	N	N	N	N	N	N	N	N	N	N	Non	NA	NA	134	100	15	135	8	5.4	142	4.9	ND	L1	TRUE	FALSE	FALSE	FALSE	FALSE	FALSE	FALSE	TRUE	FALSE	FALSE
250	115	73	M	1	1-1	1-1-45-Com	Com	Ele	II	N	N	N	N	N	N	N	N	N	N	N	N	N	N	N	N	N	Non	NA	NA	120	73	15	137	8.2	6.2	142	3.8	O	L1	TRUE	FALSE	FALSE	FALSE	FALSE	FALSE	FALSE	FALSE	FALSE	FALSE
251	87	31	F	15	15-1	15-1-7-Min	Min	U	I	N	N	N	N	N	N	N	N	N	N	N	N	N	N	N	N	N	Non	NA	NA	160	75	15	106	NA	NA	NA	NA	ND	L1	TRUE	FALSE	FALSE	FALSE	FALSE	FALSE	FALSE	FALSE	FALSE	FALSE
252	165	78	F	11	11-1	11-1-16-Maj	Maj	Ele	II	N	N	N	N	N	N	N	N	N	N	N	N	Y	N	N	N	N	Non	NA	NA	150	82	15	154	10.6	5.2	139	3.5	NOR	L1	TRUE	FALSE	FALSE	FALSE	FALSE	FALSE	FALSE	FALSE	FALSE	FALSE
253	217	65	M	6	6-5	6-5-15-Com	Com	Exp	III	Y	N	Y	N	Y	N	N	N	N	N	Y	N	Y	N	N	N	N	OME	NA	NA	157	98	15	158	12.5	4.3	141	4.3	NOR	L2	TRUE	FALSE	FALSE	FALSE	FALSE	FALSE	FALSE	FALSE	FALSE	FALSE
254	114	51	M	13	13-15	13-15-5-Maj	Maj	Ele	II	N	N	N	N	N	N	N	N	N	N	N	N	Y	N	N	N	N	Non	NA	NA	150	87	15	143	6.2	4.9	138	3.7	ND	L1	TRUE	FALSE	FALSE	FALSE	FALSE	FALSE	FALSE	FALSE	FALSE	FALSE
255	157	72	M	3	3-6	3-6-9-Maj	Maj	U	II	N	N	N	N	N	N	N	N	N	N	N	N	Y	N	N	N	N	Non	NA	NA	142	70	15	104	7.9	10.7	143	3.8	NOR	L2	TRUE	FALSE	FALSE	FALSE	FALSE	FALSE	FALSE	TRUE	FALSE	FALSE
256	10	67	F	6	6-7	6-7-9-Maj	Maj	Exp	III	N	N	N	N	N	N	2I	N	N	Y	N	N	Y	N	N	N	N	OME	N	N	190	84	15	153	6	5.6	142	4	NOR	L6	TRUE	FALSE	FALSE	FALSE	FALSE	FALSE	FALSE	FALSE	FALSE	FALSE
257	244	65	M	10	10-5	10-5-18-Com	Com	Ele	I	N	N	N	N	N	N	N	N	N	N	N	N	N	N	N	N	N	Non	NA	NA	175	65	15	161	7.6	6.5	139	4.8	NOR	L1	TRUE	FALSE	FALSE	FALSE	FALSE	FALSE	FALSE	FALSE	FALSE	FALSE
258	189	72	F	13	13-19	13-19-22-Xma	Xma	Ele	II	N	N	N	N	N	N	N	N	N	N	N	N	N	N	N	N	N	Non	NA	NA	131	58	15	121	7.5	4.9	140	3.9	NOR	L2	TRUE	TRUE	FALSE	FALSE	FALSE	FALSE	FALSE	FALSE	FALSE	FALSE
259	177	69	M	6	6-4	6-4-4-Min	Min	Ele	IV	Y	Y	Y	N	Y	Y	2O	N	N	Y	N	N	Y	N	N	Y	N	L	NA	NA	136	61	15	131	9.2	4.2	137	4.8	AF6090	L50	TRUE	FALSE	FALSE	FALSE	FALSE	FALSE	FALSE	FALSE	FALSE	FALSE
260	253	77	M	13	13-19	13-19-12-Xma	Xma	Ele	III	N	N	N	N	N	N	N	N	N	N	N	N	N	N	N	N	N	OME	NA	NA	154	58	15	112	5.1	16.7	140	4.8	4E	L2	TRUE	FALSE	FALSE	FALSE	FALSE	FALSE	FALSE	FALSE	FALSE	FALSE
261	239	42	M	13	13-19	13-19-17-Com	Com	U	II	N	N	N	N	N	N	2I	N	N	N	N	N	N	N	N	N	N	Non	NA	NA	110	80	15	121	47	2.3	131	3	NOR	L1	TRUE	FALSE	FALSE	FALSE	FALSE	FALSE	FALSE	FALSE	FALSE	FALSE
262	182	38	F	15	15-1	15-1-3-Maj	Maj	Ele	II	N	N	N	N	N	N	2O	N	N	N	N	N	N	N	N	N	N	Non	NA	NA	138	90	15	121	7.1	NA	NA	NA	ND	L1	TRUE	FALSE	FALSE	FALSE	FALSE	FALSE	FALSE	FALSE	FALSE	FALSE
263	60	70	F	13	13-4	13-4-10-Xma	Xma	U	III	N	N	N	N	N	N	2I	N	N	Y	N	N	N	N	N	N	N	Non	NA	NA	175	70	15	102	19.4	6.7	128	3.5	NOR	L2	TRUE	FALSE	FALSE	FALSE	FALSE	FALSE	FALSE	FALSE	FALSE	FALSE
264	59	57	F	9	9-8	9-8-10-Int	Int	U	II	N	N	N	N	N	N	N	N	N	N	N	N	N	N	N	N	N	Non	NA	NA	180	90	15	146	9	4.1	138	5	ND	L2	TRUE	TRUE	FALSE	FALSE	FALSE	FALSE	FALSE	FALSE	FALSE	FALSE
265	202	75	M	13	13-23	13-23-32-Xma	Xma	Ele	III	N	N	N	N	N	N	N	N	N	N	N	N	N	N	N	N	N	Non	NA	NA	160	89	15	144	5.2	NA	141	4.5	NOR	L1	TRUE	FALSE	FALSE	FALSE	FALSE	FALSE	FALSE	FALSE	FALSE	FALSE
266	143	36	M	13	13-23	13-23-29-Xma	Xma	Ele	I	N	N	N	N	N	N	N	N	N	N	N	N	N	N	N	N	N	Non	NA	NA	140	70	15	NA	NA	NA	NA	NA	ND	L1	TRUE	FALSE	FALSE	FALSE	FALSE	FALSE	FALSE	FALSE	FALSE	FALSE
267	177	22	M	NA	NA	NA	NA	NA	NA	NA	NA	NA	NA	NA	NA	NA	NA	NA	NA	NA	NA	NA	NA	NA	NA	NA	NA	NA	NA	NA	NA	NA	NA	NA	NA	NA	NA	NA	NA	FALSE	FALSE	FALSE	FALSE	FALSE	FALSE	FALSE	FALSE	FALSE	FALSE
268	189	33	F	15	15-1	15-1-3-Maj	Maj	Ele	II	N	N	N	N	N	N	N	N	N	N	N	N	N	N	N	N	N	Non	NA	NA	133	86	15	114	NA	NA	NA	NA	ND	L1	TRUE	TRUE	FALSE	FALSE	FALSE	FALSE	FALSE	FALSE	FALSE	FALSE
269	253	49	F	9	9-10	9-10-13-Xma	Xma	Ele	IV	N	N	N	N	N	N	N	N	N	N	N	N	N	N	Y	N	N	L	NA	NA	164	96	15	135	7.5	5	139	4.5	NOR	L1	TRUE	FALSE	FALSE	FALSE	FALSE	FALSE	FALSE	FALSE	FALSE	FALSE
270	189	69	F	13	13-19	13-19-12-Xma	Xma	Ele	II	N	N	N	N	N	N	N	N	N	N	N	N	N	N	N	N	N	Non	NA	NA	156	85	15	137	NA	7.1	142	4.2	NOR	L1	TRUE	TRUE	FALSE	FALSE	FALSE	FALSE	FALSE	FALSE	FALSE	FALSE
271	137	36	F	15	15-1	15-1-3-Maj	Maj	Ele	I	N	N	N	N	N	N	N	N	N	N	N	N	N	N	N	N	N	Non	NA	NA	117	75	15	113	5.3	NA	NA	NA	ND	L1	TRUE	TRUE	FALSE	FALSE	FALSE	FALSE	FALSE	FALSE	FALSE	FALSE
272	14	74	M	9	9-4	9-4-14-Xma	Xma	Ele	II	N	N	N	N	Y	N	N	N	N	N	N	N	Y	N	N	N	N	OME	NA	NA	115	73	15	135	5.1	5.6	138	4.6	NOR	L6	TRUE	FALSE	FALSE	FALSE	FALSE	FALSE	FALSE	FALSE	FALSE	FALSE
273	123	65	F	13	13-23	13-23-30-Com	Com	Ele	II	N	N	N	N	N	N	2O	N	N	N	N	N	Y	N	N	N	N	Non	NA	NA	149	85	15	126	6.4	4	140	5.1	NOR	L1	TRUE	TRUE	FALSE	FALSE	FALSE	FALSE	FALSE	FALSE	FALSE	FALSE
274	176	25	F	13	13-25	13-25-7-Com	Com	U	I	N	N	N	N	N	N	N	N	N	N	N	N	N	N	N	N	N	Non	NA	NA	106	64	15	NA	NA	3.5	143	4	ND	L1	TRUE	FALSE	FALSE	FALSE	FALSE	FALSE	FALSE	FALSE	FALSE	FALSE
275	173	29	F	11	11-1	11-1-21-Maj	Maj	Exp	I	N	N	N	N	N	N	N	N	N	N	N	N	N	N	N	N	N	Non	NA	NA	107	96	15	NA	NA	NA	NA	NA	ND	L1	TRUE	TRUE	FALSE	FALSE	FALSE	FALSE	FALSE	TRUE	FALSE	FALSE
276	143	43	F	11	11-1	11-1-26-Xma	Xma	Ele	I	N	N	N	N	N	N	N	N	N	N	N	N	Y	N	N	N	N	Non	NA	NA	120	101	15	134	6.5	64	140	5.1	NOR	L1	TRUE	TRUE	TRUE	FALSE	TRUE	FALSE	FALSE	FALSE	FALSE	FALSE
277	182	30	F	15	15-1	15-1-3-Maj	Maj	Ele	I	N	N	N	N	N	N	N	N	N	N	N	N	N	N	N	N	N	Non	NA	NA	145	92	15	103	10.9	NA	NA	NA	ND	L1	TRUE	TRUE	FALSE	FALSE	FALSE	FALSE	FALSE	FALSE	FALSE	FALSE
278	144	45	F	11	11-1	11-1-11-Maj	Maj	Ele	II	N	N	N	N	N	N	N	N	N	N	N	N	N	N	N	N	N	Non	NA	NA	156	95	15	124	5.6	3.3	143	3.9	NOR	L1	TRUE	TRUE	FALSE	FALSE	FALSE	FALSE	FALSE	FALSE	FALSE	FALSE
279	257	74	M	6	6-5	6-5-15-Com	Com	Ele	III	N	N	N	N	Y	N	2O	N	N	N	N	N	Y	N	N	N	N	Non	N	N	122	62	15	130	8.5	7	137	5.2	NOR	L2	TRUE	FALSE	FALSE	FALSE	FALSE	FALSE	FALSE	FALSE	FALSE	FALSE
280	177	52	M	9	9-4	9-4-7-Xma	Xma	Ele	II	N	N	N	N	Y	N	N	N	N	N	N	N	N	N	N	N	N	Non	N	N	142	100	15	148	11.8	4.7	141	4.2	NOR	L1	TRUE	TRUE	FALSE	FALSE	FALSE	FALSE	FALSE	TRUE	FALSE	FALSE
281	202	54	F	3	3-4	3-4-7-Int	Int	I	II	N	N	N	N	N	N	N	N	N	N	N	N	N	N	N	N	N	Non	NA	NA	110	110	15	81	14	NA	135	3.5	NOR	L2	TRUE	TRUE	FALSE	FALSE	FALSE	FALSE	FALSE	FALSE	FALSE	FALSE
282	189	26	F	15	15-1	15-1-3-Maj	Maj	U	II	N	N	N	N	N	N	2D	N	N	N	N	N	N	N	N	N	N	Non	NA	NA	105	55	15	NA	NA	NA	NA	NA	ND	L1	TRUE	TRUE	FALSE	FALSE	FALSE	FALSE	FALSE	FALSE	FALSE	FALSE
283	114	44	F	10	10-1	10-1-17-Xma	Xma	Ele	I	N	N	N	N	N	N	N	N	N	N	N	N	N	N	N	N	N	Non	NA	NA	133	66	15	131	6.5	3.5	135	3.5	NOR	L1	TRUE	TRUE	FALSE	FALSE	FALSE	FALSE	FALSE	FALSE	FALSE	FALSE
284	137	25	F	15	15-1	15-1-3-Maj	Maj	Ele	II	N	N	N	N	N	N	N	N	N	N	N	N	N	N	N	N	N	Non	NA	NA	153	65	15	104	10	NA	NA	NA	ND	L1	TRUE	TRUE	FALSE	FALSE	FALSE	FALSE	FALSE	FALSE	FALSE	FALSE
285	182	29	F	15	15-1	15-1-3-Maj	Maj	I	II	N	N	N	N	N	N	2I	N	N	N	N	N	Y	N	N	N	N	Non	NA	NA	180	84	15	110	16.5	4.8	137	4.5	ND	L1	TRUE	FALSE	FALSE	FALSE	FALSE	FALSE	FALSE	FALSE	FALSE	FALSE
286	10	76	M	12	12-2	12-2-5-Int	Int	Exp	III	Y	N	N	Y	N	N	2O	N	N	Y	N	Y	Y	N	N	N	N	OME	NA	NA	140	45	14	111	6.7	4.6	138	5.1	QW	L6	TRUE	FALSE	FALSE	FALSE	FALSE	FALSE	FALSE	FALSE	FALSE	FALSE
287	53	37	M	6	6-5	6-5-4-Min	Min	Ele	I	N	N	N	N	N	N	N	N	N	N	N	N	N	N	N	N	N	OME	Y	N	120	120	15	151	5.1	3.3	137	4.5	ND	L1	TRUE	TRUE	FALSE	FALSE	FALSE	FALSE	FALSE	FALSE	FALSE	FALSE
288	176	67	F	9	9-4	9-4-13-Xma	Xma	Ele	III	N	N	N	N	Y	N	N	N	N	N	N	N	Y	N	N	N	Y	Non	NA	NA	121	88	15	131	11.5	7.2	129	5	NOR	L2	FALSE	FALSE	FALSE	FALSE	FALSE	FALSE	FALSE	FALSE	FALSE	FALSE
289	138	50	M	13	13-19	13-19-22-Xma	Xma	Ele	I	N	N	N	N	N	N	N	N	N	N	N	N	N	N	N	N	N	Non	NA	NA	146	96	15	137	8.3	6.2	138	4.2	ND	L1	TRUE	TRUE	FALSE	FALSE	FALSE	FALSE	FALSE	FALSE	FALSE	FALSE
290	127	54	M	9	9-4	9-4-1-Maj	Maj	U	I	N	N	N	N	N	N	N	N	N	N	N	N	N	N	N	N	N	Non	NA	NA	110	94	15	161	15.9	6.4	138	3.8	ND	L1	FALSE	TRUE	FALSE	FALSE	FALSE	FALSE	FALSE	FALSE	FALSE	FALSE
291	14	59	M	4	4-8	4-8-5-Xma	Xma	Ele	II	N	N	N	N	N	N	N	N	N	N	N	N	Y	N	N	N	N	Non	NA	NA	136	92	15	93	7.3	2.7	141	4.2	NOR	L1	TRUE	FALSE	FALSE	FALSE	FALSE	FALSE	FALSE	FALSE	FALSE	FALSE
292	202	85	F	13	13-23	13-23-32-Xma	Xma	Ele	III	Y	N	N	N	N	N	N	N	N	N	Y	N	Y	N	N	N	Y	OME	NA	NA	113	53	15	118	9.8	NA	143	4.4	ST	L1	TRUE	FALSE	FALSE	FALSE	FALSE	FALSE	FALSE	FALSE	FALSE	FALSE
293	114	64	M	7	7-4	7-4-4-Com	Com	Exp	II	N	N	N	N	N	N	N	N	N	N	N	N	Y	N	N	N	N	Non	NA	NA	177	85	15	147	8.5	5.9	138	4.2	NOR	L2	TRUE	FALSE	FALSE	FALSE	FALSE	FALSE	FALSE	FALSE	FALSE	FALSE
294	53	83	M	6	6-10	6-10-32-Com	Com	Ele	III	N	N	N	N	N	N	2D	N	N	N	N	N	Y	N	N	N	N	L	NA	NA	176	56	15	130	6.4	9.3	138	4.2	O	L6	TRUE	FALSE	FALSE	FALSE	FALSE	FALSE	FALSE	FALSE	TRUE	FALSE
295	53	49	M	6	6-10	6-10-17-Com	Com	Exp	III	N	N	N	N	N	N	N	N	N	Y	N	N	N	N	N	N	N	Non	NA	NA	155	110	15	118	8.4	3.8	138	4.2	NOR	L2	FALSE	FALSE	FALSE	FALSE	FALSE	FALSE	FALSE	FALSE	TRUE	FALSE
296	193	29	F	15	15-1	15-1-3-Maj	Maj	Ele	II	N	N	N	N	N	N	N	N	N	N	N	N	N	N	N	N	N	Non	NA	NA	170	90	15	110	7.5	NA	NA	NA	ND	L1	TRUE	TRUE	FALSE	FALSE	FALSE	FALSE	FALSE	FALSE	FALSE	FALSE
297	189	77	M	9	9-4	9-4-14-Xma	Xma	Ele	III	N	N	N	N	N	N	2O	N	N	N	N	N	Y	N	Y	N	N	OME	NA	NA	110	78	15	107	12.1	5.3	140	4.6	O	L6	FALSE	FALSE	FALSE	FALSE	TRUE	FALSE	FALSE	FALSE	FALSE	FALSE
298	140	78	M	10	10-1	10-1-13-Maj	Maj	Ele	III	Y	N	N	N	N	N	N	N	N	N	Y	N	Y	N	N	N	N	Non	NA	NA	129	61	15	132	6.1	5.5	139	5	O	L10	TRUE	TRUE	FALSE	FALSE	TRUE	FALSE	FALSE	FALSE	FALSE	FALSE
299	173	45	M	3	3-4	3-4-15-Int	Int	U	II	N	N	N	N	N	N	N	N	N	N	N	N	N	N	N	N	N	Non	NA	NA	121	75	15	NA	NA	NA	NA	NA	ND	L1	TRUE	TRUE	FALSE	FALSE	FALSE	FALSE	FALSE	TRUE	FALSE	FALSE
300	177	65	F	11	11-4	11-4-17-Maj	Maj	Ele	I	N	N	N	N	N	N	N	N	N	N	N	N	N	N	N	N	N	Non	NA	NA	130	74	15	144	5.9	8.6	144	4	ST	L1	TRUE	FALSE	FALSE	FALSE	FALSE	FALSE	FALSE	FALSE	FALSE	FALSE
301	10	40	F	13	13-14	13-14-2-Maj	Maj	Ele	I	N	N	N	N	N	N	N	N	N	N	N	N	N	N	N	N	N	Non	NA	NA	121	77	15	125	10.7	4.1	141	4.2	ND	L1	TRUE	TRUE	FALSE	FALSE	FALSE	FALSE	FALSE	FALSE	FALSE	FALSE
302	138	88	F	9	9-5	9-5-37-Maj	Maj	Ele	III	N	N	N	N	N	N	N	N	N	Y	N	N	Y	N	N	N	Y	Non	NA	NA	117	63	15	130	NA	7.7	138	3.5	NOR	L6	TRUE	FALSE	FALSE	FALSE	FALSE	FALSE	FALSE	FALSE	FALSE	FALSE
303	218	68	M	7	7-6	7-6-23-Xma	Xma	I	IV	Y	Y	N	N	Y	N	N	N	Y	N	N	N	Y	N	N	Y	N	L	NA	NA	164	72	15	85	14.9	13.3	138	6.2	ND	L50	TRUE	FALSE	FALSE	FALSE	FALSE	FALSE	FALSE	FALSE	FALSE	FALSE
304	229	70	F	13	13-23	13-23-32-Xma	Xma	Ele	II	N	N	N	N	N	N	N	N	N	N	N	N	Y	N	N	N	N	Non	NA	NA	140	67	15	131	9.5	7.3	137	4.7	NOR	L1	TRUE	FALSE	FALSE	FALSE	FALSE	FALSE	FALSE	FALSE	FALSE	FALSE
305	144	59	M	13	13-19	13-19-22-Xma	Xma	Ele	III	N	N	N	N	N	N	2O	N	N	N	N	N	N	N	N	N	N	L	NA	NA	150	60	15	144	8.7	4.1	139	4.1	NOR	L2	TRUE	FALSE	FALSE	FALSE	FALSE	FALSE	FALSE	FALSE	FALSE	FALSE
306	176	74	F	9	9-6	9-6-10-Maj	Maj	Ele	II	N	N	N	N	Y	N	N	N	N	N	N	N	Y	N	N	N	N	Non	NA	NA	180	82	15	138	12.1	5.1	133	4.4	NOR	L1	TRUE	FALSE	FALSE	FALSE	FALSE	FALSE	FALSE	FALSE	FALSE	FALSE
307	226	32	F	9	9-6	9-6-21-Xma	Xma	U	II	N	N	N	N	N	N	N	N	N	N	N	N	N	N	N	N	N	Non	NA	NA	76	105	15	130	7.4	6.1	143	4.2	NOR	L1	FALSE	FALSE	FALSE	FALSE	FALSE	FALSE	FALSE	TRUE	FALSE	FALSE
308	230	69	F	1	1-1	1-1-33-Com	Com	Exp	III	N	N	Y	N	N	N	N	N	N	N	N	N	Y	N	N	N	Y	L	NA	NA	126	122	15	100	6.9	4.1	135	4.3	NOR	L10	TRUE	TRUE	FALSE	FALSE	FALSE	FALSE	FALSE	TRUE	FALSE	FALSE
309	135	26	F	15	15-1	15-1-3-Maj	Maj	U	II	N	N	N	N	N	N	1	N	N	N	N	N	N	N	N	N	N	Non	NA	NA	125	85	15	112	15.5	53	135	4.6	ND	L1	TRUE	TRUE	FALSE	FALSE	FALSE	FALSE	TRUE	FALSE	FALSE	FALSE
310	14	63	F	5	5-1	5-1-10-Int	Int	Ele	II	N	N	N	N	N	N	N	N	N	N	N	N	N	N	N	N	N	Non	NA	NA	130	96	15	135	6	NA	138	4.5	NOR	L1	TRUE	FALSE	FALSE	FALSE	FALSE	FALSE	FALSE	FALSE	FALSE	FALSE
311	242	95	F	5	5-1	5-1-2-Int	Int	U	III	N	N	N	N	N	N	N	N	N	Y	N	N	Y	N	N	N	N	OME	NA	NA	127	84	15	129	6.3	7.5	142	4.2	NOR	L1	TRUE	FALSE	FALSE	FALSE	FALSE	FALSE	FALSE	FALSE	FALSE	FALSE
312	53	75	M	6	6-10	6-10-20-Com	Com	Ele	II	N	N	N	N	N	N	N	N	N	N	N	N	N	N	N	N	N	Non	NA	NA	140	70	15	163	6.5	6.2	139	4.5	NOR	L2	TRUE	FALSE	FALSE	FALSE	FALSE	FALSE	FALSE	FALSE	TRUE	FALSE
313	115	48	M	9	9-4	9-4-1-Maj	Maj	U	I	N	N	N	N	N	N	N	N	N	N	N	N	N	N	N	N	N	Non	NA	NA	154	115	15	146	23.4	7.4	136	4.2	ND	L1	TRUE	FALSE	FALSE	FALSE	FALSE	FALSE	FALSE	FALSE	FALSE	FALSE
314	114	29	F	15	15-1	15-1-3-Maj	Maj	Ele	I	N	N	N	N	N	N	N	N	N	N	N	N	N	N	N	N	N	Non	NA	NA	140	92	15	125	6.5	NA	NA	NA	ND	L1	TRUE	FALSE	FALSE	FALSE	FALSE	FALSE	FALSE	FALSE	FALSE	FALSE
315	143	73	M	10	10-5	10-5-3-Maj	Maj	Ele	III	N	N	N	N	N	N	N	N	N	N	N	N	N	N	N	N	Y	Non	NA	NA	120	60	15	156	9.4	5.3	141	3.7	NOR	L1	TRUE	TRUE	FALSE	FALSE	FALSE	FALSE	FALSE	FALSE	FALSE	FALSE
316	138	80	M	9	9-5	9-5-37-Maj	Maj	Ele	III	N	N	N	Y	N	N	N	N	N	N	N	N	N	N	Y	N	N	Non	NA	NA	115	84	15	108	2.2	7	137	4.3	NOR	L2	TRUE	FALSE	FALSE	FALSE	FALSE	FALSE	FALSE	FALSE	FALSE	FALSE
317	114	32	F	15	15-1	15-1-3-Maj	Maj	Ele	I	N	N	N	N	N	N	N	N	N	N	N	N	N	N	N	N	N	Non	NA	NA	127	58	15	133	11.4	NA	NA	NA	ND	L1	TRUE	FALSE	FALSE	FALSE	FALSE	FALSE	FALSE	FALSE	FALSE	FALSE
318	165	28	F	15	15-1	15-1-3-Maj	Maj	I	I	N	N	N	N	N	N	N	N	N	N	N	N	N	N	N	N	N	Non	NA	NA	123	105	15	145	22.2	NA	NA	NA	ND	L1	TRUE	TRUE	FALSE	FALSE	FALSE	FALSE	FALSE	FALSE	FALSE	FALSE
319	230	43	F	13	13-5	13-5-1-Int	Int	U	II	N	N	N	N	N	N	N	N	N	N	N	N	N	N	N	N	N	Non	NA	NA	150	86	15	122	10.2	5.3	138	4.4	ND	L1	TRUE	TRUE	FALSE	FALSE	FALSE	FALSE	FALSE	FALSE	FALSE	FALSE
320	172	75	M	9	9-6	9-6-35-Min	Min	Ele	II	N	N	N	N	N	N	2O	N	N	N	N	N	Y	N	N	N	N	Non	NA	NA	168	67	15	140	8.3	8.2	141	4.9	O	L1	TRUE	FALSE	FALSE	FALSE	FALSE	FALSE	FALSE	FALSE	FALSE	FALSE
321	189	63	M	10	10-5	10-5-19-Com	Com	Ele	II	N	N	N	N	N	N	N	N	N	N	N	N	Y	N	N	N	N	Non	NA	NA	205	90	15	142	4.6	5	141	4.2	NOR	L1	TRUE	FALSE	FALSE	FALSE	FALSE	FALSE	FALSE	FALSE	FALSE	FALSE
322	67	47	F	4	4-9	4-9-5-Maj	Maj	Ele	II	N	N	N	N	N	N	N	N	N	N	N	N	Y	N	N	N	N	Non	NA	NA	158	105	15	138	12.1	3.9	140	4.1	NOR	L1	FALSE	FALSE	FALSE	FALSE	FALSE	FALSE	FALSE	FALSE	FALSE	FALSE
323	181	22	M	13	13-23	13-23-27-Maj	Maj	Ele	I	N	N	N	N	N	N	N	N	N	N	N	N	N	N	N	N	N	Non	NA	NA	128	86	15	154	4.3	3.9	142	4.2	ND	L1	TRUE	FALSE	FALSE	FALSE	FALSE	FALSE	FALSE	FALSE	FALSE	FALSE
324	115	68	M	9	9-5	9-5-13-Min	Min	U	III	N	N	N	N	N	N	N	N	N	N	Y	N	Y	N	N	N	N	Non	N	N	130	68	15	123	10.3	4.5	136	4.8	NOR	L1	TRUE	FALSE	FALSE	FALSE	FALSE	FALSE	FALSE	FALSE	FALSE	FALSE
325	142	59	M	13	13-9	13-9-15-Int	Int	Ele	II	N	N	N	N	N	N	N	N	N	N	N	N	N	N	N	N	N	Non	NA	NA	122	60	15	158	8.7	4.7	141	4.6	NOR	L1	FALSE	TRUE	FALSE	FALSE	FALSE	FALSE	FALSE	FALSE	FALSE	FALSE
326	176	64	M	4	4-1	4-1-11-Xma	Xma	Exp	II	N	N	N	N	N	N	2O	N	N	N	N	N	Y	N	N	N	N	OME	NA	NA	167	80	15	138	5.7	4.1	144	4	NOR	L1	TRUE	TRUE	TRUE	FALSE	FALSE	FALSE	FALSE	FALSE	FALSE	FALSE
327	14	32	F	15	15-1	15-1-3-Maj	Maj	Ele	II	N	N	N	N	N	N	N	N	N	N	N	N	N	N	N	N	N	Non	NA	NA	110	105	15	102	12	NA	NA	NA	ND	L1	TRUE	FALSE	FALSE	FALSE	FALSE	FALSE	FALSE	FALSE	FALSE	FALSE
328	127	77	M	9	9-6	9-6-21-Xma	Xma	Ele	II	N	N	N	N	N	N	N	N	N	Y	N	N	N	N	N	N	N	OME	NA	NA	115	86	15	121	7	4.5	136	3.9	NOR	L2	FALSE	FALSE	FALSE	FALSE	FALSE	FALSE	TRUE	FALSE	FALSE	FALSE
329	173	51	F	9	9-4	9-4-1-Maj	Maj	U	II	N	N	N	N	N	N	N	N	N	N	N	N	Y	N	N	N	N	Non	NA	NA	125	100	15	136	11.7	4.9	136	3.9	NOR	L2	FALSE	FALSE	FALSE	FALSE	FALSE	FALSE	FALSE	FALSE	FALSE	FALSE
330	123	67	F	9	9-8	9-8-10-Int	Int	Ele	III	N	N	N	N	Y	N	N	N	N	Y	N	N	N	N	Y	Y	N	OME	NA	NA	101	101	15	139	9.8	4.4	141	4.2	NOR	L1	TRUE	FALSE	FALSE	FALSE	FALSE	FALSE	FALSE	FALSE	FALSE	FALSE
331	156	55	F	5	5-1	5-1-10-Int	Int	Ele	II	N	N	N	N	N	N	N	N	N	N	N	N	N	N	N	N	N	Non	NA	NA	171	63	15	129	5.4	6.6	141	4.4	ND	L1	TRUE	FALSE	FALSE	FALSE	FALSE	FALSE	FALSE	FALSE	FALSE	FALSE
332	143	74	M	9	9-8	9-8-11-Int	Int	Exp	II	N	N	N	N	Y	N	N	N	N	N	N	Y	Y	N	N	N	N	OME	NA	NA	177	62	15	154	13.5	7.5	135	5.2	AF6090	L2	TRUE	FALSE	FALSE	FALSE	FALSE	FALSE	FALSE	FALSE	FALSE	FALSE
333	60	86	F	11	11-1	11-1-4-Int	Int	Ele	III	Y	Y	N	N	N	N	2O	N	N	N	N	Y	Y	N	N	N	Y	Non	NA	NA	179	57	15	115	6.6	6.7	141	3.9	O	L10	TRUE	FALSE	FALSE	FALSE	FALSE	FALSE	FALSE	FALSE	FALSE	FALSE
334	257	34	F	15	15-1	15-1-3-Maj	Maj	Ele	II	N	N	N	N	N	N	N	N	N	N	N	N	N	N	N	N	N	Non	NA	NA	103	82	15	133	8.3	3.7	133	3.9	ND	L1	TRUE	FALSE	FALSE	FALSE	FALSE	FALSE	FALSE	FALSE	FALSE	FALSE
335	184	34	F	11	11-1	11-1-14-Maj	Maj	Ele	I	N	N	N	N	N	N	N	N	N	N	N	N	N	N	N	N	N	Non	NA	NA	137	61	15	NA	NA	NA	NA	NA	ND	L1	TRUE	FALSE	FALSE	FALSE	FALSE	FALSE	FALSE	FALSE	FALSE	FALSE
336	229	41	M	12	12-4	12-4-20-Min	Min	Ele	II	N	N	N	N	N	N	N	N	N	N	N	N	N	N	N	N	N	Non	NA	NA	125	58	15	NA	NA	NA	NA	NA	ND	L2	TRUE	TRUE	FALSE	FALSE	FALSE	FALSE	FALSE	FALSE	FALSE	FALSE
337	257	72	F	13	13-15	13-15-21-Xma	Xma	Ele	III	Y	N	N	N	N	N	N	N	N	N	Y	N	N	N	N	N	N	Non	NA	NA	155	70	15	121	6.1	NA	142	4.4	NOR	L2	FALSE	FALSE	FALSE	FALSE	FALSE	FALSE	FALSE	FALSE	FALSE	FALSE
338	226	35	F	11	11-4	11-4-10-Min	Min	U	I	N	N	N	N	N	N	N	N	N	N	N	N	N	N	N	N	N	Non	NA	NA	130	62	15	NA	NA	NA	NA	NA	ND	L1	FALSE	FALSE	FALSE	FALSE	FALSE	FALSE	FALSE	FALSE	FALSE	FALSE
339	79	60	M	9	9-9	9-9-5-Com	Com	U	V	N	N	N	N	N	N	N	N	N	N	N	N	N	N	N	N	N	Non	N	N	100	97	3	143	23.1	7.1	135	4.3	NOR	G50	TRUE	FALSE	FALSE	FALSE	FALSE	FALSE	FALSE	FALSE	FALSE	FALSE
340	9	44	F	6	6-10	6-10-20-Com	Com	Ele	III	N	Y	N	N	Y	N	N	N	N	N	N	N	Y	N	N	N	Y	L	NA	NA	130	74	15	140	11.8	6.2	137	4.5	NOR	L6	FALSE	FALSE	FALSE	FALSE	FALSE	FALSE	FALSE	FALSE	TRUE	FALSE
341	181	63	M	10	10-3	10-3-16-Maj	Maj	Ele	II	N	N	N	N	N	N	N	N	N	N	N	N	N	N	N	N	N	Non	NA	NA	106	79	15	NA	NA	NA	NA	NA	NOR	L2	TRUE	FALSE	FALSE	FALSE	FALSE	FALSE	FALSE	FALSE	FALSE	FALSE
342	115	26	F	13	13-19	13-19-17-Com	Com	U	II	N	N	N	N	N	N	N	N	N	N	N	N	Y	N	N	N	N	Non	NA	NA	160	70	15	141	7.6	3.5	138	4.3	NOR	L1	TRUE	FALSE	FALSE	FALSE	FALSE	FALSE	FALSE	FALSE	FALSE	FALSE
343	138	30	M	9	9-4	9-4-11-Maj	Maj	U	II	N	N	N	N	N	N	N	N	N	N	N	N	N	N	N	N	N	Non	NA	NA	140	88	15	148	24.7	5	136	4.2	NOR	L1	TRUE	FALSE	FALSE	FALSE	FALSE	FALSE	FALSE	FALSE	FALSE	FALSE
344	184	29	M	1	1-1	1-1-38-Com	Com	Ele	II	N	N	N	N	N	N	N	N	N	N	N	N	N	N	N	N	N	Non	NA	NA	138	73	15	140	6.9	6.6	139	4.3	NOR	L1	TRUE	FALSE	FALSE	FALSE	FALSE	FALSE	FALSE	FALSE	FALSE	FALSE
345	104	57	M	3	3-6	3-6-4-Min	Min	U	II	N	N	N	N	N	N	N	N	N	N	N	N	N	N	N	N	N	Non	NA	NA	125	60	15	135	19.3	7	139	3.6	ND	L1	TRUE	FALSE	FALSE	FALSE	FALSE	FALSE	FALSE	FALSE	FALSE	FALSE
346	176	56	M	4	4-9	4-9-9-Xma	Xma	Ele	II	Y	N	N	N	Y	N	2I	N	N	N	Y	Y	N	N	N	N	N	Non	NA	NA	178	78	15	140	5.8	5.8	140	4.8	NOR	L1	TRUE	FALSE	FALSE	FALSE	FALSE	FALSE	FALSE	FALSE	FALSE	FALSE
347	138	72	M	7	7-5	7-5-1-Com	Com	U	III	N	N	N	N	N	N	N	N	N	N	N	N	N	N	N	N	N	Non	NA	NA	180	105	15	112	16.6	2.8	141	4.3	NOR	L50	TRUE	TRUE	FALSE	FALSE	FALSE	FALSE	FALSE	FALSE	FALSE	FALSE
348	142	83	F	13	13-19	13-19-13-Maj	Maj	U	II	N	N	N	N	N	N	N	N	N	N	N	N	N	N	N	N	N	Non	NA	NA	135	70	15	155	10.5	5.1	133	3.8	NOR	L1	FALSE	TRUE	FALSE	FALSE	FALSE	FALSE	FALSE	FALSE	FALSE	FALSE
349	156	58	F	13	13-3	13-3-5-Maj	Maj	U	III	N	N	N	N	N	N	N	N	N	N	N	N	Y	N	N	N	N	Non	NA	NA	224	89	15	104	16	10.6	142	5	NOR	L1	TRUE	FALSE	FALSE	FALSE	FALSE	FALSE	FALSE	FALSE	FALSE	FALSE
350	189	64	F	11	11-4	11-4-1-Xma	Xma	Ele	II	N	N	N	N	N	N	N	N	N	N	N	N	N	N	N	N	N	Non	NA	NA	180	91	15	122	5.9	5.6	143	4.7	ND	L1	TRUE	FALSE	FALSE	FALSE	FALSE	FALSE	FALSE	FALSE	FALSE	FALSE
351	127	65	M	7	7-5	7-5-2-Com	Com	Ele	II	Y	N	N	N	N	N	N	N	N	N	N	N	N	N	N	N	N	Non	NA	NA	151	64	15	143	7	5	137	4.5	4E	L1	FALSE	FALSE	FALSE	FALSE	FALSE	FALSE	FALSE	FALSE	FALSE	FALSE
352	226	49	F	1	1-2	1-2-2-Xma	Xma	U	III	N	N	N	N	N	N	N	N	N	N	N	N	N	N	N	N	N	Non	Y	N	NA	48	15	129	6.7	7.5	139	4.3	NOR	L1	TRUE	FALSE	FALSE	FALSE	FALSE	FALSE	FALSE	FALSE	FALSE	FALSE
353	22	43	F	11	11-1	11-1-22-Maj	Maj	Ele	II	N	N	N	N	N	N	N	N	N	N	N	N	N	N	N	N	N	Non	NA	NA	160	84	15	126	6.5	5.4	138	4.3	ND	L1	TRUE	FALSE	FALSE	FALSE	FALSE	FALSE	FALSE	FALSE	FALSE	FALSE
354	230	34	M	13	13-3	13-3-5-Maj	Maj	Ele	I	N	N	N	N	N	N	N	N	N	N	N	N	N	N	N	N	N	Non	NA	NA	130	75	15	143	10.2	5.2	141	4.3	ND	L1	TRUE	FALSE	FALSE	FALSE	FALSE	FALSE	FALSE	FALSE	FALSE	FALSE
355	176	64	M	10	10-5	10-5-3-Maj	Maj	Ele	II	N	N	N	N	N	N	N	N	N	N	N	N	Y	N	N	N	N	Non	NA	NA	140	60	15	NA	NA	NA	NA	NA	ND	L1	TRUE	FALSE	FALSE	FALSE	FALSE	FALSE	FALSE	FALSE	FALSE	FALSE
356	14	42	F	11	11-1	11-1-15-Maj	Maj	Ele	II	N	N	N	N	N	N	N	N	N	N	N	N	N	N	N	N	N	Non	NA	NA	144	84	15	128	7.7	4.5	139	4.2	ND	L1	TRUE	FALSE	FALSE	FALSE	FALSE	FALSE	FALSE	FALSE	FALSE	FALSE
357	138	70	M	6	6-6	6-6-4-Xma	Xma	Ele	II	N	N	N	N	N	Y	N	N	N	N	N	N	Y	N	N	N	N	OME	N	N	138	85	15	139	7.2	4	138	4.9	NOR	L6	FALSE	FALSE	FALSE	FALSE	FALSE	FALSE	FALSE	FALSE	TRUE	FALSE
358	22	43	M	13	13-19	13-19-22-Xma	Xma	Ele	II	N	N	N	N	N	N	N	N	N	N	N	N	N	N	N	N	N	Non	NA	NA	127	107	15	142	8.8	5	140	4.4	ND	L1	TRUE	FALSE	FALSE	FALSE	FALSE	FALSE	FALSE	FALSE	FALSE	FALSE
359	226	67	F	4	4-9	4-9-13-Maj	Maj	Ele	I	N	N	N	N	N	N	N	N	N	N	N	N	N	N	N	N	N	Non	NA	NA	160	78	15	139	6.5	6	141	4.1	NOR	L2	TRUE	TRUE	FALSE	FALSE	FALSE	FALSE	FALSE	FALSE	FALSE	FALSE
360	172	75	F	10	10-2	10-2-4-Int	Int	U	II	N	N	N	N	N	N	N	N	N	N	N	N	Y	N	N	N	N	Non	NA	NA	168	83	15	107	6.1	7.7	137	4.5	O	L1	TRUE	FALSE	TRUE	FALSE	FALSE	FALSE	FALSE	FALSE	FALSE	FALSE
361	229	63	M	13	13-23	13-23-30-Com	Com	Ele	III	Y	N	N	N	N	N	2O	N	N	N	Y	N	Y	N	N	N	Y	Non	NA	NA	175	68	15	137	9	2.8	136	4.1	ST	L2	TRUE	FALSE	FALSE	FALSE	FALSE	FALSE	FALSE	FALSE	FALSE	FALSE
362	24	60	F	6	6-7	6-7-9-Maj	Maj	Ele	II	N	N	N	N	N	N	N	N	N	N	N	N	N	N	N	N	N	Non	NA	NA	150	86	15	117	9.3	5.5	138	4.8	NOR	L2	TRUE	FALSE	FALSE	FALSE	FALSE	FALSE	FALSE	FALSE	FALSE	FALSE
363	184	69	F	11	11-1	11-1-24-Maj	Maj	Ele	II	N	N	N	N	N	N	N	N	N	N	N	N	N	N	N	N	N	Non	NA	NA	174	84	15	148	5.8	4.7	143	4.4	NOR	L1	TRUE	FALSE	FALSE	FALSE	FALSE	FALSE	FALSE	FALSE	FALSE	FALSE
364	229	45	M	13	13-23	13-23-8-Int	Int	Ele	II	N	N	N	N	N	N	N	N	N	N	N	N	Y	N	N	N	N	Non	NA	NA	145	76	15	NA	NA	NA	NA	NA	ND	L1	TRUE	FALSE	FALSE	FALSE	FALSE	FALSE	FALSE	FALSE	FALSE	FALSE
365	60	44	F	11	11-1	11-1-24-Maj	Maj	Ele	I	N	N	N	N	N	N	N	N	N	N	N	N	N	N	N	N	N	Non	NA	NA	140	97	15	138	7.6	3.2	139	4.7	NOR	L1	TRUE	FALSE	FALSE	FALSE	FALSE	FALSE	FALSE	FALSE	FALSE	FALSE
366	181	61	M	10	10-5	10-5-19-Com	Com	Exp	III	N	N	N	N	N	N	2I	N	N	N	N	N	Y	N	N	N	N	Non	NA	NA	140	78	15	152	9.8	5.1	134	4.4	NOR	L1	FALSE	FALSE	FALSE	FALSE	TRUE	FALSE	FALSE	FALSE	FALSE	FALSE
367	177	28	F	15	15-1	15-1-3-Maj	Maj	Ele	II	N	N	N	N	N	N	2D	N	N	N	N	N	N	N	N	N	N	OME	NA	NA	127	100	15	106	14.4	2.6	140	4.5	ND	L1	TRUE	FALSE	FALSE	FALSE	FALSE	FALSE	FALSE	FALSE	FALSE	FALSE
368	114	82	F	13	13-19	13-19-18-Com	Com	U	III	N	N	N	N	N	N	N	N	N	N	N	N	Y	N	N	N	N	Non	NA	NA	180	105	15	NA	9.8	8.1	102	4.1	NOR	L10	TRUE	TRUE	FALSE	FALSE	FALSE	FALSE	TRUE	TRUE	FALSE	FALSE
369	257	70	M	6	6-10	6-10-33-Com	Com	Exp	III	Y	N	N	N	N	N	N	N	N	N	Y	Y	N	N	N	N	N	Non	NA	NA	105	54	15	151	6.8	6	138	4.8	ST	L6	FALSE	FALSE	FALSE	FALSE	FALSE	FALSE	FALSE	FALSE	TRUE	FALSE
370	42	65	F	9	9-10	9-10-19-Com	Com	Ele	II	N	N	N	N	N	N	N	N	N	N	N	N	N	N	N	N	N	L	NA	NA	136	77	15	120	NA	4.3	140	4.3	NOR	L6	TRUE	TRUE	FALSE	FALSE	TRUE	FALSE	FALSE	FALSE	FALSE	FALSE
371	67	73	F	13	13-23	13-23-8-Int	Int	Ele	II	N	N	N	N	N	N	N	N	N	N	N	N	Y	N	N	N	N	Non	NA	NA	130	85	15	117	5.5	6	140	4.1	NOR	L1	TRUE	TRUE	FALSE	FALSE	FALSE	FALSE	FALSE	FALSE	FALSE	FALSE
372	189	50	F	11	11-1	11-1-15-Maj	Maj	Ele	II	N	N	N	N	N	N	N	N	N	N	N	N	N	N	N	N	N	Non	NA	NA	151	99	15	141	6.2	5	143	4.5	ND	L1	TRUE	FALSE	FALSE	FALSE	FALSE	FALSE	FALSE	FALSE	FALSE	FALSE
373	135	22	F	15	15-1	15-1-3-Maj	Maj	U	I	N	N	N	N	N	N	N	N	N	N	N	N	N	N	N	N	N	Non	NA	NA	156	105	15	139	14.2	NA	NA	NA	ND	L1	TRUE	FALSE	FALSE	FALSE	FALSE	FALSE	FALSE	FALSE	FALSE	FALSE
374	9	55	F	5	5-4	5-4-1-Min	Min	U	II	N	N	N	N	N	N	N	N	N	N	N	N	N	N	N	N	N	Non	NA	NA	125	56	15	114	7.7	3.4	137	4.4	ND	L1	TRUE	TRUE	FALSE	FALSE	FALSE	FALSE	FALSE	FALSE	FALSE	FALSE
375	14	50	F	10	10-1	10-1-8-Maj	Maj	U	III	N	N	N	N	N	N	N	N	N	N	N	N	Y	N	N	N	N	L	NA	NA	158	111	15	141	10.2	NA	136	4.4	NOR	L10	TRUE	FALSE	FALSE	FALSE	FALSE	FALSE	FALSE	FALSE	FALSE	FALSE
376	173	34	F	15	15-1	15-1-3-Maj	Maj	I	I	N	N	N	N	N	N	N	N	N	N	N	N	N	N	N	N	N	Non	NA	NA	125	68	15	NA	NA	NA	NA	NA	ND	L1	TRUE	TRUE	FALSE	FALSE	FALSE	FALSE	FALSE	FALSE	FALSE	FALSE
377	230	46	M	12	12-1	12-1-3-Min	Min	U	II	N	N	N	N	N	N	N	N	N	N	N	N	N	N	N	N	N	Non	NA	NA	131	48	15	154	9.8	7	136	4.5	ND	L1	TRUE	TRUE	FALSE	FALSE	FALSE	FALSE	FALSE	FALSE	FALSE	FALSE
378	76	45	F	11	11-1	11-1-24-Maj	Maj	Ele	II	N	N	N	N	N	N	N	N	N	N	N	N	N	N	N	N	N	Non	NA	NA	145	67	15	135	5.4	5.7	139	4.2	ND	L1	TRUE	FALSE	FALSE	FALSE	FALSE	FALSE	FALSE	FALSE	FALSE	FALSE
379	239	82	M	13	13-19	13-19-17-Com	Com	U	III	N	N	N	N	Y	N	N	N	N	N	N	N	N	N	N	N	N	OME	NA	NA	115	85	15	102	89	5.3	125	4.2	NOR	L2	TRUE	TRUE	FALSE	FALSE	FALSE	FALSE	FALSE	FALSE	FALSE	FALSE
380	177	34	F	15	15-1	15-1-3-Maj	Maj	U	II	N	N	N	N	N	N	2D	N	N	N	N	N	N	N	N	N	N	Non	NA	NA	123	92	15	118	8.8	NA	NA	NA	ND	L1	TRUE	FALSE	FALSE	FALSE	FALSE	FALSE	FALSE	FALSE	FALSE	FALSE
381	143	35	F	9	9-4	9-4-11-Maj	Maj	U	I	N	N	N	N	N	N	N	N	N	N	N	N	N	N	N	N	N	Non	NA	NA	NA	NA	15	111	24.9	4.3	133	3.5	ND	L10	TRUE	FALSE	FALSE	FALSE	FALSE	FALSE	FALSE	FALSE	FALSE	FALSE
382	215	80	F	13	13-19	13-19-22-Xma	Xma	Exp	III	N	N	N	Y	N	N	2D	N	N	N	N	N	Y	N	N	N	Y	OME	NA	NA	130	80	14	133	8	4.2	140	3.9	O	L10	TRUE	FALSE	FALSE	FALSE	FALSE	FALSE	FALSE	FALSE	FALSE	FALSE
383	22	32	F	15	15-1	15-1-3-Maj	Maj	Ele	I	N	N	N	N	N	N	N	N	N	N	N	N	N	N	N	N	N	Non	NA	NA	120	90	15	112	8.3	NA	NA	NA	ND	L1	TRUE	TRUE	FALSE	FALSE	FALSE	FALSE	FALSE	FALSE	FALSE	FALSE
384	114	77	F	13	13-23	13-23-32-Xma	Xma	Ele	I	N	N	N	N	N	N	N	N	N	N	N	N	N	N	N	N	N	OME	NA	NA	180	78	15	126	4.3	7.2	136	4.1	O	L1	TRUE	FALSE	FALSE	FALSE	FALSE	FALSE	FALSE	FALSE	FALSE	FALSE
385	114	22	F	13	13-3	13-3-5-Maj	Maj	Exp	I	N	N	N	N	N	N	N	N	N	N	N	N	N	N	N	N	N	Non	NA	NA	92	88	15	146	24.5	4.7	136	3.8	ND	L1	TRUE	TRUE	FALSE	FALSE	FALSE	FALSE	FALSE	FALSE	FALSE	FALSE
386	268	29	F	11	11-1	11-1-10-Int	Int	Ele	I	N	N	N	N	N	N	N	N	N	N	N	N	N	N	N	N	N	Non	NA	NA	118	64	15	125	11.5	NA	NA	NA	ND	L1	TRUE	TRUE	FALSE	FALSE	FALSE	FALSE	FALSE	FALSE	FALSE	FALSE
387	142	44	F	9	9-6	9-6-21-Xma	Xma	Ele	I	N	N	N	N	N	N	N	N	N	N	N	N	N	N	N	N	N	Non	NA	NA	115	60	15	124	4.8	3.7	135	4	ND	L1	TRUE	TRUE	FALSE	FALSE	FALSE	FALSE	FALSE	FALSE	FALSE	FALSE
388	226	36	F	4	4-7	4-7-4-Int	Int	Ele	III	N	N	N	N	N	N	N	N	N	N	N	N	N	N	N	N	N	Non	NA	NA	128	71	15	124	11.4	6.1	140	4.2	NOR	L2	TRUE	TRUE	FALSE	FALSE	FALSE	FALSE	FALSE	FALSE	FALSE	FALSE
389	138	82	M	13	13-19	13-19-22-Xma	Xma	Ele	I	N	N	N	N	N	N	N	N	N	N	N	N	N	N	N	N	N	Non	NA	NA	160	80	15	119	4.4	8.4	137	4.5	NOR	L1	TRUE	TRUE	FALSE	FALSE	FALSE	FALSE	FALSE	FALSE	FALSE	FALSE
390	137	33	F	15	15-1	15-1-3-Maj	Maj	Ele	I	N	N	N	N	N	N	N	N	N	N	N	N	N	N	N	N	N	Non	NA	NA	127	67	15	97	7.8	NA	NA	NA	ND	L1	TRUE	FALSE	FALSE	FALSE	FALSE	FALSE	FALSE	FALSE	FALSE	FALSE
391	239	46	M	6	6-5	6-5-19-Xma	Xma	Exp	II	N	N	N	N	N	N	N	N	N	N	N	N	N	N	N	N	N	Non	N	N	121	55	15	156	7.8	3.6	133	5.1	NOR	L1	TRUE	FALSE	FALSE	FALSE	FALSE	FALSE	FALSE	FALSE	FALSE	FALSE
392	181	68	M	12	12-1	12-1-24-Int	Int	Ele	I	N	N	N	N	N	N	N	N	N	N	N	N	N	N	N	N	N	Non	NA	NA	156	61	15	159	8.5	5.3	141	4.2	NOR	L1	TRUE	FALSE	FALSE	FALSE	FALSE	FALSE	FALSE	FALSE	FALSE	FALSE
393	22	27	F	15	15-1	15-1-3-Maj	Maj	Ele	I	N	N	N	N	N	N	N	N	N	N	N	N	N	N	N	N	N	Non	NA	NA	131	86	15	125	7.4	NA	NA	NA	ND	L1	TRUE	TRUE	FALSE	FALSE	FALSE	FALSE	FALSE	FALSE	FALSE	FALSE
394	9	66	F	6	6-7	6-7-9-Maj	Maj	U	III	N	N	Y	N	N	N	N	N	N	N	N	N	N	N	N	N	N	Non	N	N	159	69	15	130	7.4	5.2	139	3.9	NOR	L2	TRUE	FALSE	FALSE	FALSE	FALSE	FALSE	FALSE	FALSE	FALSE	FALSE
395	14	58	F	10	10-2	10-2-11-Maj	Maj	Ele	II	Y	N	N	N	N	N	2O	N	N	N	N	N	Y	N	Y	N	Y	L	NA	NA	149	88	15	120	7.4	16.4	140	3.6	ST	L2	TRUE	TRUE	FALSE	FALSE	FALSE	FALSE	FALSE	FALSE	FALSE	FALSE
396	67	82	F	13	13-5	13-5-1-Int	Int	Exp	II	N	N	N	N	N	N	N	N	N	N	N	N	N	N	N	N	N	Non	NA	NA	175	103	15	122	16.5	3.6	134	3.5	ND	L1	TRUE	TRUE	FALSE	FALSE	FALSE	FALSE	FALSE	FALSE	FALSE	FALSE
397	123	38	M	12	12-1	12-1-16-Int	Int	Ele	I	N	N	N	N	N	N	N	N	N	N	N	N	N	N	N	N	N	Non	NA	NA	145	90	15	160	6.3	3.8	141	4.3	ND	L2	FALSE	FALSE	FALSE	FALSE	FALSE	FALSE	FALSE	FALSE	FALSE	FALSE
398	24	66	F	13	13-23	13-23-10-Com	Com	Ele	IV	N	N	N	N	Y	N	N	N	N	N	N	N	N	N	N	N	N	L	NA	NA	132	109	15	142	10.1	4.3	142	4.5	NOR	L1	TRUE	FALSE	FALSE	FALSE	FALSE	FALSE	FALSE	FALSE	FALSE	FALSE
399	9	67	M	13	13-19	13-19-12-Xma	Xma	Ele	II	N	N	N	N	N	N	N	N	N	N	N	N	Y	N	N	N	N	Non	NA	NA	149	68	15	143	8.9	NA	142	4.5	NOR	L1	TRUE	TRUE	FALSE	FALSE	FALSE	FALSE	FALSE	FALSE	FALSE	FALSE
400	138	66	M	10	10-5	10-5-19-Com	Com	Ele	II	N	N	N	N	N	N	N	N	N	N	N	N	N	N	N	N	N	Non	NA	NA	164	55	15	145	6.4	8.1	139	4.6	NOR	L2	TRUE	FALSE	FALSE	FALSE	FALSE	FALSE	FALSE	FALSE	FALSE	FALSE
401	123	88	F	13	13-19	13-19-12-Xma	Xma	U	III	N	Y	N	N	Y	N	N	N	N	N	N	N	Y	N	N	N	N	L	NA	NA	128	82	15	115	7.9	5.1	134	3.4	AF6090	L2	TRUE	FALSE	FALSE	FALSE	FALSE	FALSE	FALSE	FALSE	FALSE	FALSE
402	156	37	M	9	9-3	9-3-7-Maj	Maj	Exp	III	N	N	N	N	N	N	N	N	N	N	N	N	Y	N	N	N	N	Non	NA	NA	130	84	15	111	13.5	7.5	132	4.7	NOR	L6	TRUE	FALSE	FALSE	FALSE	FALSE	FALSE	FALSE	FALSE	FALSE	FALSE
403	22	66	M	10	10-3	10-3-16-Maj	Maj	Ele	II	N	N	N	N	N	N	N	N	N	N	N	N	Y	N	N	N	N	Non	NA	NA	156	130	15	149	10	6.2	137	4.1	NOR	L1	TRUE	FALSE	FALSE	FALSE	FALSE	FALSE	FALSE	FALSE	FALSE	FALSE
404	59	55	M	10	10-3	10-3-16-Maj	Maj	Ele	II	N	N	N	N	N	N	2O	N	N	N	N	N	N	N	N	N	N	Non	NA	NA	139	109	15	145	11.3	4.5	141	4.7	ND	L1	TRUE	FALSE	FALSE	FALSE	FALSE	FALSE	FALSE	FALSE	FALSE	FALSE
405	229	58	F	11	11-1	11-1-10-Int	Int	Ele	II	N	N	N	N	Y	N	N	N	N	N	N	N	N	N	N	N	N	OME	NA	NA	125	80	15	135	11.8	4.9	138	5	NOR	L1	TRUE	FALSE	FALSE	FALSE	FALSE	FALSE	FALSE	FALSE	FALSE	FALSE
406	142	79	F	9	9-6	9-6-21-Xma	Xma	Ele	II	N	N	N	N	N	N	N	N	N	N	N	N	N	N	N	N	Y	Non	NA	NA	140	80	15	141	8.7	5.9	141	3.7	NOR	L1	TRUE	TRUE	FALSE	FALSE	FALSE	FALSE	FALSE	FALSE	FALSE	FALSE
407	172	69	F	6	6-5	6-5-6-Min	Min	U	IV	N	N	N	N	N	N	N	N	N	N	N	N	N	N	N	N	N	Non	Y	N	105	74	3	87	9.3	4.9	142	4	ND	NA	FALSE	FALSE	FALSE	FALSE	FALSE	FALSE	FALSE	FALSE	FALSE	FALSE
408	138	63	M	10	10-5	10-5-19-Com	Com	Ele	II	N	N	N	N	N	N	N	N	N	N	N	N	N	N	N	N	N	Non	NA	NA	130	68	15	149	6.2	6.9	142	4.2	O	L1	TRUE	FALSE	FALSE	FALSE	FALSE	FALSE	FALSE	FALSE	FALSE	FALSE
409	181	62	M	3	3-6	3-6-11-Int	Int	Ele	I	N	N	N	N	N	N	N	N	N	N	N	N	N	N	N	N	N	Non	NA	NA	140	77	15	150	7.8	3.9	141	4.1	NOR	L1	TRUE	FALSE	FALSE	FALSE	FALSE	FALSE	FALSE	FALSE	FALSE	FALSE
410	74	42	F	11	11-4	11-4-6-Min	Min	I	II	N	N	N	N	N	N	N	N	N	N	N	N	N	N	N	N	N	Non	NA	NA	125	103	15	118	NA	NA	NA	NA	ND	L1	TRUE	TRUE	FALSE	FALSE	FALSE	FALSE	FALSE	FALSE	FALSE	FALSE
411	59	25	M	13	13-3	13-3-3-Xma	Xma	U	I	N	N	N	N	N	N	N	N	N	N	N	N	N	N	N	N	N	Non	NA	NA	100	56	15	NA	NA	NA	NA	NA	ND	L1	TRUE	TRUE	FALSE	FALSE	FALSE	FALSE	FALSE	FALSE	FALSE	FALSE
412	138	51	F	11	11-2	11-2-5-Maj	Maj	Ele	II	N	N	N	N	N	N	N	N	N	N	N	N	N	N	N	N	N	Non	NA	NA	112	88	15	137	6.3	3.5	141	4.8	ND	L1	TRUE	TRUE	FALSE	FALSE	FALSE	FALSE	FALSE	FALSE	FALSE	FALSE
413	22	81	F	10	10-3	10-3-7-Min	Min	Ele	II	N	N	N	N	N	N	N	N	N	N	N	N	Y	N	N	N	N	Non	NA	NA	162	80	15	112	10	4.7	136	4.1	NOR	L1	TRUE	FALSE	FALSE	FALSE	FALSE	FALSE	FALSE	FALSE	FALSE	FALSE
414	142	53	M	13	13-5	13-5-3-Int	Int	Ele	I	N	N	N	N	N	N	N	N	N	N	N	N	N	N	N	N	N	Non	NA	NA	160	80	15	156	11.1	6	137	4.5	ND	L1	TRUE	FALSE	FALSE	FALSE	FALSE	FALSE	FALSE	FALSE	FALSE	FALSE
415	178	70	F	10	10-3	10-3-24-Com	Com	Exp	III	N	N	N	N	N	N	N	N	N	N	N	N	Y	N	N	N	Y	Non	NA	NA	117	86	15	102	7.9	9.5	136	4	NOR	L50	TRUE	TRUE	FALSE	FALSE	TRUE	TRUE	FALSE	TRUE	FALSE	FALSE
416	106	41	F	15	15-1	15-1-3-Maj	Maj	Ele	II	N	N	N	N	N	N	2D	N	N	N	N	N	N	N	N	N	N	Non	NA	NA	140	88	15	148	9.9	NA	NA	NA	ND	L1	TRUE	TRUE	FALSE	FALSE	FALSE	FALSE	FALSE	FALSE	FALSE	FALSE
417	229	58	M	12	12-2	12-2-6-Min	Min	U	III	Y	N	N	N	N	N	2I	N	N	N	N	N	Y	N	Y	N	Y	Non	NA	NA	160	85	15	106	5.7	21.3	127	5.2	NOR	L1	TRUE	FALSE	FALSE	FALSE	FALSE	FALSE	FALSE	FALSE	FALSE	FALSE
418	229	78	F	13	13-10	13-10-4-Int	Int	Ele	III	Y	Y	N	N	N	N	N	N	N	N	Y	N	Y	N	N	N	Y	L	NA	NA	158	85	15	129	5.3	4.7	135	4.7	NOR	L1	TRUE	FALSE	FALSE	FALSE	FALSE	FALSE	FALSE	FALSE	FALSE	FALSE
419	226	44	F	4	4-7	4-7-4-Int	Int	Ele	II	N	N	N	N	N	N	N	N	N	N	N	N	N	N	N	N	N	Non	NA	NA	131	78	15	108	13.5	3.8	138	4.4	NOR	L2	TRUE	TRUE	FALSE	FALSE	FALSE	FALSE	FALSE	FALSE	FALSE	FALSE
420	135	23	F	11	11-4	11-4-12-Xma	Xma	U	I	N	N	N	N	N	N	N	N	N	N	N	N	N	N	N	N	N	Non	NA	NA	115	135	15	106	8.9	NA	NA	NA	ND	L1	TRUE	FALSE	FALSE	FALSE	FALSE	FALSE	FALSE	FALSE	FALSE	FALSE
421	142	62	M	9	9-8	9-8-23-Maj	Maj	Ele	II	N	N	N	N	N	N	N	N	N	N	N	N	N	N	N	N	N	Non	NA	NA	162	81	15	147	6.3	5.2	140	4.7	NOR	L1	TRUE	TRUE	FALSE	FALSE	FALSE	FALSE	FALSE	FALSE	FALSE	FALSE
422	257	78	M	9	9-10	9-10-19-Com	Com	Ele	III	N	Y	N	N	N	N	2D	N	N	N	N	N	Y	N	Y	N	Y	OME	NA	NA	155	70	15	114	7.5	8	141	3.8	AF6090	L6	TRUE	FALSE	FALSE	FALSE	FALSE	FALSE	FALSE	FALSE	FALSE	FALSE
423	9	54	F	1	1-1	1-1-4-Xma	Xma	Ele	II	N	N	N	N	Y	N	N	N	N	N	N	N	N	N	N	N	N	OME	NA	NA	170	80	15	137	6.5	NA	141	4.5	NOR	L1	TRUE	TRUE	FALSE	FALSE	FALSE	FALSE	FALSE	FALSE	FALSE	FALSE
424	24	67	M	13	13-19	13-19-23-Com	Com	Ele	II	N	N	N	N	N	N	N	N	N	N	N	N	Y	N	N	N	N	Non	NA	NA	151	75	15	154	7.1	7.2	141	4.3	NOR	L1	TRUE	TRUE	FALSE	FALSE	FALSE	FALSE	FALSE	FALSE	FALSE	FALSE
425	114	76	F	9	9-1	9-1-5-Maj	Maj	Ele	II	N	N	N	N	Y	N	N	N	N	N	N	N	N	N	N	N	N	Non	NA	NA	171	99	15	126	NA	48	137	4	O	L1	TRUE	FALSE	FALSE	FALSE	FALSE	FALSE	FALSE	FALSE	FALSE	FALSE
426	59	89	F	12	12-1	12-1-3-Min	Min	U	III	N	N	N	N	N	N	N	N	N	N	N	N	N	N	N	N	N	Non	NA	NA	190	62	15	129	6	6.2	138	4.3	ND	L1	TRUE	FALSE	FALSE	FALSE	FALSE	FALSE	FALSE	FALSE	FALSE	FALSE
427	22	76	M	10	10-3	10-3-16-Maj	Maj	Ele	III	Y	Y	N	N	N	N	N	N	N	N	Y	N	Y	Y	N	N	Y	L	NA	NA	145	60	15	146	6.4	4.7	139	4.4	NOR	L2	TRUE	TRUE	FALSE	FALSE	FALSE	FALSE	FALSE	FALSE	FALSE	FALSE
428	143	81	F	9	9-9	9-9-5-Com	Com	Ele	III	N	N	N	Y	Y	N	N	N	N	Y	N	N	N	N	N	N	N	Non	NA	NA	170	80	14	146	8.1	4.6	138	4.2	NOR	L10	TRUE	TRUE	FALSE	FALSE	FALSE	FALSE	FALSE	FALSE	FALSE	FALSE
429	106	29	F	15	15-1	15-1-3-Maj	Maj	Ele	II	N	N	N	N	N	N	N	N	N	N	N	N	N	N	N	N	N	Non	NA	NA	112	98	15	111	13.1	2.2	139	3.8	ND	L1	TRUE	TRUE	FALSE	FALSE	FALSE	FALSE	FALSE	FALSE	FALSE	FALSE
430	138	61	F	11	11-2	11-2-1-Maj	Maj	Ele	II	N	N	N	N	N	N	N	N	N	N	N	N	N	N	N	N	N	Non	NA	NA	126	88	15	143	7.7	5.7	138	4.2	ND	L1	TRUE	TRUE	FALSE	FALSE	FALSE	FALSE	FALSE	FALSE	FALSE	FALSE
431	181	68	M	6	6-10	6-10-20-Com	Com	Exp	IV	N	N	N	N	N	N	N	N	N	N	N	N	Y	N	N	N	N	OME	NA	NA	120	62	15	155	7	4.1	138	4.1	NOR	L2	FALSE	FALSE	FALSE	FALSE	FALSE	FALSE	FALSE	FALSE	TRUE	FALSE
432	14	71	M	10	10-2	10-2-25-Int	Int	U	II	N	N	N	N	N	N	N	N	N	N	N	N	N	N	N	N	N	Non	NA	NA	105	86	15	116	10.5	7.1	131	3.5	NOR	L1	TRUE	TRUE	FALSE	FALSE	FALSE	FALSE	FALSE	FALSE	FALSE	FALSE
433	61	57	M	13	13-16	13-16-4-Maj	Maj	U	II	N	N	N	N	N	N	N	N	N	N	N	N	N	N	N	N	N	Non	NA	NA	120	78	15	155	5.7	2.2	140	4.7	NOR	L1	TRUE	FALSE	FALSE	FALSE	FALSE	FALSE	FALSE	FALSE	FALSE	FALSE
434	189	47	F	11	11-1	11-1-26-Xma	Xma	Ele	I	N	N	N	N	N	N	N	N	N	N	N	N	N	N	N	N	N	Non	NA	NA	126	95	15	NA	NA	NA	NA	NA	ND	L1	TRUE	FALSE	FALSE	FALSE	FALSE	FALSE	FALSE	FALSE	FALSE	FALSE
435	158	76	F	9	9-3	9-3-3-Int	Int	Ele	III	N	N	N	N	N	N	N	N	N	N	N	N	N	N	N	N	N	OME	NA	NA	155	75	15	94	4.1	4.9	141	3.9	NOR	L1	TRUE	TRUE	FALSE	TRUE	TRUE	FALSE	TRUE	FALSE	FALSE	FALSE
436	8	26	F	15	15-1	15-1-3-Maj	Maj	Ele	I	N	N	N	N	N	N	N	N	N	N	N	N	N	N	N	N	N	Non	NA	NA	110	80	15	116	9.1	NA	NA	NA	ND	L1	TRUE	TRUE	FALSE	FALSE	FALSE	FALSE	FALSE	FALSE	FALSE	FALSE
437	74	25	F	15	15-1	15-1-3-Maj	Maj	Ele	I	N	N	N	N	N	N	N	N	N	N	N	N	N	N	N	N	N	Non	NA	NA	140	105	15	131	NA	NA	NA	NA	ND	L1	TRUE	TRUE	FALSE	FALSE	FALSE	FALSE	FALSE	FALSE	FALSE	FALSE
438	229	21	M	12	12-3	12-3-2-Int	Int	Exp	I	N	N	N	N	N	N	N	N	N	N	N	N	N	N	N	N	N	Non	NA	NA	138	66	15	NA	NA	NA	NA	NA	ND	L1	TRUE	FALSE	FALSE	FALSE	FALSE	FALSE	FALSE	FALSE	FALSE	FALSE
439	10	82	M	14	14-2	14-2-2-Xma	Xma	U	IV	Y	N	N	Y	N	N	2I	N	N	Y	N	N	N	N	N	N	N	Non	NA	NA	125	80	13	148	12.8	3.3	140	3.9	NOR	L50	TRUE	FALSE	FALSE	FALSE	FALSE	FALSE	FALSE	FALSE	FALSE	FALSE
440	22	22	F	9	9-6	9-6-22-Xma	Xma	U	I	N	N	N	N	N	N	N	N	N	N	N	N	N	N	N	N	N	Non	N	N	95	80	15	113	3.7	2	143	4	NOR	L1	TRUE	FALSE	FALSE	FALSE	FALSE	FALSE	FALSE	FALSE	FALSE	FALSE
441	172	67	M	4	4-9	4-9-15-Maj	Maj	Ele	II	N	N	N	N	Y	N	N	N	N	N	N	N	N	N	N	N	N	Non	NA	NA	170	65	15	153	7.9	7	144	4.5	NOR	L1	TRUE	FALSE	FALSE	FALSE	FALSE	FALSE	FALSE	FALSE	FALSE	FALSE
442	14	74	M	9	9-4	9-4-1-Maj	Maj	U	II	Y	Y	N	N	Y	N	2I	N	N	N	Y	N	Y	N	N	N	Y	OME	NA	NA	115	74	15	127	9.8	6.9	136	4.4	ND	L2	TRUE	TRUE	FALSE	FALSE	FALSE	FALSE	FALSE	FALSE	FALSE	FALSE
443	110	39	F	13	13-23	13-23-16-Maj	Maj	Ele	III	N	N	N	N	N	N	N	N	N	N	N	N	N	N	Y	N	N	Non	NA	NA	122	65	15	159	10.5	5.9	140	4.4	NOR	L1	TRUE	TRUE	FALSE	FALSE	FALSE	FALSE	FALSE	TRUE	FALSE	FALSE
444	59	78	F	13	13-19	13-19-13-Maj	Maj	U	IV	N	N	N	Y	N	N	N	N	N	N	N	N	N	N	N	N	N	Non	NA	NA	140	70	14	119	8.4	26.6	153	4	NOR	L10	TRUE	FALSE	FALSE	FALSE	FALSE	FALSE	FALSE	TRUE	FALSE	FALSE
445	189	55	M	1	1-1	1-1-5-Com	Com	Ele	II	N	N	N	N	N	N	N	N	N	N	N	N	N	N	N	N	N	Non	NA	NA	160	74	15	149	8.1	8.9	141	4.5	NOR	L1	TRUE	TRUE	FALSE	FALSE	FALSE	FALSE	FALSE	FALSE	FALSE	FALSE
446	138	69	M	16	16-3	16-3-5-Com	Com	Ele	III	N	N	N	N	N	N	2O	N	N	Y	N	N	Y	N	N	N	Y	OME	N	N	122	66	15	145	9.3	10.2	143	5	O	L2	TRUE	FALSE	FALSE	FALSE	FALSE	FALSE	FALSE	FALSE	FALSE	FALSE
447	106	38	F	15	15-1	15-1-7-Min	Min	U	II	N	N	N	N	N	N	N	N	N	N	N	N	N	N	N	N	N	Non	NA	NA	96	93	15	108	11.5	2	126	3	ND	L1	TRUE	TRUE	FALSE	FALSE	FALSE	FALSE	FALSE	FALSE	FALSE	FALSE
448	141	27	F	15	15-1	15-1-3-Maj	Maj	Ele	I	N	N	N	N	N	N	N	N	N	N	N	N	N	N	N	N	N	Non	NA	NA	174	126	15	122	11	NA	NA	NA	ND	L1	TRUE	FALSE	FALSE	FALSE	FALSE	FALSE	FALSE	FALSE	FALSE	FALSE
449	42	88	F	13	13-19	13-19-13-Maj	Maj	U	III	N	N	N	Y	N	N	2D	N	N	N	N	N	Y	N	N	N	Y	Non	NA	NA	150	85	14	116	10.7	9.6	139	2.9	NOR	L10	TRUE	FALSE	FALSE	FALSE	FALSE	FALSE	FALSE	FALSE	FALSE	FALSE
450	164	69	M	13	13-23	13-23-32-Xma	Xma	Ele	II	Y	N	N	N	N	N	2D	N	N	N	N	N	Y	N	N	N	N	Non	NA	NA	180	50	15	143	4.6	NA	143	5	NOR	L2	TRUE	TRUE	FALSE	FALSE	FALSE	FALSE	FALSE	FALSE	FALSE	FALSE
451	69	63	F	9	9-4	9-4-11-Maj	Maj	Exp	II	N	N	N	N	N	N	N	N	N	N	N	N	N	N	N	N	N	Non	NA	NA	112	85	15	143	14.3	6.7	139	4	ND	L1	TRUE	TRUE	FALSE	FALSE	FALSE	FALSE	FALSE	FALSE	FALSE	FALSE
452	135	22	F	15	15-1	15-1-3-Maj	Maj	Ele	I	N	N	N	N	N	N	N	N	N	N	N	N	N	N	N	N	N	Non	NA	NA	125	70	15	107	10.3	NA	NA	NA	ND	L1	TRUE	TRUE	TRUE	FALSE	FALSE	FALSE	FALSE	FALSE	FALSE	FALSE
453	73	51	M	3	3-1	3-1-10-Com	Com	Ele	I	N	N	N	N	N	N	N	N	N	N	N	N	N	N	N	N	N	Non	NA	NA	128	94	15	160	8.2	6.1	142	4.8	NOR	L1	TRUE	FALSE	FALSE	FALSE	FALSE	FALSE	FALSE	FALSE	FALSE	FALSE
454	74	28	F	15	15-1	15-1-3-Maj	Maj	Ele	I	N	N	N	N	N	N	N	N	N	N	N	N	N	N	N	N	N	Non	NA	NA	108	79	15	117	NA	NA	NA	NA	ND	L1	TRUE	TRUE	FALSE	FALSE	FALSE	FALSE	FALSE	FALSE	FALSE	FALSE
455	10	66	F	10	10-2	10-2-25-Int	Int	Ele	II	N	N	N	N	N	N	N	N	N	N	N	N	Y	N	N	N	N	Non	NA	NA	156	93	15	139	6.5	5.5	140	4.5	NOR	L2	TRUE	FALSE	FALSE	FALSE	FALSE	FALSE	FALSE	FALSE	FALSE	FALSE
456	24	65	F	13	13-23	13-23-10-Com	Com	Ele	II	N	N	N	N	N	N	N	N	N	N	N	N	N	N	N	N	N	Non	NA	NA	169	98	15	141	9.1	5.7	142	4.4	NOR	L1	TRUE	FALSE	FALSE	FALSE	FALSE	FALSE	FALSE	FALSE	FALSE	FALSE
457	158	26	F	5	5-3	5-3-8-Xma	Xma	Ele	I	N	N	N	N	N	N	N	N	N	N	N	N	N	N	N	N	N	Non	NA	NA	143	80	15	128	6	4.1	137	4	ND	L1	TRUE	TRUE	FALSE	FALSE	FALSE	FALSE	FALSE	FALSE	FALSE	FALSE
458	164	69	M	10	10-5	10-5-20-Int	Int	Ele	II	N	N	N	N	N	N	N	N	N	N	N	N	Y	N	N	N	N	Non	NA	NA	179	62	15	124	NA	NA	141	4.1	NOR	L1	TRUE	TRUE	FALSE	FALSE	FALSE	FALSE	FALSE	FALSE	FALSE	FALSE
459	123	25	F	15	15-1	15-1-3-Maj	Maj	Ele	I	N	N	N	N	N	N	N	N	N	N	N	N	N	N	N	N	N	Non	NA	NA	135	80	15	127	9.3	NA	NA	NA	ND	L1	TRUE	FALSE	FALSE	FALSE	FALSE	FALSE	FALSE	FALSE	FALSE	FALSE
460	73	36	M	10	10-1	10-1-13-Maj	Maj	Exp	I	N	N	N	N	N	N	N	N	N	N	N	N	N	N	N	N	N	Non	N	N	135	85	15	141	6.7	5.3	138	4.9	NOR	L1	TRUE	FALSE	FALSE	FALSE	FALSE	FALSE	FALSE	FALSE	FALSE	FALSE
461	8	29	F	15	15-1	15-1-3-Maj	Maj	U	II	N	N	N	N	N	N	N	N	N	N	N	N	N	N	N	N	N	Non	NA	NA	120	105	15	135	18.5	NA	NA	NA	ND	L1	TRUE	TRUE	FALSE	FALSE	FALSE	FALSE	FALSE	FALSE	FALSE	FALSE
462	115	71	F	11	11-4	11-4-12-Xma	Xma	Ele	II	N	N	N	N	N	N	N	N	N	N	N	N	N	N	N	N	N	Non	NA	NA	130	70	15	158	5.1	7.4	141	4.1	NOR	L1	TRUE	TRUE	FALSE	FALSE	FALSE	FALSE	FALSE	FALSE	FALSE	FALSE
463	184	33	F	15	15-1	15-1-3-Maj	Maj	Ele	I	N	N	N	N	N	N	N	N	N	N	N	N	N	N	N	N	N	Non	NA	NA	135	80	15	113	8.9	NA	NA	NA	ND	L1	TRUE	FALSE	FALSE	FALSE	FALSE	FALSE	FALSE	FALSE	FALSE	FALSE
464	69	58	M	12	12-2	12-2-7-Min	Min	Exp	II	N	N	N	N	N	N	N	N	N	N	N	N	N	N	N	N	N	Non	NA	NA	114	68	15	145	18.4	5	135	4.4	ND	L1	TRUE	TRUE	FALSE	FALSE	FALSE	FALSE	FALSE	FALSE	FALSE	FALSE
465	123	30	F	15	15-1	15-1-3-Maj	Maj	Ele	II	N	N	N	N	N	N	N	N	N	N	N	N	N	N	N	N	N	Non	NA	NA	135	80	15	135	9.8	NA	NA	NA	ND	L1	TRUE	FALSE	FALSE	FALSE	FALSE	FALSE	FALSE	FALSE	FALSE	FALSE
466	215	64	F	13	13-15	13-15-32-Maj	Maj	Ele	III	N	N	N	N	Y	N	N	N	N	N	N	N	Y	N	N	N	N	L	NA	NA	140	62	15	125	5	7.4	142	4.5	NOR	L6	TRUE	TRUE	FALSE	FALSE	FALSE	FALSE	FALSE	FALSE	FALSE	FALSE
467	215	54	M	13	13-8	13-8-19-Int	Int	Ele	II	N	N	N	N	N	N	N	N	N	N	N	N	Y	N	N	N	N	Non	NA	NA	120	70	15	142	8.3	5.1	141	4.4	ND	L1	TRUE	TRUE	TRUE	FALSE	FALSE	FALSE	FALSE	FALSE	FALSE	FALSE
468	74	70	F	13	13-19	13-19-12-Xma	Xma	Ele	II	N	N	N	N	N	N	N	N	N	N	N	N	Y	N	N	N	Y	Non	NA	NA	155	75	15	140	10	4.7	137	3.8	ND	L1	FALSE	FALSE	FALSE	FALSE	FALSE	FALSE	FALSE	FALSE	FALSE	FALSE
469	138	29	F	15	15-1	15-1-3-Maj	Maj	Ele	II	N	N	N	N	N	N	N	N	N	N	N	N	N	N	N	N	N	Non	NA	NA	120	68	15	129	9	4.3	138	4.2	ND	L1	TRUE	TRUE	FALSE	FALSE	FALSE	FALSE	FALSE	FALSE	FALSE	FALSE
470	164	67	M	13	13-19	13-19-22-Xma	Xma	Ele	II	N	N	N	N	N	N	1	N	N	N	N	N	N	N	N	N	N	Non	NA	NA	152	76	15	140	4.5	NA	140	5.1	NOR	L2	TRUE	FALSE	FALSE	FALSE	FALSE	FALSE	FALSE	FALSE	FALSE	FALSE
471	123	29	F	15	15-1	15-1-3-Maj	Maj	U	II	N	N	N	N	N	N	N	N	N	N	N	N	Y	N	N	N	N	Non	NA	NA	130	112	15	114	15.1	2.6	139	4.7	ND	L1	TRUE	TRUE	FALSE	FALSE	FALSE	FALSE	FALSE	FALSE	FALSE	FALSE
472	184	31	F	15	15-1	15-1-3-Maj	Maj	I	I	N	N	N	N	N	N	N	N	N	N	N	N	N	N	N	N	N	Non	NA	NA	180	110	15	130	8.8	2.2	136	3.8	ND	L1	TRUE	FALSE	FALSE	FALSE	FALSE	FALSE	FALSE	FALSE	FALSE	FALSE
473	69	79	M	13	13-19	13-19-22-Xma	Xma	U	III	Y	N	N	N	N	N	1	N	N	N	N	N	Y	N	N	N	N	Non	NA	NA	139	81	15	101	9.1	13.1	140	4.9	ND	NA	FALSE	FALSE	FALSE	FALSE	FALSE	FALSE	FALSE	FALSE	FALSE	FALSE
474	142	34	F	11	11-1	11-1-24-Maj	Maj	Exp	II	N	N	N	N	N	N	2O	N	N	N	N	N	Y	N	N	N	N	Non	NA	NA	128	93	15	148	11.9	4.4	138	4.3	ND	L1	TRUE	TRUE	FALSE	FALSE	TRUE	FALSE	FALSE	FALSE	FALSE	FALSE
475	164	83	F	13	13-32	13-32-8-Int	Int	U	II	N	N	N	N	N	N	N	N	N	N	N	N	Y	N	N	N	N	Non	NA	NA	161	79	15	NA	NA	NA	NA	NA	NOR	L1	TRUE	TRUE	FALSE	FALSE	FALSE	FALSE	FALSE	FALSE	FALSE	FALSE
476	138	40	F	15	15-1	15-1-3-Maj	Maj	Ele	I	N	N	N	N	N	N	N	N	N	N	N	N	N	N	N	N	N	Non	NA	NA	122	105	15	103	14.3	NA	NA	NA	ND	L1	TRUE	TRUE	FALSE	FALSE	FALSE	FALSE	FALSE	FALSE	FALSE	FALSE
477	164	68	M	10	10-5	10-5-2-Int	Int	Ele	II	N	N	N	N	N	N	N	N	N	N	N	N	Y	N	N	N	N	Non	NA	NA	165	67	15	128	NA	NA	141	4.1	NOR	L1	TRUE	TRUE	FALSE	FALSE	FALSE	FALSE	FALSE	FALSE	FALSE	FALSE
478	9	70	M	9	9-6	9-6-21-Xma	Xma	Ele	III	Y	Y	N	N	N	N	N	N	N	N	N	N	Y	N	N	N	N	OME	NA	NA	145	48	15	104	5.4	4.6	142	4.6	ST	L1	TRUE	TRUE	FALSE	FALSE	FALSE	FALSE	FALSE	FALSE	FALSE	FALSE
479	9	82	F	13	13-16	13-16-4-Maj	Maj	Ele	III	Y	N	N	N	N	N	N	N	N	N	Y	N	Y	N	N	N	N	Non	NA	NA	200	48	15	NA	NA	NA	NA	NA	NOR	L1	TRUE	TRUE	FALSE	FALSE	FALSE	FALSE	FALSE	FALSE	FALSE	FALSE
480	74	63	M	13	13-19	13-19-12-Xma	Xma	Ele	II	N	N	N	N	N	N	N	N	N	N	N	N	N	N	N	N	N	Non	NA	NA	221	117	15	143	6.4	7.3	139	4.5	NOR	L1	TRUE	TRUE	FALSE	FALSE	FALSE	FALSE	FALSE	FALSE	FALSE	FALSE
481	115	58	F	13	13-3	13-3-3-Xma	Xma	U	II	N	N	N	N	N	N	N	N	N	N	N	N	N	N	N	N	N	Non	NA	NA	140	80	15	142	12.9	6	138	4.3	ND	L1	TRUE	TRUE	FALSE	FALSE	FALSE	FALSE	FALSE	FALSE	FALSE	FALSE
482	123	24	F	15	15-1	15-1-3-Maj	Maj	Ele	II	N	N	N	N	N	N	N	N	N	N	N	N	N	N	N	N	N	Non	NA	NA	124	132	15	93	7.9	NA	NA	NA	ND	L1	TRUE	TRUE	FALSE	FALSE	FALSE	FALSE	FALSE	FALSE	FALSE	FALSE
483	189	88	F	13	13-19	13-19-17-Com	Com	U	III	Y	N	N	N	N	N	N	N	N	N	Y	N	Y	N	Y	N	N	L	Y	N	130	95	15	130	12	70	131	3.9	4E	L6	TRUE	FALSE	FALSE	FALSE	FALSE	FALSE	FALSE	FALSE	FALSE	FALSE
484	138	52	M	4	4-8	4-8-5-Xma	Xma	Ele	I	N	N	N	N	N	N	N	N	N	N	N	N	N	N	N	N	N	Non	NA	NA	123	66	15	150	5.8	4.5	141	4.8	NOR	L1	TRUE	FALSE	FALSE	FALSE	FALSE	FALSE	FALSE	FALSE	FALSE	FALSE
485	69	67	M	13	13-16	13-16-4-Maj	Maj	Ele	II	N	N	N	N	N	N	N	N	N	N	N	N	Y	N	N	N	N	Non	NA	NA	210	96	15	157	7	5.1	134	4.3	ND	L2	TRUE	FALSE	FALSE	FALSE	FALSE	FALSE	FALSE	FALSE	FALSE	FALSE
486	142	75	M	13	13-1	13-1-14-Int	Int	Ele	II	N	N	N	Y	N	N	N	N	N	N	N	N	Y	N	N	N	Y	Non	NA	NA	127	74	15	143	7.3	4.3	143	3.5	ND	L1	TRUE	FALSE	FALSE	FALSE	FALSE	FALSE	FALSE	FALSE	FALSE	FALSE
487	184	69	F	13	13-19	13-19-12-Xma	Xma	Ele	II	N	N	N	N	N	N	N	N	N	N	N	N	Y	N	N	N	N	Non	NA	NA	142	60	15	121	6.8	5.3	134	5.5	NOR	L1	TRUE	FALSE	FALSE	FALSE	FALSE	FALSE	FALSE	FALSE	FALSE	FALSE
488	10	63	F	9	9-6	9-6-40-Com	Com	Ele	III	N	N	Y	N	N	N	N	N	N	N	N	N	Y	N	N	N	N	Non	NA	NA	145	75	15	105	4	7.5	138	4.5	ST	L2	TRUE	FALSE	FALSE	FALSE	FALSE	FALSE	FALSE	FALSE	FALSE	FALSE
489	164	82	M	9	9-8	9-8-11-Int	Int	Ele	III	Y	N	N	N	Y	N	2D	N	N	N	N	N	N	N	N	N	Y	OME	NA	NA	198	80	15	160	5	NA	142	4.7	ST	L1	FALSE	TRUE	FALSE	FALSE	FALSE	FALSE	FALSE	FALSE	FALSE	FALSE
490	158	35	F	5	5-3	5-3-5-Xma	Xma	Ele	I	N	N	N	N	N	N	N	N	N	N	N	N	N	N	N	N	N	Non	NA	NA	120	71	15	127	4.5	3.7	140	3.9	ND	L1	TRUE	TRUE	FALSE	FALSE	FALSE	FALSE	FALSE	FALSE	FALSE	FALSE
491	61	70	M	10	10-1	10-1-16-Xma	Xma	Ele	II	Y	N	N	N	N	N	N	N	N	N	N	N	Y	N	N	N	Y	Non	NA	NA	140	78	15	123	5.2	8.2	145	4.2	O	L1	TRUE	FALSE	FALSE	FALSE	FALSE	FALSE	FALSE	FALSE	FALSE	FALSE
492	226	34	F	15	15-1	15-1-3-Maj	Maj	I	I	Y	N	N	N	N	N	N	N	N	N	N	N	N	N	N	N	N	Non	NA	NA	140	120	15	NA	NA	NA	NA	NA	ND	L1	TRUE	FALSE	FALSE	FALSE	FALSE	FALSE	FALSE	FALSE	FALSE	FALSE
493	53	65	F	6	6-7	6-7-9-Maj	Maj	Ele	III	N	N	N	N	Y	N	N	N	N	N	N	N	N	N	N	N	N	OME	Y	N	177	70	15	106	5.8	8.7	143	5.2	NOR	L1	TRUE	TRUE	FALSE	FALSE	FALSE	FALSE	FALSE	FALSE	FALSE	FALSE
494	164	80	F	9	9-4	9-4-14-Xma	Xma	Exp	II	N	N	N	N	N	N	N	N	N	N	N	N	N	N	N	N	N	Non	NA	NA	171	69	15	83	4.8	NA	139	4.3	NOR	L2	TRUE	FALSE	FALSE	FALSE	FALSE	FALSE	FALSE	FALSE	FALSE	FALSE
495	60	65	M	7	7-4	7-4-7-Maj	Maj	Exp	III	Y	N	N	N	Y	N	N	N	N	N	Y	N	Y	N	N	N	N	L	NA	NA	180	57	15	144	8.6	7.3	137	4.2	NOR	L10	TRUE	TRUE	FALSE	FALSE	TRUE	FALSE	FALSE	FALSE	FALSE	FALSE
496	69	32	M	4	4-9	4-9-13-Maj	Maj	Ele	II	N	N	N	N	N	N	N	N	N	N	N	N	N	N	N	N	N	Non	NA	NA	145	87	15	159	7.8	NA	NA	NA	ND	L1	TRUE	TRUE	FALSE	FALSE	FALSE	FALSE	FALSE	FALSE	FALSE	FALSE
497	114	53	M	10	10-1	10-1-24-Maj	Maj	Ele	III	Y	Y	N	N	N	N	N	N	Y	N	Y	N	Y	N	N	N	N	L	NA	NA	136	65	15	115	5.8	8.2	142	3.9	NOR	L2	TRUE	TRUE	FALSE	FALSE	FALSE	FALSE	FALSE	FALSE	FALSE	FALSE
498	114	66	F	9	9-4	9-4-16-Xma	Xma	U	II	N	N	N	N	N	N	N	N	N	N	N	N	N	N	N	N	N	Non	NA	NA	140	80	15	130	11.7	8.7	135	4.2	NOR	L2	FALSE	FALSE	FALSE	FALSE	FALSE	FALSE	FALSE	FALSE	FALSE	FALSE
499	69	40	F	4	4-9	4-9-15-Maj	Maj	Ele	II	N	N	N	N	N	N	N	N	N	N	N	N	N	N	N	N	N	Non	NA	NA	112	85	15	122	8.7	NA	NA	NA	ND	L1	TRUE	TRUE	FALSE	FALSE	FALSE	FALSE	FALSE	FALSE	FALSE	FALSE
500	24	73	M	13	13-23	13-23-32-Xma	Xma	Ele	III	Y	N	N	N	N	N	N	N	N	N	Y	N	Y	N	N	Y	N	Non	NA	NA	160	70	15	158	6.8	5.8	143	4.8	AF6090	L2	TRUE	TRUE	FALSE	FALSE	FALSE	FALSE	FALSE	FALSE	FALSE	FALSE
501	122	26	M	3	3-2	3-2-20-Maj	Maj	Ele	III	N	N	N	N	N	N	N	N	N	N	N	N	Y	N	N	N	Y	L	NA	NA	143	97	15	161	11.6	5.7	137	4.6	NOR	L1	TRUE	FALSE	FALSE	FALSE	FALSE	FALSE	FALSE	FALSE	FALSE	FALSE
502	257	65	M	7	7-2	7-2-11-Com	Com	Ele	III	Y	N	N	N	N	N	N	N	N	N	N	N	Y	N	N	N	N	OME	NA	NA	150	55	15	155	8.5	5	140	4.5	O	L10	TRUE	FALSE	FALSE	FALSE	TRUE	FALSE	FALSE	FALSE	FALSE	FALSE
503	257	39	F	11	11-1	11-1-9-Maj	Maj	Exp	II	N	N	N	N	N	N	N	N	N	N	N	N	N	N	N	Y	N	Non	NA	NA	130	91	15	128	5.3	4.6	139	4	ND	L1	TRUE	FALSE	FALSE	FALSE	FALSE	FALSE	FALSE	FALSE	FALSE	FALSE
504	135	37	F	15	15-1	15-1-3-Maj	Maj	I	II	N	N	N	N	N	N	2O	N	N	N	N	N	N	N	N	N	N	Non	NA	NA	135	130	15	142	11.8	NA	NA	NA	ND	L1	TRUE	FALSE	TRUE	FALSE	FALSE	FALSE	FALSE	FALSE	FALSE	FALSE
505	137	41	F	15	15-1	15-1-3-Maj	Maj	Ele	I	N	N	N	N	N	N	N	N	N	N	N	N	N	N	N	N	N	Non	NA	NA	144	78	15	97	7.6	NA	NA	NA	ND	L1	TRUE	FALSE	FALSE	FALSE	FALSE	FALSE	FALSE	FALSE	FALSE	FALSE
506	69	69	M	13	13-17	13-17-3-Maj	Maj	Ele	II	Y	N	N	N	N	N	N	N	N	N	N	N	Y	N	N	N	Y	OME	NA	NA	128	70	15	144	10	6.7	141	3.9	ND	L1	TRUE	TRUE	FALSE	FALSE	FALSE	FALSE	FALSE	FALSE	FALSE	FALSE
507	104	72	F	13	13-16	13-16-4-Maj	Maj	U	II	N	N	N	N	N	N	N	N	N	N	N	N	N	N	N	N	N	Non	NA	NA	155	69	15	139	13.6	3.1	135	3.9	NOR	L1	FALSE	TRUE	FALSE	FALSE	FALSE	FALSE	FALSE	FALSE	FALSE	FALSE
508	106	82	F	13	13-19	13-19-12-Xma	Xma	Ele	II	N	N	N	N	N	N	N	N	N	N	N	N	Y	N	Y	Y	Y	OME	NA	NA	158	89	15	130	10.1	6.3	141	3.8	AF6090	L2	TRUE	FALSE	FALSE	FALSE	FALSE	FALSE	FALSE	FALSE	FALSE	FALSE
509	77	35	F	15	15-1	15-1-3-Maj	Maj	U	I	N	N	N	N	N	N	N	N	N	N	N	N	N	N	N	N	N	Non	NA	NA	129	72	15	113	9.8	NA	NA	NA	ND	L1	TRUE	FALSE	FALSE	FALSE	FALSE	FALSE	FALSE	FALSE	FALSE	FALSE
510	199	83	F	13	13-4	13-4-10-Xma	Xma	U	III	N	N	N	Y	N	N	2O	N	N	N	N	N	N	N	N	N	N	Non	NA	NA	141	80	15	119	NA	10.5	139	4.3	ND	L6	TRUE	TRUE	FALSE	FALSE	FALSE	FALSE	FALSE	FALSE	FALSE	FALSE
511	135	82	M	6	6-10	6-10-32-Com	Com	Ele	IV	Y	Y	N	N	N	N	N	N	N	Y	N	N	Y	Y	Y	N	Y	L	N	N	183	61	15	137	6.9	7	140	4.3	NOR	L10	TRUE	TRUE	FALSE	FALSE	FALSE	FALSE	FALSE	FALSE	FALSE	FALSE
512	226	35	F	4	4-7	4-7-4-Int	Int	Ele	II	N	N	N	N	N	N	N	N	N	N	N	N	N	N	N	N	N	Non	NA	NA	161	80	15	NA	NA	NA	NA	NA	AF6090	L1	TRUE	TRUE	FALSE	FALSE	FALSE	FALSE	FALSE	FALSE	FALSE	FALSE
513	73	51	F	11	11-5	11-5-5-Maj	Maj	Exp	III	N	N	N	N	N	N	N	N	N	N	N	N	N	N	N	N	N	OME	NA	NA	128	50	15	112	7.1	9.8	155	3.2	NOR	L10	TRUE	FALSE	FALSE	FALSE	FALSE	FALSE	FALSE	FALSE	FALSE	FALSE
514	10	82	M	6	6-10	6-10-20-Com	Com	Ele	III	Y	N	N	N	N	N	N	N	N	N	Y	N	Y	N	N	N	N	Non	NA	NA	178	60	15	151	7.4	11	141	4.3	O	L10	TRUE	TRUE	FALSE	FALSE	FALSE	FALSE	FALSE	FALSE	FALSE	FALSE
515	100	80	F	13	13-15	13-15-19-Xma	Xma	U	II	Y	N	N	N	N	N	N	N	N	N	N	N	Y	N	N	N	N	Non	NA	NA	180	72	15	117	8.4	8.1	139	4.5	O	L2	TRUE	FALSE	FALSE	FALSE	FALSE	FALSE	FALSE	FALSE	FALSE	FALSE
516	69	85	M	10	10-3	10-3-7-Min	Min	Ele	II	N	N	N	N	N	N	N	N	N	N	N	N	N	N	N	N	N	Non	NA	NA	133	61	15	145	7.7	6.5	139	4.6	ND	L1	TRUE	FALSE	FALSE	FALSE	FALSE	FALSE	FALSE	FALSE	FALSE	FALSE
517	137	34	F	15	15-1	15-1-1-Min	Min	Ele	I	N	N	N	N	N	N	N	N	N	N	N	N	N	N	N	N	N	Non	NA	NA	134	78	15	121	9.6	NA	NA	NA	ND	L1	TRUE	FALSE	FALSE	FALSE	FALSE	FALSE	FALSE	FALSE	FALSE	FALSE
518	215	66	F	3	3-2	3-2-4-Min	Min	Ele	II	N	N	N	N	N	N	N	N	N	N	N	N	N	N	N	N	N	Non	NA	NA	175	75	15	148	6.9	5.7	140	5.3	O	L1	TRUE	FALSE	FALSE	FALSE	FALSE	FALSE	FALSE	FALSE	FALSE	FALSE
519	42	33	F	11	11-1	11-1-15-Maj	Maj	Ele	I	N	N	N	N	N	N	N	N	N	N	N	N	N	N	N	N	N	Non	NA	NA	149	100	15	NA	NA	NA	NA	NA	ND	L1	TRUE	TRUE	TRUE	TRUE	TRUE	TRUE	TRUE	TRUE	TRUE	TRUE
520	61	48	M	9	9-10	9-10-13-Xma	Xma	Ele	I	N	N	N	N	N	N	N	N	N	N	N	N	N	N	N	N	N	Non	NA	NA	140	75	15	147	5.7	3.7	146	4.7	ND	L1	TRUE	FALSE	FALSE	FALSE	FALSE	FALSE	FALSE	FALSE	FALSE	FALSE
521	257	26	F	15	15-1	15-1-7-Min	Min	I	II	N	N	N	N	N	N	N	N	N	N	N	N	N	N	N	N	N	Non	NA	NA	120	116	15	124	10.9	2	138	3.6	ND	L1	TRUE	FALSE	FALSE	FALSE	FALSE	FALSE	FALSE	FALSE	FALSE	FALSE
522	176	84	M	4	4-9	4-9-9-Xma	Xma	Ele	II	Y	N	N	N	Y	N	N	N	N	N	Y	N	Y	N	N	N	N	OME	NA	NA	130	62	15	NA	NA	NA	NA	NA	NOR	L1	TRUE	FALSE	FALSE	FALSE	FALSE	FALSE	FALSE	FALSE	FALSE	FALSE
523	138	71	M	6	6-5	6-5-17-Int	Int	Ele	III	Y	N	N	N	N	N	N	N	N	N	N	N	Y	N	N	N	N	OME	N	N	170	70	15	135	6.2	3.5	128	4.5	O	L1	TRUE	FALSE	FALSE	FALSE	FALSE	FALSE	FALSE	FALSE	FALSE	FALSE
524	61	23	F	11	11-1	11-1-9-Maj	Maj	Ele	II	N	N	N	N	N	N	N	N	N	N	N	N	N	N	N	N	N	Non	NA	NA	122	69	15	164	7.6	3.7	144	4.7	ND	L1	TRUE	FALSE	FALSE	FALSE	FALSE	FALSE	FALSE	FALSE	FALSE	FALSE
525	257	69	M	9	9-8	9-8-27-Int	Int	U	III	Y	N	N	N	N	N	N	N	N	Y	N	N	N	N	Y	N	N	OME	Y	N	95	85	3	97	6.2	9.8	138	4.4	ST	L10	TRUE	FALSE	FALSE	FALSE	FALSE	FALSE	FALSE	FALSE	FALSE	FALSE
526	144	71	F	13	13-19	13-19-22-Xma	Xma	Ele	II	N	N	N	N	N	N	N	N	N	N	N	N	Y	N	N	N	Y	Non	NA	NA	160	50	15	129	8	8.7	134	4.9	NOR	L1	TRUE	FALSE	FALSE	FALSE	FALSE	FALSE	FALSE	FALSE	FALSE	FALSE
527	106	69	F	4	4-9	4-9-10-Maj	Maj	Exp	I	N	N	N	N	N	N	N	N	N	N	N	N	N	N	N	N	N	Non	NA	NA	148	82	15	123	10.8	4.3	139	4.1	NOR	L1	TRUE	FALSE	FALSE	FALSE	FALSE	FALSE	FALSE	FALSE	FALSE	FALSE
528	10	58	F	13	13-21	13-21-1-Maj	Maj	Exp	II	N	N	N	N	N	N	N	N	N	N	N	N	N	N	N	N	N	Non	NA	NA	112	71	15	119	9.1	6.1	142	4.7	NOR	L1	FALSE	FALSE	FALSE	FALSE	FALSE	FALSE	FALSE	FALSE	FALSE	FALSE
529	226	22	F	15	15-1	15-1-3-Maj	Maj	Ele	I	N	N	N	N	N	N	N	N	N	N	N	N	N	N	N	N	N	Non	NA	NA	122	89	15	110	11.4	NA	NA	NA	ND	L1	TRUE	FALSE	FALSE	FALSE	FALSE	FALSE	FALSE	FALSE	FALSE	FALSE
530	69	48	F	9	9-1	9-1-5-Maj	Maj	Ele	II	N	N	N	N	N	N	N	N	N	N	N	N	N	N	N	N	N	Non	NA	NA	120	74	15	129	7.8	3.5	139	4	ND	L1	TRUE	TRUE	FALSE	FALSE	FALSE	FALSE	FALSE	FALSE	FALSE	FALSE
531	24	71	M	6	6-7	6-7-9-Maj	Maj	Ele	II	N	N	N	N	N	N	N	N	N	N	N	N	Y	N	N	N	N	OME	N	N	177	80	15	155	6.7	5.8	144	4.9	NOR	L2	TRUE	FALSE	FALSE	FALSE	FALSE	FALSE	FALSE	FALSE	FALSE	FALSE
532	60	56	F	5	5-1	5-1-6-Int	Int	Ele	III	N	N	N	N	Y	N	N	N	N	N	N	N	Y	N	N	N	N	OME	NA	NA	148	80	15	NA	NA	NA	NA	NA	NOR	L1	TRUE	FALSE	FALSE	FALSE	FALSE	FALSE	FALSE	FALSE	FALSE	FALSE
533	69	35	M	13	13-15	13-15-13-Maj	Maj	Ele	I	N	N	N	N	N	N	N	N	N	N	N	N	N	N	N	N	N	Non	NA	NA	115	65	15	NA	NA	NA	NA	NA	ND	L1	TRUE	FALSE	FALSE	FALSE	FALSE	FALSE	FALSE	FALSE	FALSE	FALSE
534	215	66	F	9	9-8	9-8-13-Maj	Maj	I	II	N	N	N	N	Y	N	N	N	N	N	N	N	N	N	N	N	N	Non	NA	NA	130	82	15	162	13	3.1	137	4.5	NOR	L1	FALSE	FALSE	FALSE	FALSE	FALSE	FALSE	FALSE	FALSE	FALSE	FALSE
535	114	100	F	13	13-19	13-19-13-Maj	Maj	U	III	N	N	N	N	N	N	N	N	N	N	N	N	N	N	N	N	N	Non	NA	NA	156	95	14	131	14.1	8.1	135	4.3	ST	L50	TRUE	FALSE	FALSE	FALSE	FALSE	FALSE	FALSE	FALSE	FALSE	FALSE
536	135	86	M	6	6-10	6-10-32-Com	Com	Ele	IV	N	Y	N	N	N	N	N	N	N	N	N	N	Y	Y	N	N	N	L	N	N	171	82	15	115	5.3	6.5	136	4.5	NOR	L10	TRUE	FALSE	FALSE	FALSE	FALSE	FALSE	FALSE	FALSE	FALSE	FALSE
537	114	53	M	9	9-8	9-8-5-Int	Int	Ele	II	N	N	N	N	N	N	2O	N	N	N	N	N	N	N	N	N	N	Non	NA	NA	160	66	15	142	6.6	9.1	139	4.6	NOR	L1	TRUE	TRUE	FALSE	FALSE	FALSE	FALSE	FALSE	FALSE	FALSE	FALSE
538	73	52	M	13	13-19	13-19-22-Xma	Xma	Ele	I	N	N	N	N	N	N	N	N	N	N	N	N	N	N	N	N	N	Non	NA	NA	160	65	15	143	5.5	6.2	140	4.7	ND	L1	TRUE	TRUE	FALSE	FALSE	FALSE	FALSE	FALSE	FALSE	FALSE	FALSE
539	257	85	F	13	13-19	13-19-18-Com	Com	Ele	III	N	N	N	N	N	N	N	N	N	N	N	N	N	N	N	N	N	Non	NA	NA	188	80	15	121	8.3	15.7	141	4.6	NOR	L6	TRUE	FALSE	FALSE	FALSE	FALSE	FALSE	FALSE	FALSE	FALSE	FALSE
540	69	54	M	10	10-3	10-3-13-Int	Int	Ele	II	N	N	N	N	N	N	N	N	N	N	N	N	N	N	N	N	N	Non	NA	NA	160	73	15	136	10.4	3.9	140	3.6	ND	L1	TRUE	FALSE	FALSE	FALSE	FALSE	FALSE	FALSE	FALSE	FALSE	FALSE
541	176	75	M	10	10-2	10-2-2-Xma	Xma	Ele	III	N	N	N	N	N	N	N	N	N	N	N	N	Y	N	N	N	Y	OME	NA	NA	148	83	15	114	11.5	4.7	143	4.1	NOR	L2	FALSE	FALSE	FALSE	FALSE	FALSE	FALSE	FALSE	FALSE	FALSE	TRUE
542	61	24	F	16	16-13	16-13-2-Int	Int	Exp	III	N	N	N	N	N	N	N	N	N	N	N	N	N	N	N	N	N	Non	NA	NA	123	115	15	99	6.6	2.6	144	3.9	NOR	L1	TRUE	FALSE	FALSE	FALSE	FALSE	FALSE	FALSE	FALSE	FALSE	FALSE
543	115	83	F	13	13-19	13-19-22-Xma	Xma	Ele	III	N	N	N	N	N	N	N	N	N	N	N	N	N	N	Y	Y	Y	OME	NA	NA	170	88	15	139	6.8	4.8	139	4.9	NOR	L1	TRUE	TRUE	FALSE	FALSE	FALSE	FALSE	FALSE	TRUE	FALSE	FALSE
544	69	68	M	10	10-5	10-5-3-Maj	Maj	Ele	II	N	N	N	N	N	N	2I	N	N	N	N	N	N	N	N	N	N	Non	NA	NA	126	77	15	143	7.7	5.2	135	5.1	NOR	L1	TRUE	FALSE	FALSE	FALSE	FALSE	FALSE	FALSE	FALSE	FALSE	FALSE
545	163	64	F	11	11-4	11-4-12-Xma	Xma	Ele	II	N	N	N	N	N	N	2O	N	N	N	N	N	N	N	N	N	N	Non	NA	NA	137	87	15	NA	NA	NA	NA	NA	NOR	L2	FALSE	TRUE	FALSE	FALSE	FALSE	FALSE	FALSE	FALSE	FALSE	FALSE
546	60	52	M	13	13-23	13-23-33-Xma	Xma	Ele	I	N	N	N	N	N	N	N	N	N	N	N	N	N	N	N	N	N	Non	NA	NA	150	98	15	162	NA	NA	NA	NA	NOR	L1	TRUE	FALSE	FALSE	FALSE	FALSE	FALSE	FALSE	FALSE	FALSE	FALSE
547	69	61	M	13	13-14	13-14-1-Maj	Maj	Ele	III	Y	N	N	N	N	N	2O	N	N	N	Y	N	Y	N	N	Y	Y	OME	NA	NA	139	61	15	135	7.7	5.9	137	4.6	ND	L2	TRUE	TRUE	FALSE	FALSE	FALSE	FALSE	FALSE	FALSE	FALSE	FALSE
548	100	93	F	13	13-20	13-20-6-Maj	Maj	U	III	N	N	N	N	N	N	N	N	N	Y	N	N	Y	N	N	N	Y	L	N	N	140	104	15	115	15	22.4	140	5	NOR	L6	TRUE	TRUE	FALSE	FALSE	FALSE	FALSE	FALSE	FALSE	FALSE	FALSE
549	69	71	M	10	10-5	10-5-3-Maj	Maj	Ele	II	N	N	N	N	N	N	N	N	N	N	N	N	N	N	N	N	N	Non	NA	NA	120	76	15	116	15	5.7	129	4.4	NA	L2	TRUE	FALSE	FALSE	FALSE	FALSE	FALSE	FALSE	FALSE	FALSE	FALSE
550	165	64	F	5	5-2	5-2-2-Maj	Maj	Ele	I	N	N	N	N	N	N	N	N	N	N	N	N	N	N	N	N	N	Non	NA	NA	124	73	15	145	6.8	6.3	143	4.2	NOR	L1	TRUE	FALSE	FALSE	FALSE	FALSE	FALSE	FALSE	FALSE	FALSE	FALSE
551	69	71	M	10	10-5	10-5-3-Maj	Maj	Ele	II	N	N	N	N	N	N	N	N	N	N	N	N	Y	N	N	N	N	Non	NA	NA	110	64	15	126	78	6.1	139	4.4	ND	L2	TRUE	FALSE	FALSE	FALSE	FALSE	FALSE	FALSE	FALSE	FALSE	FALSE
552	61	43	F	15	15-1	15-1-3-Maj	Maj	Ele	I	N	N	N	N	N	N	N	N	N	N	N	N	N	N	N	N	N	Non	NA	NA	130	65	15	121	NA	NA	NA	NA	ND	L1	TRUE	FALSE	FALSE	FALSE	FALSE	FALSE	FALSE	FALSE	FALSE	FALSE
553	53	50	M	6	6-11	6-11-19-Com	Com	Ele	III	N	N	N	N	N	N	N	N	N	N	N	N	Y	Y	N	Y	Y	OME	NA	NA	90	66	15	133	7	9.2	144	3.3	AF6090	L1	TRUE	TRUE	TRUE	FALSE	FALSE	FALSE	FALSE	FALSE	FALSE	FALSE
554	189	65	F	13	13-5	13-5-1-Int	Int	U	I	N	N	N	N	N	N	N	N	N	N	N	N	N	N	N	N	N	Non	NA	NA	145	73	15	131	8.7	7.8	142	4.3	ND	L2	TRUE	TRUE	FALSE	FALSE	FALSE	FALSE	FALSE	FALSE	FALSE	FALSE
555	60	59	M	13	13-23	13-23-32-Xma	Xma	Ele	III	N	N	N	N	N	N	N	N	N	N	N	N	N	N	N	N	N	OME	NA	NA	130	75	15	135	6.9	7.2	139	4.5	NOR	L1	TRUE	TRUE	FALSE	FALSE	FALSE	FALSE	FALSE	FALSE	FALSE	FALSE
556	69	76	M	10	10-5	10-5-3-Maj	Maj	Ele	II	N	N	N	N	N	N	2O	N	N	N	N	N	Y	N	N	N	N	Non	NA	NA	120	78	15	143	4.6	6.3	141	4.4	NOR	L2	TRUE	TRUE	FALSE	FALSE	FALSE	FALSE	FALSE	FALSE	FALSE	FALSE
557	143	86	M	10	10-5	10-5-3-Maj	Maj	Ele	IV	N	N	N	N	N	N	N	N	N	Y	N	N	Y	N	N	Y	N	Non	NA	NA	160	80	15	110	9.7	NA	135	5.3	ND	L1	TRUE	TRUE	FALSE	FALSE	FALSE	FALSE	FALSE	FALSE	FALSE	FALSE
558	114	70	F	13	13-23	13-23-30-Com	Com	Ele	II	N	N	N	N	N	N	N	N	N	N	N	N	Y	N	N	N	Y	Non	NA	NA	142	70	15	140	5.8	5.7	141	3.6	NOR	L1	TRUE	FALSE	FALSE	FALSE	FALSE	FALSE	FALSE	FALSE	FALSE	FALSE
559	123	78	F	13	13-23	13-23-15-Com	Com	Ele	III	N	N	N	N	N	N	N	N	N	N	N	N	Y	N	N	N	Y	L	NA	NA	178	72	15	128	5.4	6.9	134	4.1	NOR	L1	TRUE	FALSE	FALSE	FALSE	FALSE	FALSE	FALSE	FALSE	FALSE	FALSE
560	14	32	F	15	15-1	15-1-3-Maj	Maj	Ele	I	N	N	N	N	N	N	N	N	N	N	N	N	N	N	N	N	N	Non	NA	NA	118	85	15	108	8.4	NA	NA	NA	ND	L1	TRUE	FALSE	FALSE	FALSE	FALSE	FALSE	FALSE	FALSE	FALSE	FALSE
561	69	73	M	10	10-5	10-5-3-Maj	Maj	Ele	III	Y	N	N	N	N	N	N	N	N	N	N	N	N	N	N	Y	N	Non	NA	NA	185	58	15	121	16.9	4.2	131	4.3	ND	L2	FALSE	TRUE	FALSE	FALSE	FALSE	FALSE	FALSE	FALSE	FALSE	FALSE
562	176	22	F	9	9-3	9-3-7-Maj	Maj	Ele	II	N	N	N	N	N	N	N	N	N	N	N	N	Y	N	N	N	N	Non	NA	NA	120	92	15	129	5	2.2	141	3.7	NOR	L1	TRUE	TRUE	FALSE	FALSE	TRUE	FALSE	FALSE	FALSE	FALSE	FALSE
563	244	80	M	13	13-23	13-23-32-Xma	Xma	Ele	II	N	N	N	N	N	N	N	N	N	N	N	N	N	N	N	N	N	Non	NA	NA	120	65	15	122	6.5	11.5	138	4.8	NOR	L2	FALSE	FALSE	FALSE	FALSE	FALSE	FALSE	FALSE	TRUE	FALSE	FALSE
564	10	74	M	6	6-5	6-5-10-Min	Min	Exp	II	N	N	N	N	N	N	N	N	N	N	N	N	N	N	N	N	N	L	N	N	160	75	15	141	7.4	4.4	137	4.8	ND	L10	TRUE	FALSE	FALSE	FALSE	FALSE	FALSE	FALSE	FALSE	FALSE	FALSE
565	42	27	F	15	15-1	15-1-3-Maj	Maj	Ele	I	N	N	N	N	N	N	N	N	N	N	N	N	N	N	N	N	N	Non	NA	NA	138	98	15	117	9.3	NA	NA	NA	ND	L1	TRUE	FALSE	FALSE	FALSE	FALSE	FALSE	TRUE	FALSE	FALSE	FALSE
566	22	78	M	2	2-8	2-8-2-Maj	Maj	Ele	III	Y	N	N	N	Y	N	N	N	N	N	N	N	Y	N	N	Y	N	L	NA	NA	190	74	15	139	9.5	12.5	139	5.4	NOR	L1	TRUE	FALSE	FALSE	FALSE	FALSE	FALSE	FALSE	FALSE	FALSE	FALSE
567	10	69	M	10	10-2	10-2-11-Maj	Maj	Ele	III	N	N	N	N	N	N	N	N	Y	N	N	N	Y	N	N	N	N	Non	NA	NA	132	95	15	97	6.2	23.8	139	4.8	NOR	L10	TRUE	FALSE	FALSE	FALSE	FALSE	FALSE	FALSE	FALSE	FALSE	FALSE
568	60	69	F	13	13-2	13-2-3-Int	Int	Exp	III	N	N	N	N	N	N	2I	N	N	N	N	N	N	N	N	N	N	Non	NA	NA	124	62	15	84	5.9	4.9	134	4.5	ND	L1	TRUE	TRUE	FALSE	FALSE	FALSE	FALSE	FALSE	FALSE	FALSE	FALSE
569	127	72	M	10	10-2	10-2-4-Int	Int	U	III	N	N	Y	N	N	N	N	N	N	N	N	N	N	N	N	N	N	Non	NA	NA	153	82	15	130	5.5	67	141	4.1	NOR	G50	TRUE	FALSE	FALSE	FALSE	FALSE	FALSE	FALSE	FALSE	FALSE	FALSE
570	257	73	F	9	9-6	9-6-21-Xma	Xma	Ele	II	N	N	N	N	N	N	N	N	N	N	N	N	N	N	N	N	N	Non	NA	NA	148	56	15	139	5.1	4.7	142	4	NOR	L1	TRUE	FALSE	FALSE	FALSE	FALSE	FALSE	FALSE	FALSE	FALSE	FALSE
571	73	81	M	9	9-4	9-4-16-Xma	Xma	U	IV	N	N	N	N	N	N	N	N	N	N	N	N	Y	N	N	Y	N	OME	N	N	101	130	15	124	8.7	15.5	140	4.5	O	L50	FALSE	FALSE	FALSE	FALSE	FALSE	FALSE	FALSE	FALSE	FALSE	TRUE
572	73	41	F	11	11-1	11-1-24-Maj	Maj	Ele	II	N	N	N	N	N	N	N	N	N	N	N	N	N	N	N	N	N	Non	NA	NA	118	73	15	121	6	4.7	139	4.4	NOR	L2	TRUE	FALSE	FALSE	FALSE	FALSE	FALSE	FALSE	FALSE	FALSE	FALSE
573	59	29	F	9	9-6	9-6-21-Xma	Xma	U	II	N	N	N	N	N	N	N	N	N	N	N	N	N	N	N	N	N	Non	NA	NA	85	70	15	146	17.5	2.9	141	4.4	NOR	L1	TRUE	FALSE	FALSE	FALSE	FALSE	FALSE	FALSE	FALSE	FALSE	FALSE
574	257	54	F	9	9-6	9-6-21-Xma	Xma	Ele	II	N	N	N	N	Y	N	N	N	N	N	N	N	Y	N	N	N	N	Non	NA	NA	183	83	15	131	11.8	4.9	141	4.6	NOR	L1	TRUE	FALSE	FALSE	FALSE	FALSE	FALSE	FALSE	FALSE	FALSE	FALSE
575	184	65	M	9	9-6	9-6-21-Xma	Xma	Ele	III	N	N	N	N	N	N	2O	N	N	N	N	N	Y	N	N	N	N	L	NA	NA	210	110	15	144	5.9	NA	136	4.2	NOR	L1	TRUE	FALSE	FALSE	FALSE	FALSE	FALSE	FALSE	FALSE	FALSE	FALSE
576	122	56	M	13	13-19	13-19-12-Xma	Xma	Ele	II	N	N	N	N	N	N	N	N	N	Y	N	N	N	N	N	N	N	OME	NA	NA	210	98	15	131	4.9	3.7	141	4.7	O	L2	TRUE	TRUE	FALSE	FALSE	FALSE	FALSE	FALSE	FALSE	FALSE	FALSE
577	143	28	F	5	5-2	5-2-5-Maj	Maj	Ele	II	N	N	N	N	N	N	N	N	N	N	N	N	N	N	N	N	N	Non	NA	NA	120	75	15	NA	NA	NA	NA	NA	NOR	L1	TRUE	TRUE	FALSE	FALSE	FALSE	FALSE	FALSE	FALSE	FALSE	FALSE
578	106	76	F	13	13-23	13-23-32-Xma	Xma	Ele	II	N	N	N	N	N	N	N	N	N	N	N	N	N	N	N	N	N	Non	NA	NA	110	72	15	129	6.2	7.2	141	4.5	NOR	L1	TRUE	FALSE	FALSE	FALSE	FALSE	FALSE	FALSE	FALSE	FALSE	FALSE
579	181	68	M	6	6-10	6-10-46-Xma	Xma	I	III	Y	Y	N	N	N	N	N	N	N	N	N	Y	Y	N	Y	Y	Y	AR	N	N	80	130	14	68	15.9	18.7	132	5.2	AF>90	L50	TRUE	FALSE	FALSE	FALSE	FALSE	FALSE	FALSE	FALSE	TRUE	FALSE
580	77	78	F	13	13-19	13-19-17-Com	Com	Ele	I	N	N	N	N	N	N	N	N	N	N	N	N	N	N	N	N	N	Non	NA	NA	170	90	15	138	10	NA	136	4.4	NOR	L1	TRUE	FALSE	FALSE	FALSE	FALSE	FALSE	FALSE	TRUE	FALSE	FALSE
581	114	41	F	11	11-1	11-1-8-Maj	Maj	Ele	II	N	N	N	N	N	N	2O	N	N	N	N	N	N	N	N	N	N	OME	NA	NA	136	79	15	124	10.6	6	138	4.2	ND	L2	TRUE	FALSE	FALSE	FALSE	FALSE	FALSE	FALSE	FALSE	FALSE	FALSE
582	115	69	M	13	13-19	13-19-22-Xma	Xma	Ele	II	N	N	N	N	N	N	N	N	N	N	N	N	N	N	N	N	N	Non	NA	NA	182	68	15	147	7	2.9	132	4.5	NOR	L1	TRUE	TRUE	FALSE	FALSE	FALSE	FALSE	FALSE	TRUE	FALSE	FALSE
583	176	56	M	4	4-8	4-8-5-Xma	Xma	Ele	II	N	N	N	N	N	N	N	N	N	N	N	N	N	N	N	N	N	Non	NA	NA	139	90	15	150	4.2	5.7	140	4.1	ND	L1	TRUE	TRUE	FALSE	FALSE	FALSE	FALSE	FALSE	FALSE	FALSE	FALSE
584	158	84	F	9	9-4	9-4-14-Xma	Xma	Exp	II	N	N	N	N	N	N	N	N	N	N	N	N	Y	N	N	N	N	Non	NA	NA	120	75	15	122	7.8	5.5	137	3.6	NOR	L1	TRUE	FALSE	FALSE	FALSE	TRUE	FALSE	FALSE	FALSE	FALSE	FALSE
585	60	34	M	9	9-4	9-4-11-Maj	Maj	U	I	N	N	N	N	N	N	N	N	N	N	N	N	N	N	N	N	N	Non	NA	NA	130	90	15	136	13.3	3.8	130	4	ND	L1	TRUE	FALSE	FALSE	FALSE	FALSE	FALSE	FALSE	FALSE	FALSE	FALSE
586	138	75	M	13	13-23	13-23-32-Xma	Xma	Ele	III	N	N	N	N	Y	N	N	N	N	N	N	Y	Y	N	N	N	N	Non	NA	NA	153	80	15	136	12.1	3.2	136	4.2	NOR	L2	TRUE	TRUE	FALSE	FALSE	FALSE	FALSE	FALSE	FALSE	FALSE	FALSE
587	165	89	F	13	13-3	13-3-5-Maj	Maj	U	II	N	N	N	N	N	N	N	N	N	N	N	N	Y	N	N	N	N	Non	NA	NA	190	60	15	139	7.7	7.3	139	4.3	O	L1	TRUE	FALSE	FALSE	FALSE	FALSE	FALSE	FALSE	FALSE	FALSE	FALSE
588	59	65	M	13	13-6	13-6-5-Int	Int	Exp	I	N	N	N	N	N	N	N	N	N	N	N	N	N	N	N	N	N	Non	NA	NA	150	85	15	175	5.6	NA	NA	NA	NOR	L1	TRUE	TRUE	FALSE	FALSE	FALSE	FALSE	FALSE	FALSE	FALSE	FALSE
589	14	39	F	15	15-1	15-1-3-Maj	Maj	Ele	I	N	N	N	N	N	N	2D	N	N	N	N	N	N	N	N	N	N	Non	NA	NA	110	100	15	120	7.5	NA	NA	NA	ND	L1	TRUE	FALSE	FALSE	FALSE	FALSE	FALSE	FALSE	FALSE	FALSE	FALSE
590	184	41	M	13	13-3	13-3-5-Maj	Maj	Exp	II	N	N	N	N	N	N	N	N	N	N	N	N	N	N	N	N	N	Non	NA	NA	151	80	15	NA	NA	NA	NA	NA	ND	L1	TRUE	FALSE	FALSE	FALSE	FALSE	FALSE	FALSE	FALSE	FALSE	FALSE
591	61	75	M	10	10-5	10-5-3-Maj	Maj	Ele	II	N	N	N	N	N	N	N	N	N	N	N	N	N	N	N	N	N	Non	NA	NA	95	80	15	138	8.2	6.1	140	5.1	NOR	L1	TRUE	FALSE	FALSE	FALSE	FALSE	FALSE	FALSE	FALSE	FALSE	FALSE
592	106	77	F	13	13-23	13-23-32-Xma	Xma	Ele	II	N	N	N	N	N	N	N	N	N	N	N	N	Y	N	N	N	Y	Non	NA	NA	173	85	15	131	8.6	4.9	138	3.7	NOR	L1	TRUE	FALSE	FALSE	FALSE	FALSE	FALSE	FALSE	FALSE	FALSE	FALSE
593	100	54	F	10	10-3	10-3-6-Int	Int	Exp	III	N	N	N	N	N	N	N	N	N	N	N	N	N	N	Y	N	Y	OME	NA	NA	157	105	15	160	8.9	5	131	5	O	L1	TRUE	FALSE	FALSE	FALSE	FALSE	FALSE	FALSE	FALSE	FALSE	FALSE
594	60	29	F	11	11-1	11-1-10-Int	Int	U	I	N	N	N	N	N	N	N	N	N	N	N	N	N	N	N	N	N	Non	NA	NA	107	92	15	125	7.1	NA	NA	NA	ND	L1	TRUE	FALSE	FALSE	FALSE	FALSE	FALSE	FALSE	FALSE	FALSE	FALSE
595	22	84	F	13	13-19	13-19-17-Com	Com	U	IV	N	N	N	Y	N	N	N	N	N	N	N	N	N	N	N	N	N	Non	NA	NA	180	100	14	144	4	4.4	141	4	NOR	L2	TRUE	TRUE	FALSE	FALSE	FALSE	FALSE	FALSE	FALSE	FALSE	FALSE
596	144	45	F	13	13-23	13-23-3-Xma	Xma	Ele	I	N	N	N	N	N	N	N	N	N	N	N	N	N	N	N	N	N	Non	NA	NA	132	84	15	126	3.7	NA	NA	NA	ND	L1	TRUE	TRUE	FALSE	FALSE	FALSE	FALSE	FALSE	FALSE	FALSE	FALSE
597	176	25	M	13	13-23	13-23-3-Xma	Xma	Ele	I	N	N	N	N	N	N	N	N	N	N	N	N	N	N	N	N	N	Non	NA	NA	117	77	15	166	9.2	4.9	142	4.5	ND	L1	TRUE	FALSE	FALSE	FALSE	FALSE	FALSE	FALSE	FALSE	FALSE	FALSE
598	22	61	F	13	13-23	13-23-31-Com	Com	Ele	I	N	N	N	N	N	N	N	N	N	N	N	N	N	N	N	N	N	Non	NA	NA	162	93	15	154	4.6	3.9	143	4.3	NOR	L1	TRUE	TRUE	FALSE	FALSE	FALSE	FALSE	FALSE	FALSE	FALSE	FALSE
599	127	30	F	15	15-1	15-1-3-Maj	Maj	U	I	N	N	N	N	N	N	N	N	N	N	N	N	N	N	Y	N	N	Non	NA	NA	150	85	15	130	15.8	4.3	136	4.1	ND	L1	TRUE	TRUE	FALSE	FALSE	FALSE	FALSE	FALSE	FALSE	FALSE	FALSE
600	106	84	F	13	13-19	13-19-12-Xma	Xma	Ele	II	N	N	N	N	N	N	N	N	N	N	N	N	Y	N	N	N	Y	L	NA	NA	142	88	15	121	7.1	8.4	139	4.6	O	L1	TRUE	FALSE	FALSE	FALSE	FALSE	FALSE	FALSE	FALSE	FALSE	FALSE
601	77	70	F	13	13-29	13-29-3-Int	Int	Ele	III	N	N	N	N	Y	N	N	N	N	N	N	N	N	N	Y	Y	N	OME	NA	NA	163	79	15	130	5.7	NA	144	4.5	NOR	L1	TRUE	FALSE	FALSE	FALSE	FALSE	FALSE	FALSE	FALSE	FALSE	FALSE
602	73	66	M	10	10-1	10-1-13-Maj	Maj	U	II	N	N	N	N	N	N	N	N	N	N	N	N	N	N	N	N	N	Non	NA	NA	170	96	15	137	6.3	8.7	142	5.3	NOR	L1	TRUE	FALSE	FALSE	FALSE	FALSE	FALSE	FALSE	FALSE	FALSE	FALSE
603	54	37	F	11	11-1	11-1-14-Maj	Maj	Ele	II	N	N	N	N	N	N	N	N	N	N	N	N	N	N	N	N	N	Non	NA	NA	138	90	15	126	4.3	6.2	142	5.1	ND	L2	TRUE	TRUE	FALSE	FALSE	FALSE	FALSE	FALSE	FALSE	FALSE	FALSE
604	60	76	M	12	12-1	12-1-3-Min	Min	U	III	Y	N	N	N	N	N	2O	Y	N	N	Y	N	Y	Y	Y	N	N	L	NA	NA	130	75	15	NA	NA	NA	NA	NA	ST	L2	FALSE	FALSE	FALSE	FALSE	FALSE	FALSE	FALSE	TRUE	FALSE	FALSE
605	53	74	M	6	6-11	6-11-15-Com	Com	I	IV	Y	N	N	N	N	N	2O	N	N	N	Y	N	Y	N	N	Y	N	Non	NA	NA	114	72	3	122	NA	NA	132	4	AF6090	L50	FALSE	FALSE	FALSE	FALSE	FALSE	FALSE	FALSE	TRUE	FALSE	FALSE
606	257	63	M	13	13-23	13-23-32-Xma	Xma	Ele	II	N	N	N	N	N	N	N	N	N	N	N	N	Y	N	N	N	N	Non	NA	NA	170	80	15	150	5.1	4.1	141	4.2	NOR	L1	TRUE	FALSE	FALSE	FALSE	FALSE	FALSE	FALSE	FALSE	FALSE	FALSE
607	127	30	F	15	15-1	15-1-3-Maj	Maj	Ele	I	N	N	N	N	N	N	N	N	N	N	N	N	N	N	N	N	N	Non	NA	NA	130	110	15	116	12.6	NA	NA	NA	NOR	L1	FALSE	TRUE	FALSE	FALSE	FALSE	FALSE	FALSE	FALSE	FALSE	FALSE
608	73	71	F	13	13-23	13-23-30-Com	Com	Ele	III	N	N	N	N	N	N	2I	N	N	N	N	N	Y	N	N	N	N	OME	NA	NA	138	102	15	125	NA	6.2	141	3.9	NOR	L2	TRUE	TRUE	FALSE	FALSE	FALSE	FALSE	FALSE	FALSE	FALSE	FALSE
609	14	28	M	13	13-31	13-31-1-Maj	Maj	I	IV	N	N	N	N	N	N	N	N	N	N	N	N	N	N	N	N	N	Non	NA	NA	75	120	3	NA	NA	NA	NA	NA	NOR	G50	FALSE	FALSE	FALSE	FALSE	FALSE	FALSE	FALSE	FALSE	FALSE	FALSE
610	114	59	F	11	11-1	11-1-9-Maj	Maj	Ele	II	N	N	N	N	N	N	N	N	N	N	N	N	N	N	N	N	N	Non	NA	NA	130	82	15	141	6.4	3.9	138	4.4	NOR	L1	TRUE	TRUE	FALSE	FALSE	FALSE	FALSE	FALSE	FALSE	FALSE	FALSE
611	100	57	M	13	13-23	13-23-33-Xma	Xma	Ele	II	N	N	N	N	N	N	2O	N	N	N	N	N	Y	N	N	N	N	Non	NA	NA	146	90	15	159	8	4.2	139	4.4	NOR	L1	TRUE	FALSE	FALSE	FALSE	FALSE	FALSE	FALSE	FALSE	FALSE	FALSE
612	9	77	M	12	12-3	12-3-1-Maj	Maj	I	II	N	N	N	N	N	N	N	N	N	N	N	N	N	N	N	N	N	Non	NA	NA	124	66	11	79	10.2	4.7	136	3.6	NOR	G50	TRUE	TRUE	FALSE	FALSE	FALSE	FALSE	FALSE	FALSE	FALSE	FALSE
613	22	39	M	9	9-5	9-5-12-Min	Min	U	II	N	N	N	N	N	N	N	N	N	N	N	N	N	N	N	N	N	Non	NA	NA	102	82	15	136	12.6	NA	NA	NA	ND	L1	TRUE	FALSE	FALSE	FALSE	FALSE	FALSE	FALSE	FALSE	FALSE	FALSE
614	60	57	M	9	9-3	9-3-13-Com	Com	Ele	II	N	N	N	N	N	N	1	N	N	N	N	N	N	N	N	N	N	Non	NA	NA	143	75	15	138	5.3	5.2	134	4.7	NOR	L1	TRUE	FALSE	FALSE	FALSE	FALSE	FALSE	FALSE	FALSE	FALSE	FALSE
615	178	26	M	10	10-6	10-6-30-Maj	Maj	Ele	I	N	N	N	N	N	N	N	N	N	N	N	N	N	N	N	N	N	Non	NA	NA	138	65	15	136	5.1	4.8	144	4.5	ND	L1	TRUE	TRUE	FALSE	FALSE	FALSE	FALSE	FALSE	FALSE	FALSE	FALSE
616	61	68	F	10	10-3	10-3-7-Min	Min	Ele	I	N	N	N	N	N	N	N	N	N	N	N	N	N	N	N	N	N	Non	N	Y	120	55	15	113	6.7	6.2	141	4.7	NOR	L1	TRUE	FALSE	FALSE	FALSE	FALSE	FALSE	FALSE	FALSE	FALSE	FALSE
617	127	36	F	15	15-1	15-1-3-Maj	Maj	Ele	II	N	N	N	N	N	N	N	N	N	N	N	N	N	N	N	N	N	Non	NA	NA	154	93	15	117	7.3	NA	NA	NA	ND	L1	TRUE	TRUE	FALSE	FALSE	FALSE	FALSE	FALSE	FALSE	FALSE	FALSE
618	176	74	F	8	8-1	8-1-24-Min	Min	U	IV	Y	N	N	N	N	Y	N	N	N	N	Y	N	N	N	N	N	N	Non	NA	NA	154	103	15	66	20.2	7.6	153	3.8	NOR	L50	TRUE	FALSE	FALSE	FALSE	FALSE	FALSE	FALSE	FALSE	FALSE	FALSE
619	54	85	F	13	13-4	13-4-10-Xma	Xma	U	III	N	N	N	Y	Y	N	N	N	N	N	N	N	Y	N	N	N	N	Non	N	N	131	88	14	123	15.2	7.2	137	4.4	ST	L6	TRUE	TRUE	FALSE	FALSE	FALSE	FALSE	FALSE	FALSE	FALSE	FALSE
620	184	54	M	3	3-7	3-7-9-Int	Int	U	I	N	N	N	N	N	N	N	N	N	N	N	N	N	N	N	N	N	Non	NA	NA	107	62	15	NA	NA	NA	NA	NA	NOR	L1	TRUE	TRUE	FALSE	FALSE	FALSE	FALSE	FALSE	FALSE	FALSE	FALSE
621	127	58	F	11	11-4	11-4-2-Maj	Maj	Ele	II	N	N	N	N	N	N	N	N	N	N	N	N	N	N	N	N	N	Non	NA	NA	139	74	15	140	9.5	4.7	137	4.8	ND	L1	TRUE	FALSE	FALSE	FALSE	FALSE	FALSE	FALSE	FALSE	FALSE	FALSE
622	114	73	F	7	7-1	7-1-4-Com	Com	Ele	III	N	N	N	N	Y	N	2O	N	N	Y	N	N	Y	N	N	N	N	OME	NA	NA	111	71	15	119	NA	6.2	138	4.8	O	L2	TRUE	FALSE	FALSE	FALSE	FALSE	FALSE	FALSE	FALSE	FALSE	FALSE
623	42	56	F	11	11-1	11-1-4-Int	Int	Ele	II	N	Y	N	N	Y	N	N	N	N	N	N	N	Y	N	Y	N	Y	L	NA	NA	79	62	15	137	8.1	7.2	142	4	NOR	L10	FALSE	TRUE	FALSE	FALSE	FALSE	FALSE	FALSE	FALSE	FALSE	FALSE
624	127	71	F	15	15-1	15-1-3-Maj	Maj	U	III	Y	N	N	N	N	N	2O	N	N	N	N	N	Y	N	N	N	N	OME	NA	NA	105	70	15	89	10.2	3.9	128	4.4	NOR	L2	TRUE	TRUE	FALSE	FALSE	FALSE	FALSE	FALSE	FALSE	FALSE	FALSE
625	257	77	F	6	6-7	6-7-12-Com	Com	U	III	N	N	N	N	Y	N	N	N	N	Y	N	N	N	N	N	N	N	OME	N	N	167	79	15	129	7.3	5.5	135	4.5	NOR	L2	TRUE	FALSE	FALSE	FALSE	FALSE	FALSE	FALSE	FALSE	FALSE	FALSE
626	77	69	M	9	9-3	9-3-9-Maj	Maj	U	III	N	N	N	N	Y	N	N	N	N	N	N	N	Y	N	N	N	N	L	NA	NA	177	88	15	107	8.7	4.1	141	3.7	ND	L6	FALSE	FALSE	FALSE	FALSE	FALSE	FALSE	FALSE	FALSE	FALSE	TRUE
627	59	67	F	4	4-6	4-6-2-Maj	Maj	Exp	III	N	N	Y	N	N	N	N	N	N	N	N	N	N	N	N	N	N	OME	NA	NA	130	60	15	120	4.5	3.7	135	5.5	NOR	L1	TRUE	FALSE	FALSE	FALSE	FALSE	FALSE	FALSE	FALSE	FALSE	FALSE
628	189	64	M	7	7-5	7-5-7-Com	Com	Ele	II	Y	N	N	N	N	N	N	N	N	N	N	N	Y	N	N	N	N	Non	NA	NA	140	60	15	144	NA	4.8	142	4.3	ST	L6	TRUE	TRUE	FALSE	FALSE	FALSE	FALSE	FALSE	FALSE	FALSE	TRUE
629	70	66	M	10	10-5	10-5-3-Maj	Maj	Ele	II	N	N	N	N	N	N	N	N	N	N	N	N	N	N	N	N	N	Non	NA	NA	177	92	15	162	7	5.8	139	4.7	NOR	L1	TRUE	FALSE	FALSE	FALSE	FALSE	FALSE	FALSE	FALSE	FALSE	FALSE
630	74	68	F	13	13-19	13-19-12-Xma	Xma	Ele	II	N	N	N	N	N	N	N	N	N	N	N	N	N	N	N	N	N	Non	NA	NA	134	82	15	139	4.4	7.5	137	4.5	NOR	L1	TRUE	FALSE	FALSE	FALSE	FALSE	FALSE	FALSE	FALSE	FALSE	FALSE
631	138	53	M	6	6-7	6-7-10-Int	Int	Ele	III	N	N	N	N	N	Y	N	N	N	N	N	N	N	N	N	N	N	OME	N	N	160	80	15	158	8.5	4.4	139	4.8	NOR	L2	FALSE	FALSE	FALSE	FALSE	FALSE	FALSE	FALSE	FALSE	FALSE	FALSE
632	114	27	F	4	4-1	4-1-9-Xma	Xma	Ele	I	N	N	N	N	N	N	N	N	N	N	N	N	N	N	N	N	N	Non	NA	NA	124	72	15	NA	NA	NA	NA	NA	ND	L1	FALSE	FALSE	FALSE	FALSE	FALSE	FALSE	FALSE	FALSE	FALSE	FALSE
633	172	63	F	4	4-9	4-9-9-Xma	Xma	Ele	III	Y	N	N	N	N	N	N	N	N	N	N	N	N	N	N	N	N	L	NA	NA	153	101	15	140	7.9	5.6	140	4.2	ST	L1	TRUE	FALSE	FALSE	FALSE	FALSE	FALSE	FALSE	FALSE	FALSE	FALSE
634	176	74	M	13	13-3	13-3-3-Xma	Xma	U	III	N	N	Y	N	N	N	N	N	N	N	N	N	N	N	N	N	N	Non	NA	NA	140	70	15	NA	NA	NA	NA	NA	NOR	L2	TRUE	TRUE	FALSE	FALSE	FALSE	FALSE	FALSE	FALSE	FALSE	FALSE
635	53	29	M	6	6-7	6-7-3-Int	Int	U	II	N	N	N	N	N	N	N	N	N	N	N	N	N	N	N	N	N	OME	NA	NA	135	90	15	149	9	7.4	143	3.8	NOR	L1	TRUE	TRUE	TRUE	FALSE	FALSE	FALSE	FALSE	FALSE	FALSE	FALSE
636	127	63	F	13	13-3	13-3-5-Maj	Maj	U	II	N	N	N	N	N	N	N	N	N	N	N	N	N	N	N	N	N	Non	NA	NA	140	85	15	92	7.6	2.8	140	3.7	NOR	L2	TRUE	FALSE	FALSE	FALSE	FALSE	FALSE	FALSE	FALSE	FALSE	FALSE
637	178	60	M	10	10-6	10-6-30-Maj	Maj	Ele	II	N	N	N	N	N	N	N	N	N	N	N	N	Y	N	N	N	Y	Non	NA	NA	112	60	15	168	8.6	6.8	141	3.8	NOR	L1	TRUE	FALSE	FALSE	FALSE	FALSE	FALSE	FALSE	FALSE	FALSE	FALSE
638	54	52	F	11	11-1	11-1-4-Int	Int	Ele	II	N	N	N	N	N	N	N	N	N	N	N	N	Y	N	N	N	N	Non	NA	NA	150	90	15	138	5.6	5.5	142	4.1	NOR	L1	TRUE	TRUE	FALSE	FALSE	FALSE	FALSE	FALSE	FALSE	FALSE	FALSE
639	135	74	M	6	6-10	6-10-33-Com	Com	Ele	III	Y	N	N	N	N	N	2I	N	N	N	Y	N	Y	N	N	N	N	Non	NA	NA	136	56	15	153	6	5	138	5.1	QW	L2	FALSE	FALSE	FALSE	FALSE	FALSE	FALSE	FALSE	FALSE	TRUE	FALSE
640	123	71	M	13	13-23	13-23-32-Xma	Xma	Ele	II	N	N	N	N	N	N	2O	N	N	N	N	N	Y	N	N	N	Y	Non	NA	NA	136	78	15	152	8.4	7.3	138	4.2	AF6090	L1	TRUE	TRUE	FALSE	FALSE	FALSE	FALSE	FALSE	FALSE	FALSE	FALSE
641	74	70	M	9	9-8	9-8-11-Int	Int	U	I	N	N	N	N	N	N	N	N	N	N	N	N	Y	N	N	N	N	Non	NA	NA	145	83	15	145	7.4	4.1	138	4.1	NOR	L1	TRUE	TRUE	FALSE	FALSE	FALSE	FALSE	FALSE	FALSE	FALSE	FALSE
642	257	37	M	6	6-2	6-2-4-Maj	Maj	I	III	N	N	N	N	N	N	2O	N	N	N	N	N	N	N	N	N	N	Non	N	N	95	100	3	144	19.7	5.7	140	3.7	NOR	L10	TRUE	FALSE	FALSE	FALSE	FALSE	FALSE	FALSE	FALSE	FALSE	FALSE
643	138	61	F	11	11-4	11-4-2-Maj	Maj	Ele	II	N	N	N	N	N	N	N	N	N	Y	N	N	N	N	N	N	N	Non	NA	NA	119	84	15	136	9.2	7.5	140	4.7	NOR	L1	TRUE	TRUE	FALSE	FALSE	FALSE	FALSE	FALSE	FALSE	FALSE	FALSE
644	114	57	F	9	9-8	9-8-9-Int	Int	Ele	II	N	N	N	N	N	N	N	N	N	N	N	N	N	N	N	N	N	Non	NA	NA	150	80	15	131	5.4	5.9	138	4.3	NOR	L1	TRUE	TRUE	FALSE	FALSE	FALSE	FALSE	FALSE	FALSE	FALSE	FALSE
645	54	32	F	11	11-1	11-1-16-Maj	Maj	Ele	I	N	N	N	N	N	N	N	N	N	N	N	N	N	N	N	N	N	Non	NA	NA	115	90	15	120	8.7	5.5	136	3.9	ND	L1	TRUE	TRUE	FALSE	FALSE	FALSE	FALSE	FALSE	FALSE	FALSE	FALSE
646	114	60	F	9	9-1	9-1-5-Maj	Maj	Ele	III	N	N	N	N	Y	N	N	N	N	N	N	N	N	N	N	N	N	OME	NA	NA	129	83	15	NA	NA	NA	NA	NA	NOR	L2	TRUE	FALSE	FALSE	FALSE	FALSE	FALSE	FALSE	FALSE	FALSE	FALSE
647	9	85	F	3	3-7	3-7-9-Int	Int	Ele	III	Y	N	N	Y	N	N	N	N	N	N	Y	N	Y	N	N	N	N	Non	NA	NA	155	72	15	138	5.5	NA	144	4.5	NOR	L2	TRUE	TRUE	FALSE	FALSE	FALSE	FALSE	FALSE	FALSE	FALSE	FALSE
648	137	30	F	15	15-1	15-1-3-Maj	Maj	U	I	N	N	N	N	N	N	N	N	N	N	N	N	N	N	N	N	N	Non	NA	NA	118	67	15	99	5.8	NA	NA	NA	ND	L1	TRUE	FALSE	FALSE	FALSE	FALSE	FALSE	FALSE	FALSE	FALSE	FALSE
649	172	61	M	9	9-3	9-3-8-Maj	Maj	Ele	II	N	N	N	N	N	N	N	N	N	N	N	N	Y	N	N	N	N	Non	NA	NA	173	55	15	161	8.8	5.2	140	4.1	NOR	L1	TRUE	FALSE	FALSE	FALSE	FALSE	FALSE	FALSE	FALSE	FALSE	FALSE
650	74	90	M	13	13-25	13-25-1-Int	Int	U	III	Y	Y	N	N	N	N	N	N	N	N	N	N	N	N	N	N	Y	Non	NA	NA	138	98	15	146	13	13.3	134	3.7	4E	L10	FALSE	FALSE	FALSE	FALSE	FALSE	FALSE	FALSE	TRUE	FALSE	FALSE
651	54	58	F	11	11-1	11-1-5-Maj	Maj	Ele	I	N	N	N	N	N	N	N	N	N	N	N	N	N	N	N	N	N	Non	NA	NA	170	110	15	134	6	3.2	136	4.2	NOR	L1	TRUE	TRUE	FALSE	FALSE	FALSE	FALSE	FALSE	FALSE	FALSE	FALSE
652	77	74	F	9	9-6	9-6-12-Int	Int	Ele	II	N	N	N	N	N	N	N	N	N	N	N	N	N	N	N	N	N	Non	NA	NA	140	87	15	NA	NA	NA	NA	NA	NOR	L2	TRUE	FALSE	FALSE	FALSE	FALSE	FALSE	FALSE	FALSE	FALSE	FALSE
653	127	43	M	13	13-16	13-16-3-Maj	Maj	Ele	II	N	N	N	N	N	N	N	N	N	N	N	N	N	N	N	N	N	Non	NA	NA	120	70	15	155	5.3	4.3	139	4.2	ND	L1	TRUE	FALSE	FALSE	FALSE	FALSE	FALSE	FALSE	FALSE	FALSE	FALSE
654	178	66	M	6	6-7	6-7-14-Maj	Maj	Exp	III	N	N	N	N	N	N	N	N	N	N	N	N	N	N	N	N	N	OME	N	N	133	85	15	136	30.1	3.7	135	4.9	NOR	L2	TRUE	TRUE	FALSE	FALSE	FALSE	FALSE	FALSE	FALSE	FALSE	FALSE
655	100	40	F	11	11-1	11-1-24-Maj	Maj	Ele	I	N	N	N	N	N	N	N	N	N	N	N	N	N	N	N	N	N	Non	NA	NA	140	88	15	109	8.5	5.7	139	4.5	NOR	L1	TRUE	FALSE	FALSE	FALSE	FALSE	FALSE	FALSE	FALSE	FALSE	FALSE
656	138	67	M	6	6-7	6-7-5-Maj	Maj	Ele	II	N	N	N	N	N	N	N	N	N	N	N	N	N	N	N	N	N	Non	N	N	170	85	15	143	5.6	4.8	142	4.4	ND	L1	FALSE	FALSE	FALSE	FALSE	FALSE	FALSE	FALSE	FALSE	FALSE	FALSE
657	9	75	M	6	6-7	6-7-1-Min	Min	Exp	III	N	N	N	N	N	N	N	N	N	N	N	N	N	N	N	N	N	OME	N	N	189	89	15	155	10	7	141	NA	NOR	L2	TRUE	FALSE	FALSE	FALSE	FALSE	FALSE	FALSE	FALSE	FALSE	FALSE
658	54	67	M	9	9-5	9-5-12-Min	Min	U	II	Y	N	N	N	Y	N	2O	N	N	N	N	N	Y	N	N	N	N	Non	NA	NA	113	75	15	121	10.3	5.2	136	3.9	ND	L1	TRUE	TRUE	FALSE	FALSE	FALSE	FALSE	FALSE	FALSE	FALSE	FALSE
659	14	66	M	3	3-7	3-7-22-Int	Int	U	III	N	N	N	N	N	N	N	N	N	N	N	N	N	N	N	N	N	AR	NA	NA	112	76	15	105	17.8	6.6	129	3.7	NOR	L1	TRUE	FALSE	FALSE	FALSE	FALSE	FALSE	FALSE	FALSE	FALSE	FALSE
660	61	75	M	7	7-5	7-5-4-Com	Com	Ele	III	Y	N	N	N	N	N	N	N	N	N	N	Y	Y	N	N	N	N	L	NA	NA	121	81	15	92	10	4.3	136	5	AF6090	L2	TRUE	FALSE	FALSE	FALSE	FALSE	FALSE	FALSE	FALSE	FALSE	FALSE
661	106	74	F	9	9-6	9-6-21-Xma	Xma	Ele	II	N	N	N	N	N	N	N	N	N	N	N	N	Y	N	N	N	N	Non	NA	NA	130	75	15	121	6.3	6.5	143	5	NOR	L1	TRUE	TRUE	FALSE	FALSE	FALSE	FALSE	FALSE	FALSE	FALSE	FALSE
662	9	70	F	13	13-24	13-24-1-Maj	Maj	Ele	II	N	N	N	N	N	N	2D	N	N	N	N	N	N	N	N	N	N	Non	NA	NA	148	102	15	NA	NA	NA	NA	NA	NOR	L1	TRUE	TRUE	FALSE	FALSE	FALSE	FALSE	FALSE	FALSE	FALSE	FALSE
663	138	18	F	11	11-1	11-1-11-Maj	Maj	Ele	II	N	N	N	N	N	N	N	N	N	N	N	N	N	N	N	N	N	OME	NA	NA	108	130	15	152	7.9	2.9	137	4.1	NOR	L1	TRUE	FALSE	FALSE	FALSE	FALSE	FALSE	FALSE	FALSE	FALSE	FALSE
664	70	60	F	9	9-3	9-3-8-Maj	Maj	Ele	II	N	N	N	N	N	N	N	N	N	N	N	N	Y	N	N	N	N	Non	NA	NA	160	85	15	140	10	2.2	137	3.8	NOR	L1	TRUE	TRUE	FALSE	FALSE	FALSE	FALSE	FALSE	FALSE	FALSE	FALSE
665	165	73	M	10	10-3	10-3-18-Int	Int	Ele	III	N	N	N	N	Y	N	N	N	N	Y	N	N	Y	N	Y	Y	N	OME	NA	NA	140	65	15	120	7.3	6.6	140	4.3	O	L2	TRUE	TRUE	FALSE	FALSE	FALSE	FALSE	FALSE	TRUE	FALSE	FALSE
666	53	55	F	6	6-8	6-8-10-Com	Com	Ele	II	N	N	N	N	N	N	N	N	N	N	N	N	N	N	N	N	N	Non	NA	NA	114	85	15	146	5.8	3.9	142	4.1	NOR	L2	FALSE	FALSE	FALSE	FALSE	FALSE	FALSE	FALSE	FALSE	TRUE	FALSE
667	100	25	M	13	13-3	13-3-5-Maj	Maj	U	I	N	N	N	N	N	N	N	N	N	N	N	N	N	N	N	N	N	Non	NA	NA	122	81	15	NA	NA	NA	NA	NA	ND	L1	TRUE	FALSE	FALSE	FALSE	FALSE	FALSE	FALSE	FALSE	FALSE	FALSE
668	10	71	M	2	2-9	2-9-1-Maj	Maj	U	II	Y	N	N	N	N	N	2I	N	N	N	Y	N	Y	N	N	N	N	Non	NA	NA	162	77	15	144	9.6	3.3	137	4.4	ND	L1	TRUE	FALSE	FALSE	FALSE	FALSE	FALSE	FALSE	FALSE	FALSE	FALSE
669	127	56	F	9	9-6	9-6-22-Xma	Xma	Exp	I	N	N	N	N	N	N	N	N	N	N	N	N	N	N	N	N	N	Non	NA	NA	140	82	15	133	5.6	4.5	142	4.4	NOR	L1	TRUE	FALSE	FALSE	FALSE	FALSE	FALSE	FALSE	FALSE	FALSE	FALSE
670	189	59	F	10	10-2	10-2-17-Maj	Maj	Ele	II	N	N	N	N	N	N	N	N	N	N	N	N	Y	N	N	N	N	Non	NA	NA	190	50	15	152	7.6	2.5	135	4.5	NOR	L1	TRUE	FALSE	FALSE	FALSE	FALSE	FALSE	FALSE	FALSE	FALSE	FALSE
671	178	66	M	10	10-5	10-5-11-Min	Min	U	II	N	N	N	N	N	N	N	N	N	N	N	N	N	N	N	N	N	Non	NA	NA	133	58	15	156	3.8	5.5	139	4.5	ST	L1	TRUE	TRUE	FALSE	FALSE	FALSE	FALSE	FALSE	FALSE	FALSE	FALSE
672	9	31	F	11	11-1	11-1-3-Xma	Xma	U	II	N	N	Y	N	N	N	N	N	N	N	N	N	N	N	N	N	N	Non	NA	NA	130	90	15	119	6.2	3.9	141	4.3	ND	L1	TRUE	FALSE	FALSE	FALSE	FALSE	FALSE	FALSE	FALSE	FALSE	FALSE
673	184	78	F	13	13-2	13-2-3-Int	Int	Exp	II	N	N	N	N	N	N	2D	N	N	N	N	N	Y	N	N	N	N	Non	NA	NA	150	70	15	141	8.5	6	142	4.3	ST	L1	TRUE	TRUE	FALSE	FALSE	FALSE	FALSE	FALSE	FALSE	FALSE	FALSE
674	138	60	F	6	6-7	6-7-14-Maj	Maj	Ele	II	N	N	N	N	N	N	N	N	N	N	N	N	Y	N	N	N	Y	OME	N	N	145	82	15	134	10.8	6.8	139	3.6	NOR	L1	TRUE	TRUE	FALSE	FALSE	FALSE	FALSE	FALSE	FALSE	FALSE	FALSE
675	135	76	F	6	6-10	6-10-33-Com	Com	Ele	III	Y	N	N	N	N	N	N	N	N	N	Y	N	Y	N	N	N	N	Non	NA	NA	160	62	15	133	6.2	5.2	141	4.4	NOR	L2	FALSE	FALSE	FALSE	FALSE	FALSE	FALSE	FALSE	FALSE	TRUE	FALSE
676	257	45	M	12	12-1	12-1-3-Min	Min	U	IV	N	N	N	N	N	N	N	Y	N	N	N	N	Y	N	Y	N	N	Non	NA	NA	120	90	15	103	19.2	7.3	122	3.9	ST	L6	TRUE	FALSE	FALSE	FALSE	FALSE	FALSE	FALSE	FALSE	FALSE	FALSE
677	127	67	F	9	9-4	9-4-7-Xma	Xma	Exp	I	N	N	N	N	N	N	N	N	N	N	N	N	N	N	N	N	N	Non	N	N	160	80	15	138	9.3	4.8	139	4.6	NOR	L6	TRUE	FALSE	FALSE	FALSE	FALSE	FALSE	FALSE	TRUE	FALSE	FALSE
678	73	70	M	12	12-1	12-1-17-Int	Int	Exp	II	N	N	N	N	N	N	N	N	N	N	N	N	N	N	N	N	N	Non	NA	NA	157	57	15	163	6.2	8.5	142	4.6	NOR	L1	FALSE	FALSE	FALSE	FALSE	FALSE	FALSE	FALSE	FALSE	FALSE	FALSE
679	14	33	M	13	13-3	13-3-3-Xma	Xma	Exp	I	N	N	N	N	N	N	N	N	N	N	N	N	N	N	N	N	N	Non	NA	NA	122	97	15	119	11.9	NA	NA	NA	NOR	L1	TRUE	FALSE	FALSE	FALSE	FALSE	FALSE	FALSE	FALSE	FALSE	FALSE
680	9	54	M	9	9-4	9-4-16-Xma	Xma	Ele	II	N	N	N	N	N	N	N	N	N	N	N	N	N	N	N	N	N	Non	NA	NA	134	66	15	138	4.2	3.1	140	NA	ND	L1	TRUE	TRUE	FALSE	FALSE	FALSE	FALSE	FALSE	FALSE	FALSE	FALSE
681	100	42	M	9	9-6	9-6-21-Xma	Xma	U	II	N	N	N	N	N	N	2O	N	N	N	N	N	Y	N	N	N	N	Non	NA	NA	140	80	15	136	7.3	5.1	138	4.5	O	L1	TRUE	FALSE	FALSE	FALSE	FALSE	FALSE	FALSE	FALSE	FALSE	FALSE
682	37	34	F	3	3-2	3-2-5-Com	Com	Ele	I	N	N	N	N	N	N	N	N	N	N	N	N	N	N	N	N	N	Non	NA	NA	117	60	15	NA	NA	NA	NA	NA	NOR	L1	TRUE	TRUE	FALSE	FALSE	FALSE	FALSE	FALSE	FALSE	FALSE	FALSE
683	135	87	M	12	12-2	12-2-5-Int	Int	U	III	N	Y	N	Y	N	N	2D	N	N	N	N	N	N	N	N	N	Y	L	NA	NA	165	81	15	103	5.9	10.2	135	4.6	O	L50	TRUE	FALSE	FALSE	FALSE	FALSE	FALSE	FALSE	FALSE	FALSE	FALSE
684	138	57	F	11	11-4	11-4-2-Maj	Maj	Ele	II	N	N	N	N	N	N	N	N	N	N	N	N	N	N	N	N	N	Non	NA	NA	159	100	15	125	7.2	7.2	143	4.2	ND	L1	TRUE	FALSE	FALSE	FALSE	FALSE	FALSE	FALSE	FALSE	FALSE	FALSE
685	127	32	M	9	9-5	9-5-13-Min	Min	U	I	N	N	N	N	N	N	N	N	N	N	N	N	N	N	N	N	N	Non	NA	NA	132	92	15	138	9	6.2	140	4.1	ND	L1	TRUE	TRUE	FALSE	FALSE	FALSE	FALSE	FALSE	FALSE	FALSE	FALSE
686	135	70	M	6	6-10	6-10-33-Com	Com	Ele	IV	Y	Y	N	N	Y	N	N	N	N	N	N	N	Y	N	N	N	Y	Non	N	N	173	54	15	124	9.9	12.5	137	4	AF6090	L10	FALSE	FALSE	FALSE	FALSE	FALSE	FALSE	FALSE	FALSE	TRUE	FALSE
687	184	64	F	11	11-4	11-4-2-Maj	Maj	Ele	II	N	N	N	N	N	N	N	N	N	N	N	N	N	N	N	N	N	Non	NA	NA	160	70	15	110	4.3	4	140	4.5	NOR	L1	TRUE	FALSE	FALSE	FALSE	FALSE	FALSE	FALSE	FALSE	FALSE	FALSE
688	127	75	M	13	13-21	13-21-1-Maj	Maj	U	IV	Y	Y	N	Y	N	N	2I	N	N	N	N	N	Y	N	N	Y	Y	L	NA	NA	140	80	15	108	11.4	95	132	4.6	O	L2	TRUE	TRUE	FALSE	FALSE	FALSE	FALSE	FALSE	FALSE	FALSE	FALSE
689	9	84	M	13	13-30	13-30-2-Int	Int	Exp	III	Y	N	N	N	N	N	2I	N	Y	N	N	Y	Y	N	N	Y	Y	OME	NA	NA	134	86	15	88	11.1	7.5	139	3.9	QW	L6	TRUE	TRUE	FALSE	FALSE	FALSE	FALSE	FALSE	FALSE	FALSE	FALSE
690	54	55	M	13	13-23	13-23-32-Xma	Xma	Ele	II	N	N	N	N	N	N	2D	N	N	N	N	N	Y	N	N	N	N	Non	NA	NA	134	75	15	115	6.5	6.3	143	4.9	NOR	L1	TRUE	FALSE	FALSE	FALSE	FALSE	FALSE	FALSE	FALSE	FALSE	FALSE
691	57	66	M	8	8-1	8-1-5-Min	Min	U	IV	N	N	N	N	Y	Y	N	N	N	N	N	N	N	N	N	Y	N	AR	NA	NA	131	105	14	86	8.9	16.9	141	4.3	NOR	L10	TRUE	TRUE	FALSE	FALSE	FALSE	FALSE	FALSE	FALSE	FALSE	FALSE
692	178	73	M	10	10-5	10-5-20-Int	Int	Ele	III	N	Y	N	N	Y	N	N	N	N	N	N	Y	Y	N	N	N	N	OME	NA	NA	141	73	15	156	7	3.1	145	4.1	AF>90	L1	TRUE	TRUE	FALSE	FALSE	FALSE	FALSE	FALSE	FALSE	FALSE	FALSE
693	10	23	F	11	11-1	11-1-7-Maj	Maj	Ele	I	N	N	N	N	N	N	N	N	N	N	N	N	N	N	N	N	N	Non	NA	NA	155	102	15	138	6.2	NA	NA	NA	ND	L1	TRUE	FALSE	FALSE	FALSE	FALSE	FALSE	FALSE	FALSE	FALSE	FALSE
694	184	51	F	9	9-6	9-6-21-Xma	Xma	Ele	III	N	N	N	N	N	N	N	N	N	N	N	N	N	N	N	N	N	OME	NA	NA	130	66	15	115	8.2	3.7	139	4.1	NOR	L1	TRUE	FALSE	FALSE	FALSE	FALSE	FALSE	FALSE	FALSE	FALSE	FALSE
695	61	80	M	7	7-5	7-5-4-Com	Com	U	III	N	Y	N	N	N	N	N	N	Y	N	N	N	N	N	N	Y	N	OME	NA	NA	160	64	15	93	NA	8.2	138	5	AF6090	L1	TRUE	FALSE	FALSE	FALSE	FALSE	FALSE	FALSE	FALSE	FALSE	FALSE
696	104	72	M	13	13-19	13-19-22-Xma	Xma	Ele	II	Y	N	N	N	N	N	N	N	N	N	N	N	Y	N	N	N	N	Non	NA	NA	154	117	15	164	8.4	5.1	140	5.1	NOR	L2	TRUE	FALSE	FALSE	FALSE	FALSE	FALSE	FALSE	FALSE	FALSE	FALSE
697	104	63	M	9	9-4	9-4-11-Maj	Maj	Exp	II	N	N	N	N	N	N	N	N	N	N	N	N	Y	N	N	N	Y	Non	NA	NA	140	85	15	136	12	4.5	137	3.3	ND	L1	TRUE	TRUE	FALSE	FALSE	FALSE	FALSE	FALSE	FALSE	FALSE	FALSE
698	37	34	F	15	15-1	15-1-4-Int	Int	I	I	N	N	N	N	N	N	N	N	N	N	N	N	N	N	N	N	N	Non	NA	NA	123	123	15	NA	NA	NA	NA	NA	ND	L1	TRUE	TRUE	FALSE	FALSE	FALSE	FALSE	FALSE	FALSE	FALSE	FALSE
699	184	52	F	4	4-6	4-6-12-Int	Int	Ele	II	N	N	N	N	N	N	N	N	N	N	N	N	N	N	N	N	N	Non	NA	NA	138	74	15	NA	NA	NA	NA	NA	O	L1	TRUE	FALSE	FALSE	FALSE	FALSE	FALSE	FALSE	FALSE	FALSE	FALSE
700	127	70	M	13	13-21	13-21-1-Maj	Maj	U	IV	Y	Y	N	N	N	N	N	N	N	N	N	N	Y	N	Y	N	N	Non	N	Y	108	95	15	119	10.8	9.3	129	5.9	ST	L50	FALSE	FALSE	FALSE	FALSE	FALSE	FALSE	FALSE	FALSE	FALSE	FALSE
701	57	72	M	13	13-23	13-23-32-Xma	Xma	Ele	III	Y	N	N	N	N	N	N	N	N	N	N	N	N	N	N	Y	N	Non	NA	NA	160	78	15	147	8.6	6.6	139	4.3	O	L2	FALSE	TRUE	FALSE	FALSE	FALSE	FALSE	FALSE	FALSE	FALSE	FALSE
702	37	61	F	6	6-4	6-4-4-Min	Min	Exp	IV	N	N	N	N	N	N	N	N	N	N	N	N	N	N	N	N	N	AR	N	N	147	88	15	137	11.8	6.1	135	4.2	NOR	L50	TRUE	FALSE	FALSE	FALSE	FALSE	FALSE	FALSE	FALSE	FALSE	FALSE
703	74	43	F	4	4-6	4-6-11-Xma	Xma	Ele	I	N	N	N	N	N	N	N	N	N	N	N	N	N	N	N	N	N	Non	NA	NA	138	80	15	NA	NA	5.2	139	4.1	ND	L1	TRUE	TRUE	FALSE	FALSE	FALSE	FALSE	FALSE	FALSE	FALSE	FALSE
704	127	70	F	11	11-4	11-4-1-Xma	Xma	Ele	II	N	N	N	N	N	N	N	N	N	Y	N	N	Y	N	N	N	N	Non	NA	NA	163	99	15	NA	NA	NA	NA	NA	NOR	L1	TRUE	FALSE	FALSE	FALSE	FALSE	FALSE	FALSE	FALSE	FALSE	FALSE
705	37	36	F	15	15-1	15-1-3-Maj	Maj	Ele	I	N	N	N	N	N	N	N	N	N	N	N	N	N	N	N	N	N	Non	NA	NA	120	90	15	132	6.8	NA	NA	NA	ND	L1	TRUE	FALSE	FALSE	FALSE	FALSE	FALSE	FALSE	FALSE	FALSE	FALSE
706	244	67	M	9	9-6	9-6-21-Xma	Xma	Ele	II	N	N	N	N	N	N	N	N	N	N	N	N	N	N	N	N	N	Non	NA	NA	160	55	15	147	11.6	8.8	140	4.4	NOR	L1	TRUE	TRUE	FALSE	FALSE	FALSE	FALSE	FALSE	FALSE	FALSE	FALSE
707	184	85	F	9	9-8	9-8-9-Int	Int	U	III	N	N	N	N	N	N	N	N	N	N	N	N	Y	N	N	N	N	Non	NA	NA	142	72	15	131	11.1	6.7	135	4.9	NOR	L2	TRUE	FALSE	FALSE	FALSE	FALSE	FALSE	FALSE	FALSE	FALSE	FALSE
708	37	25	F	15	15-1	15-1-3-Maj	Maj	Exp	I	N	N	N	N	N	N	N	N	N	N	N	N	N	N	N	N	N	Non	NA	NA	130	80	15	118	14.9	NA	NA	NA	ND	L1	TRUE	FALSE	FALSE	FALSE	FALSE	FALSE	FALSE	FALSE	FALSE	FALSE
709	189	70	M	10	10-3	10-3-25-Maj	Maj	Ele	II	N	N	Y	N	N	N	N	N	N	N	N	N	N	N	N	N	N	Non	NA	NA	160	90	15	136	5.4	7.5	133	4.4	NOR	L1	TRUE	TRUE	FALSE	FALSE	FALSE	FALSE	FALSE	FALSE	FALSE	FALSE
710	257	33	F	6	6-7	6-7-5-Maj	Maj	Exp	I	N	N	N	N	N	N	N	N	N	N	N	N	N	N	N	N	N	L	N	N	105	75	15	149	5.4	4.2	138	4.5	ND	L2	TRUE	FALSE	FALSE	FALSE	FALSE	FALSE	FALSE	FALSE	FALSE	FALSE
711	197	55	F	11	11-1	11-1-24-Maj	Maj	Ele	II	N	N	N	N	N	N	N	N	N	Y	N	N	N	N	N	N	N	Non	NA	NA	158	75	15	134	6.2	5.4	144	4	NOR	L1	TRUE	FALSE	FALSE	FALSE	FALSE	FALSE	FALSE	FALSE	FALSE	FALSE
712	10	20	F	3	3-6	3-6-2-Int	Int	Ele	I	N	N	N	N	N	N	N	N	N	N	N	N	N	N	N	N	N	Non	NA	NA	145	82	15	NA	NA	NA	NA	NA	ND	L1	TRUE	FALSE	FALSE	FALSE	FALSE	FALSE	FALSE	FALSE	FALSE	FALSE
713	37	61	F	13	13-15	13-15-15-Maj	Maj	Ele	II	N	N	N	N	N	N	N	N	N	N	N	N	N	N	N	N	N	Non	NA	NA	177	60	15	131	10.5	7.4	142	3.9	NOR	L1	TRUE	TRUE	FALSE	FALSE	FALSE	FALSE	FALSE	FALSE	FALSE	FALSE
714	104	72	F	13	13-19	13-19-12-Xma	Xma	Ele	II	N	N	N	N	Y	N	N	N	N	N	N	N	Y	N	N	N	N	Non	NA	NA	161	69	15	128	5.1	4.2	135	4.6	O	L1	TRUE	FALSE	FALSE	FALSE	FALSE	FALSE	FALSE	FALSE	FALSE	FALSE
715	244	77	M	9	9-6	9-6-21-Xma	Xma	Ele	III	N	N	N	N	N	N	N	N	N	N	N	N	Y	N	N	Y	N	OME	NA	NA	194	74	15	128	9.2	6.9	138	4.5	AF6090	L1	TRUE	TRUE	FALSE	FALSE	FALSE	FALSE	FALSE	FALSE	FALSE	FALSE
716	257	26	F	15	15-1	15-1-7-Min	Min	I	II	N	N	N	N	N	N	N	N	N	N	N	N	N	N	N	N	N	Non	NA	NA	120	105	15	112	14.4	2	136	3.7	ND	L1	TRUE	FALSE	FALSE	FALSE	FALSE	FALSE	FALSE	FALSE	FALSE	FALSE
717	184	73	F	13	13-19	13-19-22-Xma	Xma	Ele	II	N	N	N	N	N	N	N	N	N	N	N	N	N	N	N	N	N	Non	NA	NA	148	62	15	140	5.9	5.9	134	5.2	NOR	L1	TRUE	FALSE	FALSE	FALSE	FALSE	FALSE	FALSE	FALSE	FALSE	FALSE
718	37	31	M	9	9-6	9-6-21-Xma	Xma	Ele	I	N	N	N	N	N	N	N	N	N	N	N	N	N	N	N	N	N	Non	NA	NA	124	66	15	NA	NA	NA	NA	NA	ND	L1	TRUE	TRUE	FALSE	FALSE	FALSE	FALSE	FALSE	FALSE	FALSE	FALSE
719	7	54	M	9	9-6	9-6-21-Xma	Xma	Ele	II	Y	N	N	N	N	N	N	N	N	N	Y	N	Y	N	N	N	N	Non	NA	NA	160	70	15	134	9.8	4.7	143	4.4	ST	L2	FALSE	FALSE	FALSE	FALSE	FALSE	FALSE	FALSE	FALSE	FALSE	TRUE
720	180	29	M	3	3-4	3-4-9-Min	Min	Ele	II	N	N	N	N	N	N	N	N	N	N	N	N	N	N	N	N	N	Non	NA	NA	135	85	15	110	NA	NA	NA	NA	ND	L1	TRUE	TRUE	FALSE	FALSE	FALSE	FALSE	FALSE	FALSE	FALSE	FALSE
721	37	51	F	11	11-1	11-1-15-Maj	Maj	U	III	N	N	N	N	N	N	2O	N	N	N	N	N	Y	N	N	Y	N	L	NA	NA	160	110	15	112	2.6	7.5	137	4.5	NOR	L50	FALSE	FALSE	FALSE	FALSE	FALSE	FALSE	FALSE	FALSE	FALSE	FALSE
722	257	25	F	11	11-1	11-1-16-Maj	Maj	Exp	II	N	N	N	N	N	N	N	N	N	N	N	N	N	N	N	N	N	Non	NA	NA	132	72	15	146	4.5	3.8	138	4.5	NOR	L1	TRUE	TRUE	FALSE	FALSE	FALSE	FALSE	FALSE	FALSE	FALSE	FALSE
723	37	70	M	13	13-19	13-19-12-Xma	Xma	Ele	II	N	N	N	N	N	N	N	N	N	N	N	N	N	N	N	N	N	Non	NA	NA	168	90	15	156	6.1	7.4	139	5.2	NOR	L1	TRUE	FALSE	FALSE	FALSE	FALSE	FALSE	FALSE	TRUE	FALSE	FALSE
724	10	45	M	4	4-4	4-4-1-Int	Int	Ele	I	N	N	N	N	N	N	N	N	N	N	N	N	N	N	N	N	N	Non	NA	NA	144	70	15	NA	NA	NA	NA	NA	ND	L1	TRUE	FALSE	FALSE	FALSE	FALSE	FALSE	FALSE	FALSE	FALSE	FALSE
725	104	57	F	13	13-3	13-3-3-Xma	Xma	U	II	N	N	N	N	N	N	N	N	N	N	N	N	N	N	N	N	N	Non	NA	NA	170	90	15	135	12.4	5.5	141	3.8	NOR	L1	TRUE	TRUE	FALSE	FALSE	FALSE	FALSE	FALSE	FALSE	FALSE	FALSE
726	10	67	F	2	2-9	2-9-1-Maj	Maj	Ele	II	N	N	N	N	N	N	N	N	N	N	N	N	N	N	N	N	N	Non	NA	NA	138	85	15	137	7.9	NA	140	4.7	ND	L1	TRUE	FALSE	FALSE	FALSE	FALSE	FALSE	FALSE	FALSE	FALSE	FALSE
727	59	72	M	13	13-15	13-15-15-Maj	Maj	Exp	II	N	N	N	N	N	N	N	N	N	N	N	N	Y	N	N	Y	N	Non	NA	NA	172	81	15	143	7.2	7.7	139	5.2	AF6090	L1	TRUE	FALSE	TRUE	FALSE	FALSE	FALSE	FALSE	FALSE	FALSE	FALSE
728	244	77	M	9	9-4	9-4-14-Xma	Xma	Ele	III	Y	N	Y	N	N	N	N	N	N	Y	Y	N	Y	N	N	N	N	OME	NA	NA	158	66	15	135	8.4	6.7	142	5.1	AF6090	L2	TRUE	TRUE	FALSE	FALSE	TRUE	FALSE	FALSE	FALSE	FALSE	FALSE
729	184	79	F	4	4-8	4-8-1-Min	Min	U	III	N	N	Y	N	N	N	2D	N	N	Y	N	N	N	N	N	N	N	OME	NA	NA	143	79	15	147	8	5.7	144	4.1	NOR	L1	TRUE	TRUE	FALSE	FALSE	FALSE	FALSE	FALSE	FALSE	FALSE	FALSE
730	9	52	F	5	5-3	5-3-1-Com	Com	Ele	I	N	N	Y	N	N	N	N	N	N	N	N	N	N	N	N	N	N	Non	NA	NA	138	65	15	147	6.1	NA	141	4.2	ND	L1	TRUE	FALSE	FALSE	FALSE	FALSE	FALSE	FALSE	FALSE	FALSE	FALSE
731	37	79	F	9	9-5	9-5-46-Xma	Xma	Ele	II	N	N	N	N	N	N	N	N	N	N	N	N	Y	N	N	N	N	OME	NA	NA	130	71	15	146	10.8	7.2	141	3.1	NOR	L1	TRUE	TRUE	FALSE	FALSE	FALSE	FALSE	FALSE	FALSE	FALSE	FALSE
732	37	76	F	13	13-21	13-21-1-Maj	Maj	Exp	IV	Y	N	N	N	N	N	2O	N	N	N	N	Y	Y	N	N	N	N	Non	Y	Y	112	109	13	100	7.7	4.8	136	4.4	AF6090	L10	TRUE	TRUE	FALSE	FALSE	FALSE	FALSE	FALSE	FALSE	FALSE	FALSE
733	257	28	F	15	15-1	15-1-3-Maj	Maj	Ele	I	N	N	N	N	N	N	N	N	N	N	N	N	N	N	N	N	N	Non	NA	NA	90	102	15	108	10.5	NA	NA	NA	ND	L1	TRUE	FALSE	FALSE	FALSE	FALSE	FALSE	FALSE	FALSE	FALSE	FALSE
734	137	34	F	15	15-1	15-1-3-Maj	Maj	U	I	N	N	N	N	N	N	N	N	N	N	N	N	N	N	N	N	N	Non	NA	NA	118	76	15	98	7.1	NA	NA	NA	ND	L1	TRUE	FALSE	FALSE	FALSE	FALSE	FALSE	FALSE	FALSE	FALSE	FALSE
735	10	66	M	10	10-5	10-5-19-Com	Com	U	II	N	N	N	N	N	N	N	N	N	N	N	N	N	N	N	N	N	Non	NA	NA	129	70	15	139	2.9	6	140	4.5	NOR	L1	TRUE	FALSE	FALSE	FALSE	FALSE	FALSE	FALSE	FALSE	FALSE	FALSE
736	135	70	F	6	6-10	6-10-33-Com	Com	Ele	III	Y	N	N	N	N	N	2I	N	N	N	Y	N	Y	N	N	N	N	Non	NA	NA	140	51	15	123	8.9	6.9	140	4.3	NOR	L2	FALSE	FALSE	FALSE	FALSE	FALSE	FALSE	FALSE	FALSE	TRUE	FALSE
737	184	43	M	1	1-1	1-1-5-Com	Com	Ele	II	N	N	N	N	N	N	N	N	N	N	N	N	N	N	N	N	N	Non	NA	NA	103	83	15	139	10.1	2.6	137	4.5	NOR	L1	TRUE	TRUE	TRUE	FALSE	FALSE	FALSE	FALSE	FALSE	FALSE	FALSE
738	10	82	F	2	2-9	2-9-1-Maj	Maj	U	II	N	N	N	N	N	N	2O	N	N	N	N	N	N	N	N	N	N	OME	NA	NA	162	76	15	NA	NA	NA	NA	NA	ND	L1	TRUE	FALSE	FALSE	FALSE	FALSE	FALSE	FALSE	FALSE	FALSE	FALSE
739	244	75	M	13	13-23	13-23-32-Xma	Xma	Ele	II	Y	N	N	N	N	N	2O	N	N	N	Y	N	Y	Y	N	Y	Y	Non	NA	NA	135	52	15	130	5.5	6.6	144	4.3	ST	L1	FALSE	TRUE	FALSE	FALSE	FALSE	FALSE	FALSE	TRUE	FALSE	FALSE
740	257	26	F	15	15-1	15-1-4-Int	Int	U	I	N	N	N	N	N	N	N	N	N	N	N	N	N	N	N	N	N	Non	NA	NA	142	97	15	132	4.2	NA	NA	NA	ND	L1	TRUE	FALSE	FALSE	FALSE	FALSE	FALSE	FALSE	FALSE	FALSE	FALSE
741	37	53	M	13	13-3	13-3-2-Int	Int	U	II	N	N	N	N	N	N	N	N	N	N	N	N	N	N	N	N	N	Non	NA	NA	130	52	15	155	7.5	4.3	140	4.7	NOR	L1	TRUE	FALSE	TRUE	FALSE	FALSE	FALSE	FALSE	FALSE	FALSE	FALSE
742	37	64	M	13	13-19	13-19-12-Xma	Xma	Ele	III	Y	N	N	N	N	N	2I	N	N	N	N	N	Y	N	N	Y	N	L	NA	NA	180	82	15	127	8.3	4.7	138	4.9	ST	L2	FALSE	TRUE	FALSE	FALSE	FALSE	FALSE	FALSE	FALSE	FALSE	FALSE
743	222	51	F	10	10-2	10-2-25-Int	Int	Exp	II	N	N	N	N	N	N	2O	N	N	N	N	N	N	N	N	N	N	Non	NA	NA	140	78	15	132	7.9	4.6	139	3.8	ND	L1	TRUE	FALSE	FALSE	FALSE	FALSE	FALSE	FALSE	FALSE	FALSE	FALSE
744	57	87	F	13	13-19	13-19-13-Maj	Maj	U	III	N	N	Y	N	N	N	N	N	N	N	N	N	Y	N	N	N	Y	L	N	N	136	82	15	124	7.9	11	126	NA	NOR	L6	TRUE	TRUE	FALSE	FALSE	FALSE	FALSE	FALSE	FALSE	FALSE	FALSE
745	7	88	F	13	13-20	13-20-6-Maj	Maj	U	III	N	N	N	Y	N	N	N	N	N	Y	N	N	Y	N	N	N	N	Non	NA	NA	171	69	14	94	17	9.4	139	4.1	AF6090	L50	TRUE	FALSE	FALSE	FALSE	FALSE	FALSE	FALSE	FALSE	FALSE	FALSE
746	37	87	M	9	9-8	9-8-11-Int	Int	Ele	III	N	N	N	N	N	N	N	N	N	N	Y	N	Y	N	N	N	N	OME	NA	NA	144	57	15	NA	NA	NA	NA	NA	NOR	L2	TRUE	FALSE	FALSE	FALSE	FALSE	FALSE	FALSE	FALSE	FALSE	FALSE
747	185	38	M	12	12-2	12-2-7-Min	Min	U	II	N	N	N	N	N	N	N	N	N	N	N	N	N	N	N	N	N	Non	NA	NA	130	72	15	133	8.9	2.8	139	4.5	ND	L1	TRUE	TRUE	FALSE	FALSE	FALSE	FALSE	FALSE	FALSE	FALSE	FALSE
748	10	73	F	2	2-9	2-9-1-Maj	Maj	U	II	N	N	N	N	N	N	N	N	N	N	N	N	Y	N	N	N	Y	Non	NA	NA	104	80	15	NA	NA	NA	NA	NA	ND	L1	TRUE	FALSE	FALSE	FALSE	FALSE	FALSE	FALSE	FALSE	FALSE	FALSE
749	37	87	M	9	9-8	9-8-4-Int	Int	Ele	II	N	N	N	N	N	N	N	N	N	N	N	N	N	N	N	N	N	Non	NA	NA	180	80	15	NA	NA	NA	NA	NA	NOR	L1	TRUE	FALSE	FALSE	FALSE	FALSE	FALSE	FALSE	FALSE	FALSE	FALSE
750	37	56	M	9	9-8	9-8-11-Int	Int	Exp	I	N	N	N	N	N	N	N	N	N	N	N	N	N	N	N	N	N	Non	NA	NA	184	85	15	133	8.1	6.3	143	4.4	ND	L1	TRUE	FALSE	FALSE	FALSE	FALSE	FALSE	FALSE	FALSE	FALSE	FALSE
751	37	67	M	5	5-1	5-1-10-Int	Int	Ele	II	N	N	N	N	N	N	N	N	N	N	N	N	Y	N	N	N	N	Non	NA	NA	176	102	15	142	10.4	4.3	141	4.6	O	L1	TRUE	FALSE	FALSE	FALSE	FALSE	FALSE	FALSE	FALSE	FALSE	FALSE
752	184	86	F	13	13-19	13-19-13-Maj	Maj	U	II	N	N	N	N	N	N	N	N	N	N	N	N	N	N	N	N	N	Non	NA	NA	189	84	15	134	12.6	8.6	139	4.2	NOR	L2	TRUE	TRUE	FALSE	FALSE	FALSE	FALSE	FALSE	FALSE	FALSE	FALSE
753	199	92	F	NA	NA	NA	NA	U	III	Y	N	N	Y	N	N	N	N	N	N	Y	N	Y	N	Y	N	Y	Non	NA	NA	140	105	14	83	2.7	9.7	143	4.1	AF6090	L10	TRUE	FALSE	FALSE	FALSE	FALSE	FALSE	FALSE	FALSE	FALSE	FALSE
754	37	67	F	13	13-19	13-19-23-Com	Com	Ele	II	N	N	N	N	N	N	N	N	N	N	N	N	Y	N	N	N	Y	Non	NA	NA	178	83	15	127	7.1	7.2	134	4	AF6090	L1	TRUE	TRUE	FALSE	FALSE	FALSE	FALSE	FALSE	FALSE	FALSE	FALSE
755	61	59	F	5	5-3	5-3-1-Com	Com	Ele	II	N	N	N	N	N	N	N	N	N	N	N	N	N	N	N	N	N	Non	NA	NA	140	70	15	136	6.1	5.3	143	4.5	NOR	L1	TRUE	FALSE	FALSE	FALSE	FALSE	FALSE	FALSE	FALSE	FALSE	FALSE
756	37	18	M	3	3-2	3-2-5-Com	Com	Ele	I	N	N	N	N	N	N	N	N	N	N	N	N	N	N	N	N	N	Non	NA	NA	110	60	15	NA	NA	NA	NA	NA	NOR	L1	TRUE	TRUE	FALSE	FALSE	FALSE	FALSE	FALSE	FALSE	FALSE	FALSE
757	37	81	M	13	13-19	13-19-22-Xma	Xma	Ele	II	N	N	N	N	N	N	N	N	N	N	N	N	N	N	N	N	N	Non	NA	NA	122	71	15	146	4.7	4.2	137	4.2	ST	L2	TRUE	FALSE	FALSE	FALSE	FALSE	FALSE	FALSE	FALSE	FALSE	FALSE
758	10	30	F	2	2-1	2-1-6-Maj	Maj	Ele	I	N	N	N	N	N	N	N	N	N	N	N	N	N	N	N	N	N	Non	NA	NA	122	97	15	127	5.1	NA	141	4.4	ND	L1	TRUE	FALSE	FALSE	FALSE	FALSE	FALSE	FALSE	FALSE	FALSE	FALSE
759	10	24	M	6	6-7	6-7-5-Maj	Maj	U	II	N	N	N	N	N	N	N	N	N	N	N	N	N	N	N	N	N	OME	N	N	150	80	15	158	6.6	3.4	139	4.1	ND	L1	TRUE	FALSE	FALSE	FALSE	FALSE	FALSE	FALSE	FALSE	FALSE	FALSE
760	4	77	M	9	9-4	9-4-14-Xma	Xma	Ele	III	N	N	N	N	N	N	N	N	N	Y	N	N	Y	N	N	N	N	Non	N	N	143	74	15	127	10.8	9.7	142	5.1	AF6090	L6	FALSE	FALSE	FALSE	FALSE	FALSE	FALSE	FALSE	FALSE	FALSE	FALSE
761	257	59	F	13	13-19	13-19-22-Xma	Xma	Ele	II	N	N	N	N	N	N	N	N	N	N	N	N	N	N	N	N	N	Non	NA	NA	118	76	15	159	4.3	6.5	139	4.3	ND	L1	TRUE	FALSE	FALSE	FALSE	FALSE	FALSE	FALSE	FALSE	FALSE	FALSE
762	37	84	F	13	13-3	13-3-3-Xma	Xma	U	III	Y	Y	N	N	Y	N	N	N	N	N	N	N	Y	N	N	N	Y	OME	NA	NA	158	90	15	104	10.3	11.1	141	4.1	O	L50	TRUE	FALSE	FALSE	FALSE	FALSE	FALSE	FALSE	FALSE	FALSE	FALSE
763	184	79	M	3	3-7	3-7-22-Int	Int	U	IV	N	N	N	N	N	N	N	N	N	N	N	N	N	N	N	N	N	Non	NA	NA	120	98	15	97	12.7	4.8	132	4.4	NOR	L10	TRUE	TRUE	FALSE	FALSE	FALSE	FALSE	FALSE	FALSE	FALSE	FALSE
764	37	70	M	10	10-3	10-3-10-Int	Int	U	II	N	N	N	N	N	N	N	N	N	N	N	N	N	N	N	N	N	Non	NA	NA	139	86	15	72	NA	13.8	136	5.2	ND	L1	TRUE	TRUE	FALSE	FALSE	FALSE	FALSE	FALSE	FALSE	FALSE	FALSE
765	37	77	F	13	13-19	13-19-12-Xma	Xma	Ele	I	N	N	N	N	N	N	N	N	N	N	N	N	N	N	N	N	N	Non	NA	NA	138	74	15	136	6.1	4.8	136	4.6	NOR	L2	TRUE	FALSE	FALSE	FALSE	FALSE	FALSE	FALSE	FALSE	FALSE	FALSE
766	199	36	M	14	14-1	14-1-14-Maj	Maj	U	IV	N	N	N	N	N	N	N	N	N	N	N	N	N	N	N	N	N	Non	NA	NA	148	97	3	124	17.1	5.4	146	4.1	NOR	L50	TRUE	FALSE	FALSE	FALSE	FALSE	FALSE	FALSE	FALSE	FALSE	FALSE
767	4	28	F	15	15-1	15-1-3-Maj	Maj	Ele	II	N	N	N	N	N	N	N	N	N	N	N	N	N	N	N	N	N	Non	NA	NA	128	84	15	128	7.7	4.6	137	5	ND	L1	TRUE	FALSE	FALSE	FALSE	FALSE	FALSE	FALSE	FALSE	FALSE	FALSE
768	37	61	M	9	9-5	9-5-12-Min	Min	U	II	N	Y	N	N	N	N	2I	N	N	N	Y	N	Y	N	Y	Y	Y	L	NA	NA	145	75	15	145	8.5	11.6	138	4.7	AF>90	L2	TRUE	FALSE	FALSE	FALSE	FALSE	FALSE	FALSE	FALSE	FALSE	FALSE
769	10	52	F	9	9-4	9-4-14-Xma	Xma	Ele	II	N	N	N	N	N	N	N	N	N	N	N	N	Y	N	N	N	N	Non	NA	NA	145	73	15	129	7.4	4	140	4.3	NOR	L1	TRUE	TRUE	FALSE	FALSE	FALSE	FALSE	FALSE	FALSE	FALSE	TRUE
770	4	81	M	4	4-8	4-8-4-Com	Com	Ele	II	N	N	Y	N	N	N	N	N	N	N	N	N	Y	N	N	N	N	Non	NA	NA	128	69	15	125	9.2	NA	138	5.2	NOR	L1	TRUE	FALSE	FALSE	FALSE	FALSE	FALSE	FALSE	FALSE	FALSE	FALSE
771	60	69	F	4	4-6	4-6-4-Int	Int	Ele	III	Y	Y	N	N	N	N	N	N	N	Y	N	N	Y	N	Y	Y	Y	L	NA	NA	120	65	15	135	5.2	5.7	143	3.1	NOR	L1	FALSE	FALSE	FALSE	FALSE	FALSE	FALSE	FALSE	FALSE	FALSE	FALSE
772	57	75	F	13	13-4	13-4-10-Xma	Xma	U	II	N	N	N	N	N	N	N	N	N	N	N	N	Y	N	N	N	N	Non	NA	NA	165	85	15	131	11	6.5	139	3.9	NOR	L1	TRUE	TRUE	FALSE	FALSE	FALSE	FALSE	FALSE	FALSE	FALSE	FALSE
773	4	93	F	13	13-19	13-19-13-Maj	Maj	U	III	N	Y	N	N	N	N	2I	N	N	N	Y	N	Y	N	Y	N	N	OME	NA	NA	160	75	15	121	22.2	4.3	132	4.1	NOR	L10	FALSE	FALSE	FALSE	FALSE	FALSE	FALSE	FALSE	TRUE	FALSE	FALSE
774	7	61	F	9	9-6	9-6-21-Xma	Xma	Ele	III	N	N	N	N	Y	N	N	N	N	N	N	N	Y	N	N	N	N	L	NA	NA	160	80	15	135	6.3	2.9	140	4.1	AF6090	L2	TRUE	FALSE	FALSE	FALSE	FALSE	FALSE	FALSE	FALSE	FALSE	TRUE
775	185	68	M	13	13-25	13-25-12-Int	Int	Exp	II	Y	N	N	N	N	N	N	N	N	N	Y	N	Y	N	N	N	N	Non	NA	NA	125	62	15	118	7.7	9.3	139	4.5	NOR	L1	TRUE	TRUE	TRUE	FALSE	FALSE	FALSE	FALSE	FALSE	FALSE	FALSE
776	4	25	F	15	15-1	15-1-3-Maj	Maj	Ele	II	N	N	N	N	N	N	N	N	N	N	N	N	N	N	N	N	N	Non	NA	NA	124	76	15	128	10.1	NA	NA	NA	ND	L1	TRUE	FALSE	FALSE	FALSE	FALSE	FALSE	FALSE	FALSE	FALSE	FALSE
777	106	55	M	13	13-3	13-3-5-Maj	Maj	U	II	N	N	N	N	N	N	N	N	N	N	N	N	N	N	N	N	N	Non	NA	NA	117	89	15	143	NA	6.2	139	4	NOR	L1	TRUE	FALSE	FALSE	FALSE	FALSE	FALSE	FALSE	FALSE	FALSE	FALSE
778	4	50	F	13	13-5	13-5-3-Int	Int	Exp	II	N	N	N	N	N	N	N	N	N	N	N	N	N	N	N	N	N	Non	NA	NA	130	70	15	NA	NA	NA	NA	NA	ND	L1	TRUE	FALSE	FALSE	FALSE	FALSE	FALSE	FALSE	FALSE	FALSE	FALSE
779	74	62	F	9	9-6	9-6-39-Maj	Maj	Ele	I	N	N	N	N	N	N	N	N	N	N	N	N	N	N	N	N	N	Non	NA	NA	124	74	15	128	5.1	5.4	141	4.5	NOR	L1	TRUE	FALSE	FALSE	FALSE	FALSE	FALSE	FALSE	FALSE	FALSE	FALSE
780	165	30	F	11	11-3	11-3-5-Int	Int	U	I	N	N	N	N	N	N	N	N	N	N	N	N	N	N	N	N	N	Non	NA	NA	116	106	15	110	23.4	NA	NA	NA	ND	L1	TRUE	TRUE	FALSE	FALSE	FALSE	FALSE	FALSE	FALSE	FALSE	FALSE
781	185	93	F	13	13-4	13-4-10-Xma	Xma	U	IV	Y	N	N	Y	N	N	N	N	N	N	N	N	N	N	N	N	N	Non	NA	NA	160	90	15	124	8.9	8.2	135	4.4	O	L50	TRUE	TRUE	FALSE	FALSE	FALSE	FALSE	FALSE	FALSE	FALSE	FALSE
782	4	75	M	13	13-23	13-23-30-Com	Com	Exp	III	N	N	N	N	N	N	2O	N	N	N	N	N	Y	N	N	N	N	Non	NA	NA	128	64	15	135	14.2	5.5	138	4.2	NOR	L2	TRUE	TRUE	FALSE	FALSE	FALSE	FALSE	FALSE	TRUE	FALSE	FALSE
783	4	66	M	13	13-5	13-5-3-Int	Int	Exp	II	Y	N	N	N	N	N	2D	N	N	N	Y	N	N	N	N	N	N	Non	NA	NA	151	80	15	137	15.8	8.5	137	5.3	ND	L2	FALSE	TRUE	FALSE	FALSE	FALSE	FALSE	FALSE	FALSE	FALSE	FALSE
784	165	30	F	11	11-1	11-1-24-Maj	Maj	Ele	II	N	N	N	N	N	N	N	N	N	N	N	N	N	N	N	N	N	Non	NA	NA	120	85	15	136	9.4	6.2	141	4.3	NOR	L1	TRUE	TRUE	FALSE	FALSE	FALSE	FALSE	FALSE	FALSE	FALSE	FALSE
785	7	48	F	9	9-4	9-4-11-Maj	Maj	Exp	II	N	N	N	N	N	N	N	N	N	N	N	N	N	N	N	N	N	Non	NA	NA	133	90	15	140	14	3.9	143	4	ND	L1	TRUE	TRUE	FALSE	FALSE	FALSE	FALSE	FALSE	FALSE	FALSE	FALSE
786	185	64	M	9	9-5	9-5-24-Com	Com	Ele	III	N	N	N	N	N	N	2O	N	N	N	N	N	Y	N	N	N	Y	OME	NA	NA	136	82	15	160	8.3	5.6	136	3.8	NOR	L2	FALSE	FALSE	FALSE	FALSE	FALSE	FALSE	FALSE	FALSE	FALSE	FALSE
787	4	34	F	13	13-32	13-32-9-Int	Int	Exp	I	N	N	N	N	N	N	N	N	N	N	N	N	N	N	N	N	N	Non	NA	NA	110	55	15	NA	NA	NA	NA	NA	ND	L1	TRUE	TRUE	FALSE	FALSE	FALSE	FALSE	FALSE	FALSE	FALSE	FALSE
788	106	38	F	15	15-1	15-1-3-Maj	Maj	Exp	I	N	N	N	N	N	N	N	N	N	N	N	N	Y	N	N	N	N	Non	NA	NA	125	73	15	118	11.1	3.9	136	4.2	ND	L1	TRUE	TRUE	FALSE	FALSE	FALSE	FALSE	FALSE	FALSE	FALSE	FALSE
789	4	71	M	9	9-8	9-8-11-Int	Int	U	III	N	N	N	N	N	N	2D	Y	N	N	N	N	N	N	N	N	Y	Non	NA	NA	100	75	15	118	7.3	4.7	135	4.3	NOR	L1	TRUE	FALSE	FALSE	FALSE	FALSE	FALSE	FALSE	FALSE	FALSE	FALSE
790	185	88	F	13	13-4	13-4-10-Xma	Xma	U	III	N	N	N	Y	N	N	N	N	N	N	N	N	Y	N	N	N	N	Non	NA	NA	120	91	15	126	10.7	9.8	138	3.8	AF>90	L50	TRUE	TRUE	FALSE	FALSE	FALSE	FALSE	FALSE	FALSE	FALSE	FALSE
791	4	65	F	11	11-1	11-1-27-Maj	Maj	Ele	I	N	N	N	N	N	N	N	N	N	N	N	N	N	N	N	N	N	Non	NA	NA	135	77	15	147	8.1	NA	142	4.8	NOR	L1	TRUE	TRUE	FALSE	FALSE	FALSE	FALSE	FALSE	FALSE	FALSE	FALSE
792	7	71	M	13	13-23	13-23-32-Xma	Xma	Ele	II	N	N	N	N	N	N	2D	N	N	N	N	N	Y	N	N	N	N	Non	NA	NA	120	80	15	150	NA	NA	NA	4	NOR	L1	TRUE	TRUE	FALSE	FALSE	FALSE	FALSE	FALSE	FALSE	FALSE	FALSE
793	61	70	M	9	9-4	9-4-11-Maj	Maj	Ele	II	N	N	N	N	N	N	N	N	N	N	N	N	N	N	N	N	N	OME	NA	NA	150	62	15	145	5.6	5.5	142	4.5	NOR	L1	TRUE	FALSE	FALSE	FALSE	FALSE	FALSE	FALSE	FALSE	FALSE	FALSE
794	7	59	F	13	13-23	13-23-32-Xma	Xma	Ele	II	N	N	N	N	N	N	N	N	N	N	N	N	N	N	N	N	N	Non	NA	NA	103	70	15	146	7.1	NA	141	4.1	NOR	L1	TRUE	TRUE	FALSE	FALSE	FALSE	FALSE	FALSE	FALSE	FALSE	FALSE
795	61	40	M	9	9-6	9-6-17-Com	Com	Ele	II	N	N	Y	N	N	N	N	N	N	N	N	N	N	N	N	N	N	Non	NA	NA	138	60	15	118	22.4	5.4	142	4.4	NOR	L1	TRUE	FALSE	FALSE	FALSE	FALSE	FALSE	FALSE	FALSE	FALSE	FALSE
796	7	65	M	9	9-4	9-4-9-Xma	Xma	Ele	II	N	N	N	N	N	N	N	N	N	N	N	N	N	N	N	N	N	Non	NA	NA	190	73	15	159	9	5.1	140	4.7	NOR	L1	FALSE	FALSE	FALSE	FALSE	FALSE	FALSE	FALSE	FALSE	FALSE	FALSE
797	57	23	M	13	13-5	13-5-1-Int	Int	U	I	N	N	N	N	N	N	N	N	N	N	N	N	N	N	N	N	N	Non	NA	NA	128	58	15	NA	NA	NA	NA	NA	ND	L1	TRUE	TRUE	FALSE	FALSE	FALSE	FALSE	FALSE	FALSE	FALSE	FALSE
798	61	77	F	10	10-1	10-1-14-Xma	Xma	Ele	II	N	N	N	N	N	N	N	N	N	N	N	N	N	N	N	N	N	Non	NA	NA	164	70	15	137	6	5.8	144	4.2	NOR	L1	TRUE	TRUE	FALSE	FALSE	FALSE	FALSE	FALSE	FALSE	FALSE	FALSE
799	7	60	F	11	11-1	11-1-8-Maj	Maj	Exp	II	N	N	N	N	N	N	N	N	N	N	N	N	Y	N	N	N	N	Non	NA	NA	165	88	15	141	7.9	5.4	144	4.7	NOR	L1	FALSE	FALSE	FALSE	FALSE	FALSE	FALSE	FALSE	FALSE	FALSE	FALSE
800	54	30	F	11	11-1	11-1-14-Maj	Maj	Ele	I	N	N	N	N	N	N	N	N	N	N	N	N	N	N	N	N	N	Non	NA	NA	100	75	15	125	6.5	4.3	138	4.7	NOR	L1	TRUE	TRUE	FALSE	FALSE	FALSE	FALSE	FALSE	FALSE	FALSE	FALSE
801	7	69	M	10	10-5	10-5-3-Maj	Maj	Ele	II	Y	N	N	N	N	N	N	N	N	N	N	N	Y	N	N	N	N	Non	NA	NA	132	69	15	148	NA	4.3	141	4.7	NOR	L1	TRUE	FALSE	FALSE	FALSE	FALSE	FALSE	FALSE	FALSE	FALSE	FALSE
802	106	67	F	9	9-10	9-10-6-Maj	Maj	U	IV	N	N	Y	N	Y	N	N	N	N	N	N	N	N	N	N	N	N	Non	NA	NA	169	87	15	118	5.7	2	141	3.3	NOR	L1	TRUE	FALSE	FALSE	FALSE	FALSE	FALSE	FALSE	FALSE	FALSE	FALSE
803	54	47	F	11	11-1	11-1-24-Maj	Maj	Ele	I	N	N	N	N	N	N	N	N	N	N	N	N	N	N	N	N	N	Non	NA	NA	116	73	15	127	4.8	4.7	138	4.2	ND	L1	TRUE	TRUE	FALSE	TRUE	FALSE	FALSE	FALSE	FALSE	FALSE	FALSE
804	54	56	M	13	13-19	13-19-12-Xma	Xma	Ele	I	N	N	N	N	N	N	N	N	N	N	N	N	N	N	N	N	N	Non	NA	NA	160	90	15	159	6.2	NA	140	4.5	NOR	L1	TRUE	TRUE	FALSE	FALSE	FALSE	FALSE	FALSE	FALSE	FALSE	FALSE
805	4	56	F	9	9-7	9-7-4-Maj	Maj	U	IV	N	N	N	N	N	N	1	N	N	N	N	N	Y	N	N	N	N	Non	N	N	99	68	15	85	13.4	5.2	128	5.2	ND	L10	TRUE	TRUE	FALSE	FALSE	FALSE	FALSE	FALSE	FALSE	FALSE	FALSE
806	4	25	F	11	11-1	11-1-21-Maj	Maj	I	I	N	N	N	N	N	N	N	N	N	N	N	N	N	N	N	N	N	Non	NA	NA	120	100	15	147	10.8	NA	NA	NA	ND	L1	TRUE	FALSE	FALSE	FALSE	FALSE	FALSE	FALSE	FALSE	FALSE	FALSE
807	246	87	F	13	13-20	13-20-6-Maj	Maj	U	IV	N	N	N	Y	Y	N	N	N	N	Y	N	N	N	N	Y	N	N	Non	NA	NA	199	99	14	111	12.9	6.5	141	4.1	O	L50	FALSE	FALSE	FALSE	FALSE	FALSE	FALSE	FALSE	FALSE	FALSE	FALSE
808	7	59	M	13	13-19	13-19-12-Xma	Xma	Ele	II	N	N	N	N	N	N	N	N	N	N	N	N	Y	N	N	N	N	Non	NA	NA	165	87	15	166	6.4	NA	136	4.1	NOR	L1	TRUE	TRUE	FALSE	FALSE	FALSE	FALSE	FALSE	FALSE	FALSE	FALSE
809	106	61	M	13	13-3	13-3-5-Maj	Maj	U	III	N	N	N	N	N	N	2D	N	N	N	N	N	Y	N	N	N	N	Non	NA	NA	157	65	15	154	16.4	10.5	149	4.2	ND	L1	TRUE	FALSE	FALSE	FALSE	FALSE	FALSE	FALSE	FALSE	FALSE	FALSE
810	199	82	M	7	7-1	7-1-4-Com	Com	Ele	III	N	N	N	N	Y	N	2O	N	N	Y	N	N	Y	N	N	N	Y	OME	NA	NA	110	75	15	133	6.8	8.2	135	4.2	NOR	L2	FALSE	FALSE	FALSE	FALSE	FALSE	FALSE	FALSE	FALSE	FALSE	FALSE
811	137	38	F	15	15-1	15-1-4-Int	Int	U	II	N	N	N	N	N	N	N	N	N	N	N	N	N	N	N	N	N	Non	NA	NA	117	78	15	117	8.5	NA	NA	NA	ND	L1	TRUE	FALSE	FALSE	FALSE	FALSE	FALSE	FALSE	FALSE	FALSE	FALSE
812	7	69	F	13	13-19	13-19-12-Xma	Xma	Ele	II	N	N	N	N	N	N	N	N	N	N	N	N	Y	N	N	N	N	Non	NA	NA	116	52	15	136	NA	NA	142	4.9	NOR	L1	TRUE	TRUE	FALSE	FALSE	FALSE	FALSE	FALSE	FALSE	FALSE	FALSE
813	106	53	F	13	13-2	13-2-3-Int	Int	U	II	N	N	N	N	Y	N	N	N	N	N	N	N	N	N	N	N	N	Non	NA	NA	162	73	15	NA	NA	NA	NA	NA	ND	L1	TRUE	FALSE	FALSE	FALSE	FALSE	FALSE	FALSE	FALSE	FALSE	FALSE
814	199	63	F	1	1-1	1-1-32-Com	Com	Ele	III	N	N	N	N	Y	N	N	N	N	Y	N	N	Y	N	N	N	Y	OME	NA	NA	167	67	15	159	11.4	3.9	138	4.2	NOR	L1	TRUE	TRUE	FALSE	FALSE	FALSE	FALSE	FALSE	FALSE	FALSE	FALSE
815	106	32	F	9	9-4	9-4-14-Xma	Xma	Exp	I	N	N	N	N	N	N	N	N	N	N	N	N	N	N	N	N	N	Non	NA	NA	128	75	15	128	5.7	3.4	146	4.7	ND	L1	TRUE	FALSE	FALSE	FALSE	FALSE	FALSE	FALSE	FALSE	FALSE	FALSE
816	199	46	F	5	5-3	5-3-1-Com	Com	Ele	II	N	N	N	N	N	N	N	N	N	N	N	N	N	N	N	N	N	Non	NA	NA	178	112	15	147	4	3.1	141	4.7	NOR	L1	TRUE	FALSE	FALSE	FALSE	FALSE	FALSE	FALSE	FALSE	FALSE	FALSE
817	106	71	F	11	11-1	11-1-4-Int	Int	Ele	II	N	N	N	N	N	N	N	N	N	N	N	N	N	N	N	N	N	Non	NA	NA	98	68	15	131	5.5	8.8	139	4.4	ND	L1	TRUE	FALSE	FALSE	FALSE	FALSE	FALSE	FALSE	FALSE	FALSE	FALSE
818	199	83	M	1	1-1	1-1-34-Xma	Xma	Exp	III	N	N	N	N	N	N	N	N	N	N	N	N	Y	N	N	N	N	Non	NA	NA	190	82	15	116	18.9	8.9	142	3.5	O	L10	FALSE	FALSE	FALSE	FALSE	FALSE	FALSE	FALSE	TRUE	FALSE	FALSE
819	199	61	F	10	10-1	10-1-9-Maj	Maj	Ele	II	N	N	N	N	N	N	N	N	N	N	N	N	N	N	N	N	N	Non	NA	NA	120	80	15	143	7.9	4.7	143	4.3	NOR	L1	TRUE	FALSE	FALSE	FALSE	FALSE	FALSE	FALSE	FALSE	FALSE	FALSE
820	10	21	F	15	15-1	15-1-3-Maj	Maj	Ele	I	N	N	N	N	N	N	N	N	N	N	N	N	N	N	N	N	N	Non	NA	NA	120	90	15	116	12.9	NA	NA	NA	ND	L1	TRUE	FALSE	FALSE	FALSE	FALSE	FALSE	FALSE	FALSE	FALSE	FALSE
821	16	74	F	13	13-19	13-19-20-Xma	Xma	Ele	II	N	N	N	N	N	N	N	N	N	N	N	N	Y	N	N	N	N	Non	NA	NA	110	63	15	133	4.9	8.3	141	4.9	NOR	L1	TRUE	TRUE	FALSE	FALSE	FALSE	FALSE	FALSE	FALSE	FALSE	FALSE
822	199	64	M	10	10-5	10-5-3-Maj	Maj	Ele	II	NA	NA	NA	NA	NA	NA	2O	NA	NA	NA	N	N	Y	N	N	N	N	OME	NA	NA	119	55	15	138	5.6	3.3	140	4.6	NOR	L1	TRUE	FALSE	FALSE	FALSE	FALSE	FALSE	FALSE	FALSE	FALSE	FALSE
823	10	24	F	15	15-1	15-1-4-Int	Int	U	II	N	N	N	N	N	N	N	N	N	N	N	N	N	N	N	N	N	Non	NA	NA	120	110	15	121	17.7	5.2	134	3.9	ND	L1	TRUE	FALSE	FALSE	FALSE	FALSE	FALSE	FALSE	FALSE	FALSE	FALSE
824	16	55	M	13	13-23	13-23-32-Xma	Xma	Ele	I	N	N	N	N	N	N	N	N	N	N	N	N	N	N	N	N	N	Non	NA	NA	137	78	15	152	7.6	7.1	139	4.5	NOR	L1	TRUE	TRUE	FALSE	FALSE	FALSE	FALSE	FALSE	FALSE	FALSE	FALSE
825	16	75	F	13	13-19	13-19-12-Xma	Xma	Ele	II	N	N	N	N	N	N	2D	N	N	N	N	N	Y	N	N	N	N	Non	NA	NA	140	72	15	116	7.1	5.5	135	4.4	NOR	L1	TRUE	TRUE	FALSE	FALSE	FALSE	FALSE	FALSE	FALSE	FALSE	FALSE
826	158	67	F	9	9-9	9-9-3-Xma	Xma	Ele	II	N	N	N	N	N	N	N	N	N	N	N	N	N	N	N	N	N	Non	NA	NA	125	101	15	117	9.6	6.2	138	4	NOR	L1	TRUE	TRUE	TRUE	FALSE	FALSE	FALSE	FALSE	FALSE	FALSE	FALSE
827	16	69	F	13	13-19	13-19-12-Xma	Xma	Ele	II	N	N	N	N	N	N	2O	N	N	N	N	N	Y	N	N	N	Y	Non	NA	NA	139	65	15	129	11.6	8.6	140	4	NOR	L1	TRUE	TRUE	FALSE	FALSE	FALSE	FALSE	FALSE	FALSE	FALSE	FALSE
828	158	71	F	9	9-9	9-9-3-Xma	Xma	Ele	II	Y	N	N	N	N	N	N	N	N	N	N	N	Y	N	N	N	N	Non	NA	NA	127	86	15	110	85	4.4	140	3.9	O	L2	TRUE	TRUE	FALSE	FALSE	FALSE	FALSE	FALSE	FALSE	FALSE	FALSE
829	158	71	M	12	12-1	12-1-17-Int	Int	Ele	II	N	N	N	N	N	N	N	N	N	N	N	N	Y	N	N	N	N	Non	NA	NA	125	80	15	154	5.1	7.4	139	4.3	NOR	L1	TRUE	TRUE	TRUE	FALSE	FALSE	FALSE	FALSE	FALSE	FALSE	FALSE
830	12	80	M	10	10-3	10-3-7-Min	Min	Ele	II	N	N	N	N	N	N	N	N	N	N	N	N	Y	N	N	N	N	Non	NA	NA	150	80	15	162	9.8	NA	141	4.2	NOR	L1	TRUE	TRUE	FALSE	FALSE	FALSE	FALSE	FALSE	FALSE	FALSE	FALSE
831	12	30	F	15	15-1	15-1-3-Maj	Maj	I	I	N	N	N	N	N	N	N	N	N	N	N	N	Y	N	N	N	N	Non	NA	NA	150	112	15	124	9.6	3.3	139	4	ND	L1	TRUE	FALSE	FALSE	FALSE	FALSE	FALSE	FALSE	FALSE	FALSE	FALSE
832	12	61	M	13	13-23	13-23-32-Xma	Xma	Ele	II	N	N	N	N	N	N	N	N	N	N	N	N	N	N	N	N	N	L	NA	NA	146	65	15	140	4.6	NA	146	4.2	NOR	L1	TRUE	FALSE	FALSE	FALSE	FALSE	FALSE	FALSE	FALSE	FALSE	FALSE
833	12	29	F	15	15-1	15-1-3-Maj	Maj	U	II	N	N	N	N	N	N	2I	N	N	N	N	N	Y	N	N	N	N	Non	NA	NA	120	109	15	106	15.9	4.4	142	4.5	NOR	L1	TRUE	FALSE	FALSE	FALSE	FALSE	FALSE	FALSE	FALSE	FALSE	FALSE
834	12	35	F	15	15-1	15-1-3-Maj	Maj	Ele	II	N	N	N	N	N	N	N	N	N	N	N	N	N	N	N	N	N	Non	NA	NA	120	87	15	120	13.3	NA	NA	NA	O	L1	TRUE	FALSE	FALSE	FALSE	FALSE	FALSE	FALSE	FALSE	FALSE	FALSE
835	12	57	M	10	10-6	10-6-6-Int	Int	Ele	III	Y	Y	N	N	Y	N	N	N	N	N	Y	N	Y	Y	Y	Y	Y	Non	NA	NA	150	90	15	161	6.3	NA	142	5.2	AF6090	L1	FALSE	TRUE	FALSE	FALSE	FALSE	FALSE	FALSE	FALSE	FALSE	FALSE
836	12	35	F	15	15-1	15-1-3-Maj	Maj	Ele	II	N	N	N	N	N	N	N	N	N	N	N	N	N	N	N	N	N	Non	NA	NA	108	72	15	134	8.4	NA	NA	NA	ND	L1	TRUE	FALSE	FALSE	FALSE	FALSE	FALSE	FALSE	FALSE	FALSE	FALSE
837	12	81	F	13	13-23	13-23-32-Xma	Xma	Ele	III	Y	N	N	N	N	N	2I	N	N	N	N	N	N	N	N	N	N	OME	N	Y	200	65	15	119	8.4	5.1	140	4.6	NOR	L2	TRUE	FALSE	FALSE	FALSE	FALSE	FALSE	FALSE	FALSE	FALSE	FALSE
838	12	26	F	13	13-20	13-20-3-Com	Com	U	II	N	N	N	N	N	N	N	N	N	N	N	N	N	N	N	N	N	Non	NA	NA	129	72	15	92	5.2	3.5	140	4	ND	L1	TRUE	FALSE	FALSE	FALSE	FALSE	FALSE	FALSE	FALSE	FALSE	FALSE
839	12	79	M	10	10-6	10-6-9-Int	Int	Ele	III	Y	N	N	N	Y	N	N	N	N	N	Y	N	Y	N	N	Y	Y	OME	NA	NA	190	105	15	145	8.3	NA	140	4.2	O	L2	TRUE	FALSE	FALSE	FALSE	FALSE	FALSE	FALSE	FALSE	FALSE	FALSE
840	12	62	M	9	9-6	9-6-21-Xma	Xma	Ele	II	N	N	N	N	N	N	2D	N	N	N	N	N	Y	N	N	N	N	Non	NA	NA	190	70	15	138	6.9	NA	140	5	NOR	L1	TRUE	TRUE	FALSE	FALSE	FALSE	FALSE	FALSE	FALSE	FALSE	FALSE
841	75	51	M	9	9-9	9-9-1-Com	Com	Ele	II	N	N	Y	N	N	N	N	N	N	N	N	N	N	N	N	N	N	Non	NA	NA	139	75	15	167	7.5	4.8	138	4.6	NOR	L1	TRUE	FALSE	FALSE	FALSE	FALSE	FALSE	FALSE	FALSE	FALSE	FALSE
842	199	57	M	10	10-5	10-5-19-Com	Com	Ele	III	N	N	N	N	N	N	N	N	N	N	N	N	N	N	N	N	N	OME	NA	NA	138	94	15	162	9.4	5	142	4.1	NOR	L1	TRUE	FALSE	FALSE	FALSE	FALSE	FALSE	FALSE	FALSE	FALSE	FALSE
843	75	76	M	12	12-4	12-4-24-Int	Int	Ele	II	Y	N	N	N	N	N	2D	N	N	N	Y	N	Y	N	N	N	N	OME	NA	NA	135	64	15	151	10	4.7	141	4.6	NOR	L2	TRUE	FALSE	FALSE	FALSE	FALSE	FALSE	FALSE	FALSE	FALSE	FALSE
844	59	68	M	9	9-6	9-6-21-Xma	Xma	U	II	N	N	N	N	N	N	N	N	N	Y	N	N	Y	N	N	N	N	Non	NA	NA	130	80	15	130	10.6	5.9	137	5.5	ND	L1	TRUE	FALSE	FALSE	FALSE	FALSE	FALSE	FALSE	FALSE	FALSE	FALSE
845	199	43	F	1	1-1	1-1-49-Com	Com	Ele	II	N	N	N	N	N	N	N	N	N	N	NA	NA	NA	N	N	NA	NA	Non	NA	NA	145	90	15	149	9.2	5.9	140	4.3	ND	L1	TRUE	FALSE	FALSE	FALSE	FALSE	FALSE	FALSE	FALSE	FALSE	FALSE
846	75	76	M	12	12-4	12-4-11-Maj	Maj	Ele	II	N	N	N	N	N	N	2O	N	N	N	N	N	Y	N	N	N	N	Non	N	N	143	76	15	127	6.7	8.4	142	4.4	NOR	L1	TRUE	TRUE	FALSE	FALSE	FALSE	FALSE	FALSE	FALSE	FALSE	FALSE
847	75	88	F	12	12-1	12-1-17-Int	Int	Ele	III	Y	N	N	N	Y	N	N	N	N	Y	Y	N	Y	N	N	N	Y	OME	N	N	141	88	15	135	6.1	8.4	140	3.5	NOR	L50	TRUE	TRUE	FALSE	FALSE	FALSE	FALSE	FALSE	FALSE	FALSE	FALSE
848	75	73	F	10	10-3	10-3-16-Maj	Maj	Ele	III	N	N	N	N	N	N	N	N	N	N	N	N	N	N	Y	Y	N	L	N	N	188	76	15	91	5.9	9.1	140	3.7	NOR	L6	TRUE	FALSE	FALSE	FALSE	FALSE	FALSE	FALSE	FALSE	FALSE	FALSE
849	137	35	F	15	15-1	15-1-3-Maj	Maj	Exp	II	N	N	N	N	N	N	2D	N	N	N	N	N	Y	N	N	N	N	Non	NA	NA	152	68	15	112	8.6	5.1	140	5	ND	L1	TRUE	FALSE	FALSE	FALSE	FALSE	FALSE	FALSE	FALSE	FALSE	FALSE
850	75	31	F	11	11-3	11-3-6-Maj	Maj	Ele	II	N	N	N	N	N	N	N	N	N	N	N	N	N	N	N	N	N	Non	NA	NA	140	70	15	90	1.3	3.1	142	4	ND	L1	TRUE	FALSE	FALSE	FALSE	FALSE	FALSE	FALSE	FALSE	FALSE	FALSE
851	75	50	F	11	11-5	11-5-2-Min	Min	Ele	II	N	N	N	N	N	N	N	N	N	N	N	N	N	N	N	N	N	Non	N	N	104	66	15	126	4.7	5.1	142	4.8	NOR	L1	TRUE	FALSE	FALSE	FALSE	FALSE	FALSE	FALSE	FALSE	FALSE	FALSE
852	257	85	F	13	13-19	13-19-12-Xma	Xma	U	III	Y	N	N	Y	Y	N	2D	N	N	Y	N	N	N	N	N	N	Y	Non	NA	NA	172	78	15	100	23.6	5.2	136	3.9	ST	L50	TRUE	TRUE	FALSE	FALSE	FALSE	FALSE	FALSE	FALSE	FALSE	FALSE
853	257	71	M	6	6-6	6-6-1-Int	Int	U	III	N	N	N	N	Y	N	N	N	N	N	N	N	Y	N	N	N	N	OME	N	N	117	67	15	146	8.8	3.9	137	4.7	NOR	L1	TRUE	FALSE	FALSE	FALSE	FALSE	FALSE	FALSE	FALSE	FALSE	FALSE
854	257	83	F	13	13-19	13-19-12-Xma	Xma	U	III	N	N	N	N	N	N	N	N	N	Y	N	N	Y	N	Y	N	N	Non	NA	NA	191	94	15	116	5.3	6.2	137	4.7	AF6090	L10	TRUE	TRUE	FALSE	FALSE	FALSE	FALSE	FALSE	FALSE	FALSE	FALSE
855	257	67	F	13	13-23	13-23-32-Xma	Xma	Ele	II	N	N	N	N	N	N	N	N	N	N	N	N	Y	N	N	N	N	Non	NA	NA	188	80	15	142	5.7	6.2	139	4.5	NOR	L1	TRUE	TRUE	FALSE	FALSE	FALSE	FALSE	FALSE	FALSE	FALSE	FALSE
856	257	52	F	12	12-1	12-1-3-Min	Min	U	II	N	N	N	N	Y	N	N	N	N	N	N	N	N	N	N	N	N	Non	NA	NA	115	82	15	119	7.6	2.4	138	4.7	ND	L1	TRUE	FALSE	FALSE	FALSE	FALSE	FALSE	FALSE	FALSE	FALSE	FALSE
857	257	83	M	13	13-3	13-3-3-Xma	Xma	U	III	Y	N	Y	N	N	N	N	N	N	N	Y	N	Y	N	N	N	N	Non	NA	NA	149	72	15	93	7.2	6.4	137	4.1	NOR	L10	TRUE	TRUE	FALSE	FALSE	FALSE	FALSE	FALSE	FALSE	FALSE	FALSE
858	61	33	F	15	15-1	15-1-7-Min	Min	U	I	N	N	N	N	N	N	N	N	N	N	N	N	N	N	N	N	N	Non	NA	NA	133	84	15	119	21.5	6	139	4	ND	L1	TRUE	TRUE	FALSE	FALSE	FALSE	FALSE	FALSE	FALSE	FALSE	FALSE
859	243	28	F	15	15-1	15-1-4-Int	Int	U	I	N	N	N	N	N	N	N	N	N	N	N	N	N	N	N	N	N	Non	NA	NA	105	105	15	113	14.2	NA	NA	NA	ND	L1	TRUE	TRUE	FALSE	FALSE	FALSE	FALSE	FALSE	FALSE	FALSE	FALSE
860	162	40	F	4	4-9	4-9-13-Maj	Maj	Exp	II	N	N	N	N	N	N	N	N	N	N	N	N	N	N	N	N	N	Non	NA	NA	118	60	15	127	8.8	3.7	144	4.6	ND	L1	TRUE	TRUE	FALSE	FALSE	FALSE	FALSE	FALSE	FALSE	FALSE	FALSE
861	165	23	M	9	9-5	9-5-36-Int	Int	Exp	I	N	N	N	N	N	N	N	N	N	N	N	N	N	N	N	N	N	Non	NA	NA	132	94	15	168	14.6	3.2	139	4.6	ND	L1	TRUE	TRUE	FALSE	FALSE	FALSE	FALSE	FALSE	FALSE	FALSE	FALSE
862	140	60	M	4	4-9	4-9-15-Maj	Maj	Ele	III	N	N	N	N	N	N	N	N	N	Y	N	N	Y	Y	N	N	N	OME	NA	NA	154	60	15	145	8.4	7.1	140	4.1	NOR	L2	TRUE	FALSE	FALSE	FALSE	FALSE	FALSE	FALSE	FALSE	FALSE	FALSE
863	162	64	M	13	13-23	13-23-8-Int	Int	Ele	III	Y	N	N	N	Y	N	N	N	N	N	Y	N	N	N	N	N	Y	OME	NA	NA	136	71	15	134	2.6	5	140	5	ND	L2	TRUE	FALSE	FALSE	FALSE	FALSE	FALSE	FALSE	FALSE	FALSE	FALSE
864	239	33	M	6	6-7	6-7-14-Maj	Maj	Exp	II	N	N	N	N	N	N	N	N	N	N	N	N	N	N	N	N	N	Non	N	N	100	68	15	140	9.6	4.7	139	4.3	NOR	L1	TRUE	FALSE	FALSE	FALSE	FALSE	FALSE	FALSE	FALSE	FALSE	FALSE
865	83	80	M	10	10-5	10-5-3-Maj	Maj	Ele	III	N	N	N	Y	N	N	N	N	N	N	N	N	Y	N	N	N	N	OME	NA	NA	151	77	15	125	7.1	10.6	139	4.3	NOR	L2	TRUE	FALSE	FALSE	FALSE	FALSE	FALSE	FALSE	FALSE	FALSE	FALSE
866	140	37	M	1	1-1	1-1-34-Xma	Xma	U	I	N	N	N	N	N	N	N	N	N	N	N	N	N	N	N	N	N	Non	NA	NA	124	60	15	164	6.9	5.2	139	4.1	ND	L1	TRUE	TRUE	FALSE	FALSE	FALSE	FALSE	FALSE	FALSE	FALSE	FALSE
867	83	86	M	13	13-19	13-19-22-Xma	Xma	U	II	N	N	N	N	N	N	N	N	N	N	N	N	N	N	N	N	N	Non	NA	NA	160	97	15	139	6.9	19.4	137	4	NOR	L2	TRUE	FALSE	FALSE	FALSE	FALSE	FALSE	FALSE	FALSE	FALSE	FALSE
868	239	58	F	9	9-4	9-4-1-Maj	Maj	U	II	N	N	N	N	N	N	N	N	N	N	N	N	N	N	N	N	N	Non	NA	NA	120	90	15	120	13.1	8	134	3.4	ND	L1	TRUE	FALSE	FALSE	FALSE	FALSE	FALSE	FALSE	FALSE	FALSE	FALSE
869	79	83	M	13	13-19	13-19-12-Xma	Xma	Ele	II	N	N	N	N	N	N	N	N	N	N	N	N	Y	N	N	N	N	Non	NA	NA	184	55	15	116	10	9.8	138	4.6	ST	L1	TRUE	TRUE	FALSE	FALSE	FALSE	FALSE	FALSE	FALSE	FALSE	FALSE
870	79	69	M	13	13-19	13-19-23-Com	Com	Ele	II	N	N	N	N	N	N	N	N	N	N	N	N	Y	N	N	N	N	OME	NA	NA	157	81	15	152	7.3	5.4	141	4	NOR	L1	TRUE	TRUE	FALSE	FALSE	FALSE	FALSE	FALSE	FALSE	FALSE	FALSE
871	181	51	F	3	3-8	3-8-5-Min	Min	Exp	IV	N	N	N	N	Y	N	N	N	N	N	N	N	N	N	N	N	N	AR	N	N	140	95	15	109	6.3	3.2	143	4.3	NOR	L2	TRUE	FALSE	FALSE	FALSE	FALSE	FALSE	FALSE	FALSE	FALSE	FALSE
872	230	43	F	14	14-1	14-1-3-Com	Com	Ele	III	N	N	N	N	N	N	N	N	N	N	N	N	N	N	N	N	N	Non	NA	NA	103	75	15	125	6.7	6.2	138	4.5	NOR	L1	TRUE	FALSE	FALSE	FALSE	FALSE	FALSE	FALSE	FALSE	FALSE	FALSE
873	140	35	M	1	1-1	1-1-30-Com	Com	Ele	I	N	N	N	N	N	N	N	N	N	N	N	N	N	N	N	N	N	Non	NA	NA	138	71	15	NA	NA	4.9	134	4.4	ND	L1	TRUE	FALSE	FALSE	FALSE	FALSE	FALSE	FALSE	FALSE	FALSE	FALSE
874	239	38	M	6	6-11	6-11-29-Com	Com	Ele	I	N	N	N	N	N	N	N	N	N	N	N	N	N	N	N	N	N	Non	NA	NA	143	42	15	139	5.4	7.1	137	4.1	NOR	L1	TRUE	FALSE	FALSE	FALSE	FALSE	FALSE	FALSE	FALSE	FALSE	FALSE
875	79	42	M	9	9-8	9-8-21-Maj	Maj	Ele	II	N	N	N	N	N	N	N	N	N	N	N	N	N	N	N	N	N	Non	NA	NA	116	67	15	148	7	5.6	140	4.3	ND	L2	TRUE	FALSE	FALSE	FALSE	FALSE	FALSE	FALSE	FALSE	FALSE	FALSE
876	79	60	F	13	13-23	13-23-32-Xma	Xma	Ele	II	N	N	N	N	N	N	N	N	N	N	N	N	N	N	N	N	N	OME	NA	NA	145	80	15	141	NA	3.8	144	4.3	NOR	L1	TRUE	TRUE	FALSE	FALSE	FALSE	FALSE	FALSE	FALSE	FALSE	FALSE
877	181	33	F	4	4-9	4-9-10-Maj	Maj	Ele	I	N	N	N	N	N	N	N	N	N	N	N	N	N	N	N	N	N	Non	NA	NA	145	85	15	137	8.7	3.6	142	3.5	NOR	L1	TRUE	FALSE	FALSE	FALSE	FALSE	FALSE	FALSE	FALSE	FALSE	FALSE
878	79	55	F	9	9-4	9-4-16-Xma	Xma	Ele	III	N	N	N	N	Y	N	N	N	N	N	N	N	N	N	N	N	N	OME	NA	NA	133	76	15	151	9.5	4.1	142	4.5	NOR	L2	FALSE	FALSE	FALSE	FALSE	TRUE	FALSE	FALSE	FALSE	FALSE	FALSE
879	69	49	F	9	9-6	9-6-21-Xma	Xma	Ele	II	N	N	N	N	N	N	N	N	N	N	N	N	N	N	N	N	N	Non	NA	NA	180	62	15	129	6.7	NA	NA	NA	ND	L1	TRUE	TRUE	FALSE	FALSE	FALSE	FALSE	FALSE	FALSE	FALSE	FALSE
880	79	91	M	10	10-3	10-3-38-Int	Int	Ele	III	Y	Y	N	N	N	N	N	N	N	N	N	N	Y	N	N	N	N	OME	NA	NA	128	87	15	112	6.4	19.7	136	5.5	O	L10	TRUE	FALSE	FALSE	FALSE	FALSE	FALSE	FALSE	FALSE	FALSE	FALSE
881	182	52	F	4	4-9	4-9-10-Maj	Maj	Exp	II	N	N	N	N	N	N	N	N	N	N	N	N	N	N	N	N	N	Non	NA	NA	145	85	15	138	9.6	5.8	140	3.8	NOR	L1	TRUE	TRUE	TRUE	FALSE	FALSE	FALSE	FALSE	FALSE	FALSE	FALSE
882	150	87	M	10	10-3	10-3-16-Maj	Maj	Exp	III	Y	N	N	N	N	N	N	N	N	N	N	N	N	N	N	N	N	OME	NA	NA	118	65	15	103	4.4	15.6	143	4.6	O	L2	TRUE	FALSE	FALSE	FALSE	FALSE	FALSE	FALSE	FALSE	FALSE	FALSE
883	79	73	M	10	10-3	10-3-16-Maj	Maj	Ele	II	N	N	N	N	N	N	N	N	N	N	N	N	N	N	N	N	N	Non	NA	NA	182	88	15	134	8	9.4	138	4.1	ST	L1	TRUE	FALSE	FALSE	FALSE	FALSE	FALSE	FALSE	FALSE	FALSE	FALSE
884	79	87	F	13	13-3	13-3-5-Maj	Maj	U	II	N	N	N	N	N	N	N	N	N	N	N	N	Y	N	Y	N	Y	OME	N	Y	128	87	15	102	8.2	3.8	135	3.3	NOR	L6	TRUE	TRUE	FALSE	FALSE	FALSE	FALSE	FALSE	FALSE	FALSE	FALSE
885	79	21	M	13	13-25	13-25-1-Int	Int	U	I	N	N	N	N	N	N	N	N	N	N	N	N	N	N	N	N	N	Non	NA	NA	128	68	15	NA	NA	NA	NA	NA	ND	L1	TRUE	FALSE	FALSE	FALSE	FALSE	FALSE	FALSE	FALSE	FALSE	FALSE
886	106	41	F	9	9-4	9-4-11-Maj	Maj	U	II	N	N	N	N	N	N	N	N	N	N	N	N	N	N	N	N	N	Non	NA	NA	106	85	15	131	11.1	2.8	141	4.6	ND	L1	TRUE	FALSE	FALSE	FALSE	FALSE	FALSE	FALSE	FALSE	FALSE	FALSE
887	229	19	F	12	12-2	12-2-7-Min	Min	Exp	II	N	N	N	N	N	N	N	N	N	N	N	N	N	N	N	N	N	Non	NA	NA	130	75	15	NA	NA	NA	NA	NA	ND	L1	TRUE	FALSE	FALSE	FALSE	FALSE	FALSE	FALSE	FALSE	FALSE	FALSE
888	189	66	F	5	5-1	5-1-10-Int	Int	Exp	II	N	N	N	N	N	N	N	N	N	N	N	N	Y	N	N	N	N	Non	NA	NA	140	75	15	129	6.5	5.1	143	4.6	ND	L1	TRUE	TRUE	FALSE	FALSE	FALSE	FALSE	FALSE	FALSE	FALSE	FALSE
889	59	84	M	13	13-4	13-4-10-Xma	Xma	U	III	Y	N	N	Y	N	N	N	N	N	N	N	Y	N	N	N	N	N	AR	N	N	145	90	14	125	6.2	2	139	3.7	AF>90	L2	TRUE	TRUE	FALSE	FALSE	FALSE	FALSE	FALSE	FALSE	FALSE	FALSE
890	79	33	F	15	15-1	15-1-3-Maj	Maj	Ele	I	N	N	N	N	N	N	N	N	N	N	N	N	N	N	N	N	N	Non	NA	NA	147	95	15	113	7.2	NA	NA	NA	ND	L1	TRUE	FALSE	FALSE	FALSE	FALSE	FALSE	FALSE	FALSE	FALSE	FALSE
891	244	74	F	5	5-1	5-1-10-Int	Int	Exp	III	N	N	N	N	N	N	N	N	N	N	N	N	Y	N	N	N	N	OME	NA	NA	101	71	15	92	6.8	3.7	141	3.8	NOR	L1	TRUE	FALSE	FALSE	FALSE	FALSE	FALSE	FALSE	FALSE	FALSE	FALSE
892	189	36	F	15	15-1	15-1-3-Maj	Maj	Ele	II	N	N	N	N	N	N	N	N	N	N	N	N	N	N	N	N	N	Non	NA	NA	114	69	15	106	NA	NA	NA	NA	ND	L1	TRUE	TRUE	FALSE	FALSE	FALSE	FALSE	FALSE	FALSE	FALSE	FALSE
893	182	28	M	13	13-32	13-32-9-Int	Int	U	I	N	N	N	N	N	N	N	N	N	N	N	N	N	N	N	N	N	Non	NA	NA	125	78	15	131	11	5	142	4.4	ND	L1	TRUE	FALSE	FALSE	FALSE	FALSE	FALSE	FALSE	FALSE	FALSE	FALSE
894	79	50	M	12	12-4	12-4-24-Int	Int	Ele	III	N	N	N	N	N	N	2I	N	N	N	N	N	N	N	N	N	Y	Non	NA	NA	160	120	15	123	7.3	5.5	138	4.1	ND	L1	TRUE	FALSE	FALSE	FALSE	FALSE	FALSE	FALSE	FALSE	FALSE	FALSE
895	83	28	F	9	9-5	9-5-13-Min	Min	U	I	N	N	N	N	N	N	N	N	N	N	N	N	N	N	N	N	N	Non	NA	NA	135	99	15	135	9.9	4.8	140	4.1	ND	L1	TRUE	TRUE	FALSE	FALSE	FALSE	FALSE	FALSE	FALSE	FALSE	FALSE
896	115	57	M	1	1-1	1-1-19-Xma	Xma	U	II	N	N	N	N	N	N	N	N	N	N	N	N	N	N	N	N	N	OME	NA	NA	162	82	15	148	9.6	6	141	3.7	NOR	L2	TRUE	FALSE	FALSE	FALSE	FALSE	FALSE	FALSE	FALSE	FALSE	FALSE
897	181	37	M	3	3-6	3-6-9-Maj	Maj	Ele	II	N	N	N	N	N	N	N	N	N	N	N	N	N	N	N	N	N	Non	NA	NA	179	85	15	150	7.5	4.7	141	4.3	NOR	L1	TRUE	FALSE	FALSE	FALSE	FALSE	FALSE	FALSE	FALSE	FALSE	FALSE
898	182	60	M	1	1-1	1-1-38-Com	Com	Ele	III	N	N	N	N	N	N	2O	N	N	N	N	N	N	N	N	N	N	Non	NA	NA	160	76	15	135	7.2	3.1	141	3.9	NOR	L1	TRUE	TRUE	FALSE	FALSE	FALSE	FALSE	FALSE	FALSE	FALSE	FALSE
899	110	22	M	6	6-8	6-8-13-Com	Com	Ele	IV	N	Y	N	N	N	N	N	N	N	N	N	N	Y	N	N	Y	N	L	N	Y	90	80	15	139	6.3	4.8	134	3.9	O	L6	FALSE	TRUE	FALSE	FALSE	FALSE	FALSE	FALSE	FALSE	TRUE	FALSE
900	140	46	F	14	14-5	14-5-4-Com	Com	Ele	III	N	N	N	N	N	N	N	N	N	N	N	N	Y	N	N	N	N	Non	NA	NA	127	73	15	127	8.6	5.4	139	4.2	ND	L1	TRUE	FALSE	FALSE	FALSE	FALSE	FALSE	FALSE	FALSE	FALSE	FALSE
901	257	43	F	9	9-4	9-4-11-Maj	Maj	U	I	N	N	N	N	N	N	N	N	N	N	N	N	N	N	N	N	N	Non	N	N	122	64	15	110	10.6	4.2	138	4.2	ND	L1	TRUE	TRUE	FALSE	FALSE	FALSE	FALSE	FALSE	FALSE	FALSE	FALSE
902	10	27	F	15	15-1	15-1-4-Int	Int	U	II	N	N	N	N	N	N	N	N	N	N	N	N	Y	N	N	N	N	Non	NA	NA	130	85	15	133	18.9	3.9	136	4.4	ND	L1	TRUE	FALSE	FALSE	FALSE	FALSE	FALSE	FALSE	FALSE	FALSE	FALSE
903	162	35	F	11	11-2	11-2-3-Maj	Maj	Ele	I	N	N	N	N	N	N	N	N	N	N	N	N	N	N	N	N	N	Non	NA	NA	138	64	15	136	9.6	6.1	139	4.3	ND	L1	TRUE	TRUE	FALSE	FALSE	FALSE	FALSE	FALSE	FALSE	FALSE	FALSE
904	10	88	F	13	13-19	13-19-6-Xma	Xma	U	III	N	N	N	N	N	N	N	N	N	Y	N	N	Y	N	N	N	Y	Non	NA	NA	167	75	15	136	10.1	5.7	135	4.3	NOR	L6	TRUE	FALSE	FALSE	FALSE	FALSE	FALSE	FALSE	FALSE	FALSE	FALSE
905	10	52	F	10	10-1	10-1-35-Maj	Maj	Ele	III	N	N	N	N	N	N	N	N	Y	N	N	N	Y	N	N	N	N	Non	NA	NA	128	90	15	98	7.5	12.1	141	3.9	NOR	L6	TRUE	TRUE	FALSE	FALSE	FALSE	FALSE	FALSE	FALSE	FALSE	FALSE
906	176	30	M	12	12-2	12-2-3-Int	Int	Exp	II	N	N	N	N	N	N	N	N	N	N	N	N	N	N	N	N	N	Non	NA	NA	118	74	15	144	15.7	5	138	NA	NOR	L1	TRUE	FALSE	FALSE	FALSE	FALSE	FALSE	FALSE	FALSE	FALSE	FALSE
907	59	97	M	13	13-3	13-3-3-Xma	Xma	U	IV	N	N	N	Y	N	N	N	N	N	N	N	N	N	N	N	N	N	Non	NA	NA	120	62	14	125	11.7	4.8	138	4.8	4E	L50	TRUE	FALSE	FALSE	FALSE	FALSE	FALSE	FALSE	FALSE	FALSE	FALSE
908	10	41	F	15	15-1	15-1-3-Maj	Maj	Ele	II	N	N	N	N	N	N	N	N	N	N	N	N	N	N	N	N	N	Non	NA	NA	137	86	15	NA	NA	NA	NA	NA	ND	L1	TRUE	FALSE	FALSE	FALSE	FALSE	FALSE	FALSE	FALSE	FALSE	FALSE
909	182	79	M	9	9-8	9-8-11-Int	Int	Ele	III	Y	N	N	N	N	N	N	N	N	N	Y	N	Y	N	N	N	N	Non	NA	NA	136	50	15	137	3.5	4.3	137	5	AF6090	L2	FALSE	FALSE	FALSE	FALSE	FALSE	FALSE	FALSE	TRUE	FALSE	FALSE
910	140	61	F	9	9-3	9-3-3-Int	Int	Ele	III	N	N	N	N	N	N	N	N	N	N	N	N	N	N	N	N	N	Non	NA	NA	132	76	15	118	3.8	6.1	138	5	ND	L1	TRUE	FALSE	FALSE	FALSE	FALSE	FALSE	FALSE	FALSE	FALSE	FALSE
911	157	21	M	4	4-1	4-1-6-Int	Int	Exp	I	N	N	N	N	N	N	N	N	N	N	N	N	N	N	N	N	N	Non	NA	NA	123	58	15	NA	NA	NA	NA	NA	ND	L1	TRUE	FALSE	FALSE	FALSE	FALSE	FALSE	FALSE	FALSE	FALSE	FALSE
912	83	23	M	10	10-6	10-6-12-Int	Int	I	I	N	N	N	N	N	N	N	N	N	N	N	N	N	N	N	N	N	Non	NA	NA	152	90	15	NA	NA	NA	NA	NA	ND	L1	TRUE	FALSE	FALSE	FALSE	FALSE	FALSE	FALSE	FALSE	FALSE	FALSE
913	230	61	M	4	4-7	4-7-4-Int	Int	U	II	N	N	N	N	N	N	2I	N	N	N	N	N	N	N	N	N	N	Non	NA	NA	130	89	15	134	13.6	11.7	131	4.4	NOR	L1	TRUE	FALSE	FALSE	FALSE	FALSE	FALSE	FALSE	FALSE	FALSE	FALSE
914	77	29	F	15	15-1	15-1-3-Maj	Maj	U	I	N	N	N	N	N	N	N	N	N	N	N	N	N	N	N	N	N	Non	NA	NA	105	80	15	136	18.9	NA	NA	NA	ND	L1	TRUE	FALSE	FALSE	FALSE	FALSE	FALSE	FALSE	FALSE	FALSE	FALSE
915	182	51	M	1	1-1	1-1-34-Xma	Xma	U	III	N	N	N	N	N	N	N	N	N	N	N	N	N	N	N	N	N	Non	NA	NA	110	80	15	122	4	3.8	130	4.1	O	L1	TRUE	FALSE	FALSE	FALSE	FALSE	FALSE	FALSE	FALSE	FALSE	FALSE
916	177	21	F	11	11-1	11-1-11-Maj	Maj	U	I	N	N	N	N	N	N	N	N	N	N	N	N	N	N	N	N	N	Non	NA	NA	139	110	15	149	14.3	28	138	4.1	ND	L1	FALSE	FALSE	FALSE	FALSE	FALSE	FALSE	FALSE	TRUE	FALSE	FALSE
917	143	81	M	10	10-5	10-5-3-Maj	Maj	Exp	II	Y	N	N	N	N	N	N	N	N	N	Y	N	Y	N	N	N	N	Non	NA	NA	140	55	15	133	7.6	3.7	139	5	NOR	L1	TRUE	FALSE	FALSE	FALSE	FALSE	FALSE	FALSE	FALSE	FALSE	FALSE
918	83	46	F	11	11-1	11-1-24-Maj	Maj	Ele	I	N	N	N	N	N	N	N	N	N	N	N	N	N	N	N	N	N	Non	NA	NA	118	66	15	113	NA	6.5	140	4.5	ND	L1	TRUE	TRUE	FALSE	FALSE	FALSE	FALSE	FALSE	FALSE	FALSE	FALSE
919	257	27	F	11	11-4	11-4-10-Min	Min	I	II	N	N	N	N	N	N	N	N	N	N	N	N	N	N	N	N	N	Non	NA	NA	129	76	15	77	14.4	3.6	138	4.2	ND	L1	TRUE	TRUE	FALSE	FALSE	FALSE	FALSE	FALSE	FALSE	FALSE	FALSE
920	181	68	F	7	7-5	7-5-4-Com	Com	Ele	III	N	N	N	N	Y	N	N	N	N	Y	N	N	N	N	N	N	N	Non	NA	NA	165	90	15	136	11.9	6.4	140	4.4	NOR	L2	TRUE	FALSE	FALSE	FALSE	FALSE	FALSE	FALSE	FALSE	FALSE	FALSE
921	181	69	F	12	12-1	12-1-24-Int	Int	Ele	II	N	N	N	N	N	N	N	N	N	N	N	N	Y	N	N	N	N	L	NA	NA	140	75	15	119	6	9.5	141	4.4	ST	L1	TRUE	FALSE	FALSE	FALSE	FALSE	FALSE	FALSE	FALSE	FALSE	FALSE
922	176	76	M	10	10-5	10-5-3-Maj	Maj	Ele	II	N	N	N	N	N	N	N	N	N	N	N	N	Y	N	N	N	N	Non	NA	NA	170	76	15	139	9.2	7	148	4.7	NOR	L1	TRUE	FALSE	FALSE	FALSE	FALSE	FALSE	FALSE	FALSE	FALSE	FALSE
923	182	30	M	13	13-23	13-23-28-Maj	Maj	U	I	N	N	N	N	N	N	N	N	N	N	N	N	N	N	N	N	N	Non	NA	NA	145	72	15	158	12.4	7.8	141	4.6	ND	L1	TRUE	FALSE	FALSE	FALSE	FALSE	FALSE	FALSE	FALSE	FALSE	FALSE
924	83	78	M	9	9-4	9-4-14-Xma	Xma	Exp	II	Y	Y	N	N	N	N	N	N	N	N	N	N	N	N	N	Y	N	Non	NA	NA	136	76	15	142	8.7	4.6	141	3.9	ST	L10	TRUE	FALSE	FALSE	FALSE	FALSE	FALSE	FALSE	FALSE	FALSE	FALSE
925	229	50	F	6	6-7	6-7-17-Maj	Maj	Exp	II	N	N	N	N	N	N	N	N	N	N	N	N	N	N	N	N	N	OME	N	N	130	76	15	131	5.8	4	137	4.1	NOR	L1	TRUE	FALSE	FALSE	FALSE	FALSE	FALSE	FALSE	FALSE	FALSE	FALSE
926	257	57	F	9	9-6	9-6-21-Xma	Xma	U	II	N	N	N	N	N	N	2O	N	N	N	N	N	Y	N	N	N	N	OME	NA	NA	125	92	15	113	20	7.3	135	3.5	ND	L1	TRUE	TRUE	FALSE	FALSE	FALSE	FALSE	FALSE	FALSE	FALSE	FALSE
927	189	38	F	11	11-1	11-1-24-Maj	Maj	Ele	I	N	N	N	N	N	N	N	N	N	N	N	N	N	N	N	N	N	Non	NA	NA	122	75	15	141	10	4	140	4.4	ND	L1	TRUE	FALSE	FALSE	FALSE	FALSE	FALSE	FALSE	FALSE	FALSE	FALSE
928	83	36	F	13	13-23	13-23-19-Xma	Xma	U	I	N	N	N	N	N	N	N	N	N	N	N	N	N	N	N	N	N	Non	NA	NA	123	53	15	NA	NA	NA	NA	NA	ND	L1	TRUE	TRUE	FALSE	FALSE	FALSE	FALSE	FALSE	FALSE	FALSE	FALSE
929	10	28	F	15	15-1	15-1-4-Int	Int	U	II	N	N	N	N	N	N	N	N	N	N	N	N	N	N	N	N	N	Non	NA	NA	128	100	15	130	16.4	2	139	4	ND	L1	TRUE	FALSE	FALSE	FALSE	FALSE	FALSE	FALSE	FALSE	FALSE	FALSE
930	162	75	F	13	13-23	13-23-32-Xma	Xma	Ele	II	N	N	N	N	N	N	N	N	N	N	N	N	N	N	N	N	N	Non	NA	NA	173	NA	15	120	4	5	140	4	ND	L1	TRUE	TRUE	FALSE	FALSE	FALSE	FALSE	FALSE	FALSE	FALSE	FALSE
931	176	77	F	7	7-5	7-5-9-Com	Com	Ele	III	Y	N	N	N	Y	N	N	N	N	N	N	N	Y	N	N	N	N	OME	NA	NA	193	83	15	127	8.3	4.9	138	4.6	NOR	L1	TRUE	FALSE	FALSE	FALSE	FALSE	FALSE	FALSE	FALSE	FALSE	FALSE
932	77	80	F	5	5-2	5-2-5-Maj	Maj	Ele	II	N	N	N	N	N	N	N	N	N	N	N	N	Y	N	N	N	Y	Non	NA	NA	150	110	15	119	8.8	7.1	138	3.4	O	L6	TRUE	TRUE	FALSE	FALSE	FALSE	FALSE	FALSE	FALSE	FALSE	FALSE
933	182	61	F	11	11-1	11-1-26-Xma	Xma	Ele	II	N	N	N	N	N	N	N	N	N	N	N	N	N	N	N	N	N	Non	NA	NA	170	70	15	124	5.8	3.3	136	4.4	NOR	L1	TRUE	FALSE	FALSE	FALSE	FALSE	FALSE	FALSE	FALSE	FALSE	FALSE
934	157	53	F	5	5-3	5-3-15-Maj	Maj	Ele	II	N	N	N	N	N	N	N	N	N	N	N	N	N	N	N	N	N	Non	NA	NA	129	93	15	130	4.2	5.5	144	4.5	NOR	L1	TRUE	TRUE	FALSE	FALSE	FALSE	FALSE	FALSE	FALSE	FALSE	FALSE
935	83	31	F	15	15-1	15-1-3-Maj	Maj	Ele	II	N	N	N	N	N	N	N	N	N	N	N	N	N	N	N	N	N	Non	NA	NA	118	80	15	104	8.9	4.6	136	3.9	ND	L1	TRUE	FALSE	FALSE	FALSE	FALSE	FALSE	FALSE	FALSE	FALSE	FALSE
936	143	86	M	9	9-5	9-5-47-Maj	Maj	Ele	III	N	N	N	N	Y	N	N	N	N	N	N	N	Y	N	N	N	N	OME	NA	NA	157	87	15	146	7.6	7.7	140	4.2	4E	L10	TRUE	TRUE	FALSE	FALSE	FALSE	FALSE	FALSE	FALSE	FALSE	FALSE
937	204	82	M	10	10-4	10-4-21-Maj	Maj	Ele	III	N	N	N	N	N	N	1	N	N	N	N	N	Y	NA	NA	N	N	NA	NA	NA	NA	NA	NA	97	8.9	NA	136	5.2	ND	NA	FALSE	FALSE	FALSE	FALSE	FALSE	FALSE	FALSE	FALSE	FALSE	FALSE
938	140	82	F	1	1-1	1-1-38-Com	Com	Ele	III	N	N	N	N	N	N	N	N	N	N	N	N	Y	N	Y	N	N	Non	NA	NA	130	90	15	137	10	5.9	142	4.5	NOR	L2	TRUE	TRUE	FALSE	FALSE	FALSE	FALSE	FALSE	FALSE	FALSE	FALSE
939	10	70	M	7	7-5	7-5-4-Com	Com	Exp	II	Y	N	N	N	Y	N	N	N	N	N	N	N	Y	N	N	N	N	Non	NA	NA	127	53	15	146	6.8	NA	NA	NA	ND	L6	TRUE	FALSE	FALSE	FALSE	FALSE	FALSE	FALSE	FALSE	FALSE	FALSE
940	182	44	F	1	1-2	1-2-2-Xma	Xma	Ele	II	N	N	N	N	N	N	N	N	N	N	N	N	N	N	N	N	N	Non	NA	NA	160	90	15	137	4.6	2.7	139	4.8	ND	L1	TRUE	FALSE	FALSE	FALSE	FALSE	FALSE	FALSE	FALSE	FALSE	FALSE
941	246	53	M	9	9-8	9-8-11-Int	Int	Ele	III	N	N	N	N	N	N	N	N	N	N	N	N	N	N	N	N	N	Non	NA	NA	116	58	15	115	7.2	2.4	141	4.9	NOR	L1	FALSE	FALSE	FALSE	FALSE	FALSE	FALSE	FALSE	FALSE	FALSE	FALSE
942	115	40	F	11	11-4	11-4-10-Min	Min	U	I	N	N	N	N	N	N	N	N	N	N	N	N	N	N	N	N	N	Non	NA	NA	137	98	15	133	8.5	NA	NA	NA	ND	L1	TRUE	TRUE	FALSE	FALSE	FALSE	FALSE	FALSE	FALSE	FALSE	FALSE
943	177	56	F	4	4-3	4-3-4-Maj	Maj	Exp	III	N	N	N	N	N	N	N	N	N	N	N	N	N	N	N	N	N	Non	NA	NA	120	78	15	124	5.1	3.7	139	4.7	NOR	L1	TRUE	TRUE	FALSE	FALSE	FALSE	FALSE	FALSE	TRUE	FALSE	FALSE
944	83	68	F	13	13-19	13-19-23-Com	Com	Ele	III	N	N	N	N	N	N	N	Y	N	N	N	N	N	N	N	N	N	Non	NA	NA	157	94	15	134	6.7	6.8	138	5.1	NOR	L1	TRUE	TRUE	FALSE	FALSE	FALSE	FALSE	FALSE	FALSE	FALSE	FALSE
945	181	55	F	13	13-19	13-19-22-Xma	Xma	Ele	II	N	N	N	N	N	N	N	N	N	N	N	N	N	N	N	N	N	Non	NA	NA	144	70	15	123	5.6	4.6	141	4.6	NOR	L1	TRUE	FALSE	FALSE	FALSE	FALSE	FALSE	FALSE	FALSE	FALSE	FALSE
946	69	38	M	13	13-23	13-23-8-Int	Int	U	III	N	N	N	N	N	N	1	N	N	N	N	N	N	N	N	N	N	Non	NA	NA	118	82	13	111	14.8	15.2	149	4.2	NOR	L50	TRUE	TRUE	FALSE	FALSE	FALSE	FALSE	FALSE	FALSE	FALSE	FALSE
947	232	59	M	10	10-5	10-5-19-Com	Com	Ele	I	N	N	N	N	N	N	N	N	N	N	N	N	N	N	N	N	N	Non	NA	NA	104	70	15	160	6.9	5.6	142	5	NOR	L1	TRUE	FALSE	FALSE	FALSE	FALSE	FALSE	FALSE	FALSE	FALSE	FALSE
948	157	47	F	12	12-2	12-2-6-Min	Min	U	II	N	N	N	N	N	N	N	N	N	N	N	N	N	N	N	Y	N	Non	NA	NA	126	103	15	72	9.9	8.2	132	5.4	O	L6	TRUE	TRUE	FALSE	FALSE	FALSE	FALSE	FALSE	FALSE	FALSE	FALSE
949	217	64	F	9	9-9	9-9-6-Maj	Maj	I	IV	N	Y	N	N	N	N	N	N	N	N	N	N	N	N	Y	Y	Y	AR	N	Y	95	70	15	101	21	7.5	138	4.1	O	G50	TRUE	FALSE	FALSE	FALSE	FALSE	FALSE	FALSE	FALSE	FALSE	FALSE
950	9	69	F	5	5-3	5-3-1-Com	Com	Ele	I	N	N	N	N	N	N	N	N	N	N	N	N	N	N	N	N	N	OME	NA	NA	170	82	15	124	4.7	NA	142	4.1	NOR	NA	FALSE	FALSE	FALSE	FALSE	FALSE	FALSE	FALSE	FALSE	FALSE	FALSE
951	69	73	F	13	13-15	13-15-19-Xma	Xma	Ele	II	N	N	N	N	N	N	N	N	N	N	N	N	N	N	N	N	N	Non	NA	NA	140	80	15	123	10.1	10.3	137	5	NOR	L2	TRUE	FALSE	FALSE	FALSE	FALSE	FALSE	FALSE	FALSE	FALSE	FALSE
952	230	44	M	8	8-1	8-1-24-Min	Min	I	IV	N	N	N	N	N	N	N	Y	N	N	N	N	N	Y	Y	N	N	AR	N	N	121	115	14	110	25.7	3.4	132	3.5	ND	L10	TRUE	FALSE	FALSE	FALSE	FALSE	FALSE	FALSE	FALSE	FALSE	FALSE
953	178	49	F	10	10-2	10-2-2-Xma	Xma	Ele	III	N	N	N	N	N	N	N	N	N	N	N	N	N	N	N	N	N	Non	NA	NA	130	89	15	140	6.8	3.1	139	4.4	NOR	L2	TRUE	FALSE	FALSE	FALSE	FALSE	FALSE	FALSE	FALSE	FALSE	FALSE
954	181	68	M	13	13-27	13-27-2-Xma	Xma	Ele	III	N	N	N	N	N	N	1	N	Y	N	Y	N	Y	N	N	N	Y	Non	NA	NA	110	53	15	94	8	8.6	140	3.8	O	L2	TRUE	FALSE	FALSE	FALSE	FALSE	FALSE	FALSE	FALSE	FALSE	FALSE
955	79	52	F	13	13-3	13-3-5-Maj	Maj	Ele	III	N	N	N	N	N	N	N	N	N	N	N	N	N	N	N	N	N	Non	NA	NA	200	120	15	NA	NA	NA	NA	NA	ND	L1	TRUE	FALSE	FALSE	FALSE	FALSE	FALSE	FALSE	FALSE	FALSE	FALSE
956	257	33	F	15	15-1	15-1-3-Maj	Maj	I	II	N	N	N	N	N	N	2O	N	N	N	N	N	Y	N	N	N	N	Non	NA	NA	100	90	15	132	10.9	3.8	138	4.2	ND	L1	TRUE	TRUE	FALSE	FALSE	FALSE	FALSE	FALSE	FALSE	FALSE	FALSE
957	77	67	M	13	13-3	13-3-5-Maj	Maj	Exp	III	N	N	N	N	N	N	1	N	N	Y	N	N	Y	N	Y	N	N	OME	NA	NA	197	64	15	83	5.1	10.5	144	4.9	O	L10	FALSE	FALSE	FALSE	FALSE	FALSE	FALSE	FALSE	FALSE	FALSE	TRUE
958	79	74	M	10	10-3	10-3-38-Int	Int	Ele	II	N	N	N	N	N	N	N	N	N	N	N	N	N	N	N	N	N	Non	NA	NA	132	61	15	168	9.1	3.2	137	4.2	ND	L1	TRUE	FALSE	FALSE	FALSE	FALSE	FALSE	FALSE	FALSE	FALSE	FALSE
959	182	49	M	14	14-1	14-1-12-Maj	Maj	U	II	N	N	N	N	N	N	N	N	N	N	N	N	N	N	N	N	N	Non	NA	NA	140	95	15	119	NA	2.5	140	4.8	NOR	L1	TRUE	FALSE	FALSE	FALSE	FALSE	FALSE	FALSE	FALSE	FALSE	FALSE
960	181	83	M	13	13-19	13-19-22-Xma	Xma	Ele	III	N	N	N	N	N	N	N	N	N	N	N	N	N	N	N	N	N	OME	NA	NA	160	55	15	109	9.5	10.4	130	4.1	NOR	L1	TRUE	FALSE	FALSE	FALSE	FALSE	FALSE	FALSE	FALSE	FALSE	FALSE
961	10	25	F	13	13-3	13-3-5-Maj	Maj	U	I	N	N	N	N	N	N	N	N	N	N	N	N	N	N	N	N	N	Non	NA	NA	107	93	15	NA	NA	NA	NA	NA	ND	L1	TRUE	FALSE	FALSE	FALSE	FALSE	FALSE	FALSE	FALSE	FALSE	FALSE
962	176	20	M	13	13-2	13-2-3-Int	Int	Exp	II	N	N	N	N	N	N	N	N	N	N	N	N	N	N	N	N	N	Non	NA	NA	131	72	15	151	7.9	7.1	142	4.1	ND	L1	FALSE	FALSE	FALSE	FALSE	FALSE	FALSE	FALSE	FALSE	FALSE	FALSE
963	229	72	F	13	13-10	13-10-8-Xma	Xma	Ele	II	N	N	N	N	N	N	2O	N	N	N	N	N	Y	N	N	N	Y	Non	NA	NA	158	87	15	134	10.5	8.3	138	4.5	NOR	L1	TRUE	FALSE	FALSE	FALSE	FALSE	FALSE	FALSE	FALSE	FALSE	FALSE
964	182	25	F	9	9-4	9-4-11-Maj	Maj	U	I	N	N	N	N	N	N	N	N	N	N	N	N	N	N	N	N	N	Non	NA	NA	115	82	15	125	12.5	2.1	135	4	ND	L1	TRUE	FALSE	FALSE	FALSE	FALSE	FALSE	FALSE	FALSE	FALSE	FALSE
965	83	37	F	15	15-1	15-1-3-Maj	Maj	Ele	I	N	N	N	N	N	N	N	N	N	N	N	N	N	N	N	N	N	Non	NA	NA	120	80	15	126	14.4	NA	NA	NA	ND	L1	TRUE	FALSE	FALSE	FALSE	FALSE	FALSE	FALSE	FALSE	FALSE	FALSE
966	83	74	M	10	10-5	10-5-3-Maj	Maj	Ele	II	N	N	N	N	N	N	N	N	N	N	N	N	Y	N	N	Y	N	Non	NA	NA	100	70	15	131	7.2	8.5	140	4.1	AF6090	L1	TRUE	TRUE	FALSE	FALSE	FALSE	FALSE	FALSE	FALSE	FALSE	FALSE
967	127	27	F	15	15-1	15-1-4-Int	Int	U	I	N	N	N	N	N	N	N	N	N	N	N	N	N	N	N	N	N	Non	NA	NA	150	70	15	117	17.9	NA	NA	NA	ND	L1	TRUE	TRUE	FALSE	FALSE	FALSE	FALSE	FALSE	FALSE	FALSE	FALSE
968	14	18	F	11	11-3	11-3-5-Int	Int	U	I	N	N	N	N	N	N	N	N	N	N	N	N	N	N	N	N	N	Non	NA	NA	NA	NA	15	NA	NA	NA	NA	NA	ND	L1	TRUE	FALSE	FALSE	FALSE	FALSE	FALSE	FALSE	FALSE	FALSE	FALSE
969	204	69	M	10	10-5	10-5-19-Com	Com	Ele	I	N	N	N	N	N	N	N	N	N	N	N	N	N	N	N	N	N	Non	NA	NA	145	62	15	154	6.1	NA	139	5.1	NOR	L2	TRUE	FALSE	FALSE	FALSE	FALSE	FALSE	FALSE	FALSE	FALSE	FALSE
970	176	65	M	4	4-9	4-9-9-Xma	Xma	Ele	III	Y	N	N	N	Y	N	N	N	N	N	N	N	N	N	N	N	N	OME	NA	NA	157	59	15	150	9.1	6.1	140	4.4	ST	L2	TRUE	TRUE	FALSE	FALSE	FALSE	FALSE	FALSE	FALSE	FALSE	FALSE
971	184	21	F	15	15-1	15-1-3-Maj	Maj	U	II	N	N	N	N	N	N	N	N	N	N	N	N	N	N	N	N	N	Non	NA	NA	125	90	15	127	NA	NA	NA	NA	ND	L1	TRUE	FALSE	FALSE	FALSE	FALSE	FALSE	FALSE	FALSE	FALSE	FALSE
972	217	68	M	6	6-5	6-5-3-Min	Min	U	III	N	N	N	N	Y	N	2D	N	N	N	N	N	Y	N	N	N	N	L	N	N	92	72	15	102	9.2	6.2	137	4.4	O	L6	TRUE	FALSE	FALSE	FALSE	FALSE	FALSE	FALSE	FALSE	FALSE	FALSE
973	9	88	F	6	6-10	6-10-32-Com	Com	Ele	III	Y	N	N	N	N	N	N	N	N	N	Y	N	Y	N	N	N	Y	OME	NA	NA	200	65	15	118	4.5	11.8	138	4.7	NOR	L1	TRUE	FALSE	FALSE	FALSE	FALSE	FALSE	FALSE	FALSE	FALSE	FALSE
974	177	36	M	3	3-5	3-5-20-Min	Min	U	II	N	N	N	N	N	N	N	N	N	N	N	N	N	N	N	N	N	Non	NA	NA	140	90	15	135	15.5	2.4	138	5	ND	L2	TRUE	TRUE	FALSE	FALSE	FALSE	FALSE	FALSE	FALSE	FALSE	FALSE
975	181	70	F	13	13-19	13-19-22-Xma	Xma	Ele	III	N	N	N	N	N	N	N	N	N	N	N	N	Y	N	Y	N	Y	L	NA	NA	140	100	15	118	5	5.6	135	3.7	NOR	L1	TRUE	FALSE	FALSE	FALSE	FALSE	FALSE	FALSE	FALSE	FALSE	FALSE
976	181	22	F	9	9-6	9-6-21-Xma	Xma	U	II	N	N	N	N	N	N	N	N	N	N	N	N	N	N	N	N	N	Non	NA	NA	132	85	15	121	10	1.5	138	NA	ND	L1	TRUE	TRUE	FALSE	FALSE	FALSE	FALSE	FALSE	FALSE	FALSE	FALSE
977	138	21	F	9	9-6	9-6-22-Xma	Xma	Ele	II	N	N	N	N	N	N	N	N	N	N	N	N	N	N	N	N	N	Non	NA	NA	112	98	15	138	7.3	6.3	142	4.8	ND	L1	TRUE	FALSE	FALSE	FALSE	FALSE	FALSE	FALSE	FALSE	FALSE	FALSE
978	178	50	F	10	10-1	10-1-30-Com	Com	Ele	III	N	N	N	N	Y	N	2I	N	N	N	N	N	Y	N	Y	N	Y	OME	NA	NA	160	80	15	144	16.9	4.6	137	4.5	ND	L1	TRUE	FALSE	FALSE	FALSE	FALSE	FALSE	FALSE	FALSE	FALSE	FALSE
979	143	68	F	9	9-5	9-5-37-Maj	Maj	Ele	III	N	N	N	N	Y	N	N	N	N	N	N	N	N	N	N	N	N	OME	NA	NA	150	72	15	148	10.2	2.6	141	4.1	NOR	L6	TRUE	TRUE	FALSE	FALSE	FALSE	FALSE	FALSE	FALSE	FALSE	FALSE
980	59	79	M	10	10-2	10-2-6-Maj	Maj	Ele	II	Y	N	N	N	N	N	N	N	N	N	Y	N	N	N	N	N	N	Non	NA	NA	149	62	15	111	5.9	9	142	4.3	NOR	L1	TRUE	FALSE	FALSE	FALSE	FALSE	FALSE	FALSE	FALSE	FALSE	FALSE
981	204	27	M	10	10-1	10-1-30-Com	Com	Ele	I	N	N	N	N	N	N	N	N	N	N	N	N	N	N	N	N	N	Non	NA	NA	125	85	15	146	5.7	5	143	4.3	ND	L1	TRUE	TRUE	FALSE	FALSE	FALSE	FALSE	FALSE	FALSE	FALSE	FALSE
982	157	52	F	5	5-3	5-3-13-Maj	Maj	Ele	II	N	N	N	N	N	N	2D	N	N	N	N	N	N	N	N	N	N	Non	NA	NA	140	90	15	NA	NA	NA	NA	NA	ND	L1	TRUE	TRUE	FALSE	FALSE	FALSE	FALSE	FALSE	FALSE	FALSE	FALSE
983	176	70	F	9	9-8	9-8-3-Maj	Maj	Ele	III	N	N	N	N	N	N	N	Y	N	N	N	N	Y	N	N	N	N	OME	NA	NA	170	65	15	NA	NA	NA	NA	NA	ND	L1	TRUE	FALSE	FALSE	FALSE	FALSE	FALSE	FALSE	FALSE	FALSE	FALSE
984	182	52	F	13	13-31	13-31-1-Maj	Maj	Ele	II	N	N	N	N	N	N	N	N	N	N	N	N	N	N	N	N	N	Non	NA	NA	133	82	15	NA	NA	NA	NA	NA	ND	L1	TRUE	TRUE	FALSE	FALSE	FALSE	FALSE	FALSE	FALSE	FALSE	FALSE
985	22	87	M	9	9-8	9-8-14-Maj	Maj	U	V	Y	N	N	N	Y	N	N	N	N	N	Y	N	Y	N	N	N	Y	AR	NA	NA	139	77	15	166	13.2	10.8	135	3	NOR	L50	TRUE	FALSE	FALSE	FALSE	FALSE	FALSE	FALSE	FALSE	FALSE	FALSE
986	257	30	F	15	15-1	15-1-3-Maj	Maj	I	I	N	N	N	N	N	N	N	N	N	N	N	N	N	N	N	N	N	Non	NA	NA	145	135	15	121	7.6	NA	NA	NA	ND	L1	TRUE	TRUE	FALSE	FALSE	FALSE	FALSE	FALSE	FALSE	FALSE	FALSE
987	122	74	M	9	9-4	9-4-12-Maj	Maj	Ele	III	N	N	N	N	N	N	N	N	N	N	N	N	Y	N	N	N	N	Non	NA	NA	145	50	15	111	5.6	6.5	134	4.4	NOR	L1	FALSE	FALSE	FALSE	FALSE	FALSE	FALSE	FALSE	FALSE	FALSE	FALSE
988	181	81	F	6	6-7	6-7-17-Maj	Maj	Ele	III	N	N	Y	N	N	N	N	N	N	N	N	N	Y	N	N	N	N	Non	N	N	150	69	15	129	7.9	6	136	4.8	NOR	L1	TRUE	FALSE	FALSE	FALSE	FALSE	FALSE	FALSE	FALSE	FALSE	FALSE
989	114	21	F	12	12-1	12-1-23-Int	Int	U	I	N	N	N	N	N	N	N	N	N	N	N	N	N	N	N	N	N	Non	NA	NA	110	68	15	NA	NA	NA	NA	NA	NOR	L1	TRUE	TRUE	FALSE	FALSE	FALSE	FALSE	FALSE	FALSE	FALSE	FALSE
990	182	63	F	14	14-5	14-5-3-Com	Com	Ele	II	N	N	N	N	N	N	N	N	N	N	N	N	Y	N	N	N	N	Non	NA	NA	145	75	15	129	6.5	3.9	144	3.9	NOR	L1	TRUE	FALSE	FALSE	FALSE	FALSE	FALSE	FALSE	FALSE	FALSE	FALSE
991	106	79	F	13	13-2	13-2-3-Int	Int	Exp	II	N	N	N	N	N	N	N	N	N	N	N	N	N	N	N	N	N	Non	NA	NA	128	75	15	97	15.9	7.3	142	4.4	NOR	L1	TRUE	FALSE	FALSE	FALSE	FALSE	FALSE	FALSE	FALSE	FALSE	FALSE
992	138	61	M	12	12-2	12-2-5-Int	Int	U	I	N	N	N	N	N	N	N	N	N	N	N	N	N	N	N	N	N	Non	NA	NA	129	70	15	140	12	4.1	137	4.2	ND	L1	TRUE	TRUE	FALSE	FALSE	FALSE	FALSE	FALSE	FALSE	FALSE	FALSE
993	176	70	F	13	13-2	13-2-9-Int	Int	Ele	II	N	N	N	N	N	N	N	N	N	N	N	N	N	N	Y	N	N	Non	NA	NA	122	87	15	105	9.7	3.2	138	4.9	NOR	L2	TRUE	TRUE	FALSE	FALSE	FALSE	FALSE	FALSE	FALSE	FALSE	FALSE
994	9	49	F	11	11-1	11-1-9-Maj	Maj	U	III	N	N	N	N	N	N	N	N	N	N	N	N	Y	N	N	N	N	Non	NA	NA	146	87	15	146	7.3	5.2	145	4.1	NOR	L10	TRUE	TRUE	FALSE	FALSE	FALSE	FALSE	FALSE	FALSE	FALSE	FALSE
995	127	28	F	15	15-1	15-1-3-Maj	Maj	Ele	I	N	N	N	N	N	N	N	N	N	N	N	N	N	N	N	N	N	Non	NA	NA	120	70	15	98	10.1	2.9	135	4	ND	L1	TRUE	TRUE	FALSE	FALSE	FALSE	FALSE	FALSE	FALSE	FALSE	FALSE
996	114	79	M	13	13-21	13-21-4-Min	Min	U	III	Y	N	N	N	N	N	N	N	N	N	Y	N	Y	N	N	N	Y	OME	Y	N	180	66	15	87	6.2	17.9	133	3.6	ND	L6	TRUE	TRUE	FALSE	FALSE	FALSE	FALSE	FALSE	FALSE	FALSE	FALSE
997	140	52	F	14	14-5	14-5-3-Com	Com	U	II	N	N	N	N	N	N	N	N	N	N	N	N	Y	N	N	N	N	Non	NA	NA	130	78	15	90	7.7	3.7	140	3.9	ND	L6	TRUE	FALSE	FALSE	FALSE	FALSE	FALSE	FALSE	FALSE	FALSE	FALSE
998	182	90	F	13	13-4	13-4-10-Xma	Xma	U	IV	Y	N	N	Y	N	N	N	N	N	N	Y	N	Y	N	Y	N	Y	OME	N	Y	115	90	14	124	11.6	3.7	141	3.9	QW	L10	FALSE	FALSE	FALSE	FALSE	FALSE	FALSE	FALSE	FALSE	FALSE	FALSE
999	178	51	M	10	10-6	10-6-21-Int	Int	Ele	II	N	N	N	N	N	N	N	N	N	N	N	N	N	N	N	N	N	Non	NA	NA	138	60	15	162	4.7	5.5	143	4.3	ND	L1	TRUE	FALSE	FALSE	FALSE	FALSE	FALSE	FALSE	FALSE	FALSE	FALSE
1000	79	67	M	3	3-7	3-7-22-Int	Int	Ele	III	Y	N	N	N	N	N	2I	N	N	N	Y	N	Y	N	N	N	N	OME	NA	NA	129	58	15	163	9.4	6.4	139	4.5	QW	L6	TRUE	TRUE	FALSE	FALSE	FALSE	FALSE	FALSE	FALSE	FALSE	FALSE
1001	203	36	M	9	9-3	9-3-1-Maj	Maj	Ele	II	N	N	N	N	N	N	N	N	N	N	N	N	N	N	N	N	N	Non	NA	NA	118	46	15	132	8	NA	141	3.8	ND	L1	TRUE	FALSE	FALSE	FALSE	FALSE	FALSE	FALSE	FALSE	FALSE	FALSE
1002	184	20	F	9	9-4	9-4-11-Maj	Maj	U	II	N	N	N	N	N	N	N	N	N	N	N	N	N	N	N	N	N	Non	NA	NA	120	120	15	140	10.8	3.4	137	4.2	ND	L1	TRUE	TRUE	FALSE	FALSE	FALSE	FALSE	FALSE	FALSE	FALSE	FALSE
1003	14	49	F	9	9-8	9-8-3-Maj	Maj	Ele	II	N	N	N	N	N	N	N	N	N	N	N	N	Y	N	N	N	N	Non	NA	NA	107	72	15	135	6.3	7.5	138	4.8	NOR	L1	TRUE	TRUE	FALSE	FALSE	FALSE	FALSE	FALSE	FALSE	FALSE	FALSE
1004	122	33	F	11	11-1	11-1-21-Maj	Maj	U	I	N	N	N	N	N	N	N	N	N	N	N	N	N	N	N	N	N	Non	NA	NA	127	97	15	147	8.9	3.6	139	4.2	ND	L1	TRUE	FALSE	FALSE	FALSE	FALSE	FALSE	FALSE	FALSE	FALSE	FALSE
1005	177	51	F	13	13-31	13-31-1-Maj	Maj	U	II	N	N	N	N	N	N	N	N	N	N	N	N	N	N	N	N	N	Non	NA	NA	125	74	15	135	8	5.2	140	4.2	ND	L1	TRUE	FALSE	FALSE	FALSE	FALSE	FALSE	FALSE	FALSE	FALSE	FALSE
1006	192	34	F	15	15-1	15-1-3-Maj	Maj	Ele	I	N	N	N	N	N	N	N	N	N	N	N	N	N	N	N	N	N	Non	NA	NA	126	87	15	122	9.5	2.2	134	4	ND	L1	TRUE	FALSE	FALSE	FALSE	FALSE	FALSE	FALSE	FALSE	FALSE	FALSE
1007	115	37	F	15	15-1	15-1-3-Maj	Maj	Exp	I	N	N	N	N	N	N	N	N	N	N	N	N	N	N	N	N	N	Non	NA	NA	114	78	15	121	6.6	NA	NA	NA	ND	L1	TRUE	TRUE	FALSE	FALSE	FALSE	FALSE	FALSE	FALSE	FALSE	FALSE
1008	106	65	M	9	9-8	9-8-26-Int	Int	U	III	N	N	N	N	N	N	N	Y	N	N	N	N	Y	N	N	N	Y	Non	NA	NA	135	98	15	142	13.8	8.4	135	5.3	ND	L1	TRUE	FALSE	FALSE	FALSE	FALSE	FALSE	FALSE	FALSE	FALSE	FALSE
1009	174	80	F	13	13-19	13-19-12-Xma	Xma	Ele	III	N	N	N	N	N	N	N	N	N	N	N	N	Y	N	N	N	N	Non	NA	NA	150	64	NA	135	5.5	NA	NA	NA	NOR	L1	TRUE	TRUE	FALSE	FALSE	FALSE	FALSE	FALSE	FALSE	FALSE	TRUE
1010	181	73	M	6	6-10	6-10-31-Xma	Xma	Ele	III	Y	Y	N	N	N	N	N	N	N	N	Y	N	N	N	N	N	Y	L	N	Y	140	70	15	122	9	12	142	3.6	4E	L6	TRUE	FALSE	FALSE	FALSE	FALSE	FALSE	FALSE	FALSE	FALSE	FALSE
1011	79	56	M	13	13-30	13-30-2-Int	Int	U	I	N	N	N	N	N	N	N	N	N	N	N	N	N	N	N	N	N	Non	NA	NA	130	60	15	NA	NA	NA	NA	NA	ND	L1	TRUE	FALSE	FALSE	FALSE	FALSE	FALSE	FALSE	FALSE	FALSE	FALSE
1012	122	68	M	10	10-6	10-6-11-Int	Int	U	IV	N	N	N	N	Y	N	2O	N	N	N	N	N	N	N	N	N	N	L	NA	NA	134	128	15	153	14.3	19	123	NA	NOR	L50	FALSE	FALSE	FALSE	FALSE	FALSE	FALSE	FALSE	FALSE	FALSE	FALSE
1013	189	19	F	15	15-1	15-1-4-Int	Int	I	I	N	N	N	N	N	N	N	N	N	N	N	N	N	N	N	N	N	Non	NA	NA	135	80	15	121	11.5	NA	NA	NA	ND	L1	TRUE	TRUE	FALSE	FALSE	FALSE	FALSE	FALSE	FALSE	FALSE	FALSE
1014	77	66	M	10	10-3	10-3-30-Maj	Maj	Exp	II	N	N	N	N	N	N	2O	N	N	N	N	N	N	N	N	N	N	Non	NA	NA	136	100	15	140	9.6	8.3	140	4.3	NOR	L1	TRUE	FALSE	FALSE	FALSE	FALSE	FALSE	FALSE	FALSE	FALSE	FALSE
1015	229	52	F	4	4-9	4-9-9-Xma	Xma	Ele	III	N	N	N	N	N	N	N	N	N	N	N	N	Y	N	N	N	N	OME	NA	NA	94	78	15	140	5.9	5.1	142	4.9	NOR	L1	TRUE	TRUE	FALSE	FALSE	FALSE	FALSE	FALSE	FALSE	FALSE	FALSE
1016	60	49	M	4	4-6	4-6-11-Xma	Xma	Ele	II	N	N	N	N	N	N	N	N	N	N	Y	N	N	N	N	N	N	Non	NA	NA	120	60	15	154	5.7	4.4	139	4	NOR	L1	TRUE	FALSE	FALSE	FALSE	FALSE	FALSE	FALSE	FALSE	FALSE	FALSE
1017	122	55	F	13	13-26	13-26-3-Xma	Xma	Ele	I	N	N	N	N	N	N	N	N	N	N	N	N	N	N	N	N	N	Non	NA	NA	133	76	15	NA	NA	NA	NA	NA	ND	L1	TRUE	FALSE	FALSE	FALSE	FALSE	FALSE	FALSE	FALSE	FALSE	FALSE
1018	79	77	F	13	13-3	13-3-4-Maj	Maj	U	I	N	N	N	N	N	N	N	N	N	N	N	N	Y	N	Y	N	N	Non	NA	NA	143	60	15	130	7.5	5	139	4.6	ND	L2	TRUE	TRUE	FALSE	FALSE	FALSE	FALSE	FALSE	FALSE	FALSE	FALSE
1019	127	18	F	3	3-2	3-2-1-Maj	Maj	Ele	I	N	N	N	N	N	N	N	N	N	N	N	N	N	N	N	N	N	Non	NA	NA	106	71	15	NA	NA	NA	NA	NA	ND	L1	TRUE	FALSE	FALSE	FALSE	FALSE	FALSE	FALSE	FALSE	FALSE	FALSE
1020	70	36	F	15	15-1	15-1-3-Maj	Maj	I	I	N	N	N	N	N	N	N	N	N	N	N	N	N	N	N	N	N	Non	NA	NA	131	80	15	108	8.7	NA	NA	NA	ND	L1	FALSE	FALSE	FALSE	FALSE	FALSE	FALSE	FALSE	FALSE	FALSE	FALSE
1021	232	24	M	3	3-5	3-5-12-Maj	Maj	Ele	I	N	N	N	N	N	N	N	N	N	N	N	N	N	N	N	N	N	Non	NA	NA	126	54	15	NA	NA	NA	NA	NA	ND	L1	TRUE	FALSE	FALSE	FALSE	FALSE	FALSE	FALSE	FALSE	FALSE	FALSE
1022	230	36	M	9	9-8	9-8-11-Int	Int	U	III	N	N	N	N	N	N	N	Y	N	N	N	N	N	N	N	N	N	Non	NA	NA	148	78	15	91	10.3	3.6	137	NA	ND	L6	TRUE	FALSE	FALSE	FALSE	FALSE	FALSE	FALSE	FALSE	FALSE	FALSE
1023	122	55	F	13	13-23	13-23-32-Xma	Xma	Ele	II	N	N	N	N	N	N	2I	N	N	N	N	N	Y	N	N	N	N	Non	NA	NA	139	96	15	125	6.1	5.7	138	4.1	NOR	L2	FALSE	TRUE	FALSE	FALSE	FALSE	FALSE	FALSE	FALSE	FALSE	FALSE
1024	9	27	F	2	2-1	2-1-3-Int	Int	Exp	I	N	N	N	N	N	N	N	N	N	N	N	N	N	N	N	N	N	Non	NA	NA	131	92	15	144	8.6	2.9	141	2.9	ND	L1	TRUE	TRUE	FALSE	FALSE	FALSE	FALSE	FALSE	FALSE	FALSE	FALSE
1025	100	80	M	8	8-1	8-1-5-Min	Min	I	III	N	N	N	N	N	N	N	N	N	N	N	N	N	N	Y	N	N	OME	NA	NA	107	65	15	65	8.6	11	136	3.6	NOR	L2	TRUE	TRUE	FALSE	FALSE	FALSE	FALSE	FALSE	FALSE	FALSE	FALSE
1026	138	72	M	12	12-2	12-2-5-Int	Int	U	II	Y	N	N	N	Y	N	N	N	N	N	N	N	N	N	N	N	N	OME	NA	NA	180	83	15	109	6.8	4.9	134	4.4	ND	L1	TRUE	TRUE	FALSE	FALSE	FALSE	FALSE	FALSE	FALSE	FALSE	FALSE
1027	176	73	M	6	6-2	6-2-4-Maj	Maj	Exp	III	N	N	N	N	N	N	N	N	N	N	N	N	N	N	Y	N	N	OME	NA	NA	100	75	15	91	10.1	7.6	133	3.8	NOR	L2	TRUE	FALSE	FALSE	FALSE	FALSE	FALSE	FALSE	FALSE	FALSE	FALSE
1028	79	85	F	13	13-3	13-3-4-Maj	Maj	U	II	N	N	N	N	N	N	N	N	N	N	N	N	N	N	N	N	N	Non	NA	NA	174	96	15	131	5.9	5.5	138	4.3	NOR	L1	TRUE	FALSE	FALSE	FALSE	FALSE	FALSE	FALSE	FALSE	FALSE	FALSE
1029	122	84	F	13	13-19	13-19-13-Maj	Maj	U	IV	N	Y	N	Y	Y	N	N	N	N	N	N	N	Y	N	Y	N	Y	OME	Y	N	143	68	14	87	7.9	20.5	142	4.5	NOR	L10	TRUE	FALSE	FALSE	FALSE	FALSE	FALSE	FALSE	FALSE	FALSE	FALSE
1030	204	72	M	10	10-1	10-1-4-Int	Int	U	IV	N	N	N	N	N	N	N	N	N	N	N	N	N	N	Y	N	N	OME	N	N	100	90	15	99	15	10	123	7.5	4E	L50	TRUE	TRUE	FALSE	FALSE	FALSE	FALSE	FALSE	FALSE	FALSE	FALSE
1031	182	26	F	15	15-1	15-1-3-Maj	Maj	I	I	N	N	N	N	N	N	N	N	N	N	N	N	N	N	N	N	N	Non	NA	NA	180	120	15	115	8.6	NA	NA	NA	ND	L1	TRUE	TRUE	FALSE	FALSE	FALSE	FALSE	FALSE	FALSE	FALSE	FALSE
1032	79	76	F	10	10-3	10-3-38-Int	Int	U	IV	Y	Y	N	N	Y	N	2O	N	N	N	N	N	N	N	N	N	N	L	NA	NA	98	170	15	105	7.5	11.6	138	3.9	AF>90	L10	TRUE	FALSE	FALSE	FALSE	FALSE	FALSE	FALSE	FALSE	FALSE	FALSE
1033	22	23	F	15	15-1	15-1-4-Int	Int	U	I	N	N	N	N	N	N	N	N	N	N	N	N	N	N	N	N	N	Non	NA	NA	120	90	15	113	20	NA	NA	NA	ND	L1	TRUE	TRUE	FALSE	FALSE	FALSE	FALSE	FALSE	FALSE	FALSE	FALSE
1034	215	79	F	5	5-1	5-1-2-Int	Int	Ele	II	N	N	N	N	N	N	N	N	N	N	N	N	N	N	N	N	N	OME	NA	NA	135	85	15	94	6.1	3.3	133	4.6	NOR	L1	TRUE	FALSE	FALSE	FALSE	FALSE	FALSE	FALSE	FALSE	FALSE	FALSE
1035	22	51	F	11	11-4	11-4-11-Int	Int	Ele	I	N	N	N	N	N	N	N	N	N	N	N	N	N	N	N	N	N	Non	NA	NA	99	62	15	123	4	5.6	137	4.4	NOR	L1	TRUE	FALSE	FALSE	FALSE	FALSE	FALSE	FALSE	FALSE	FALSE	FALSE
1036	181	75	F	6	6-10	6-10-8-Com	Com	Ele	III	N	Y	N	N	N	N	N	N	N	N	N	N	N	N	N	Y	N	L	NA	NA	110	75	15	131	9	55	141	4.3	AF6090	L2	TRUE	FALSE	FALSE	FALSE	FALSE	FALSE	FALSE	FALSE	FALSE	FALSE
1037	122	68	F	13	13-4	13-4-10-Xma	Xma	U	III	N	N	N	N	N	N	N	N	N	N	N	N	N	N	N	N	N	OME	NA	NA	155	83	15	133	14.7	6	138	4.4	NOR	NA	FALSE	FALSE	FALSE	FALSE	FALSE	FALSE	FALSE	FALSE	FALSE	FALSE
1038	229	50	M	12	12-2	12-2-7-Min	Min	U	III	N	N	N	N	N	N	2O	N	N	N	N	N	Y	N	Y	N	N	Non	NA	NA	170	70	15	119	9	4.4	139	4.6	NOR	L1	TRUE	FALSE	FALSE	FALSE	FALSE	FALSE	FALSE	FALSE	FALSE	FALSE
1039	79	70	M	13	13-29	13-29-1-Maj	Maj	Exp	III	Y	N	N	N	Y	N	N	N	N	Y	N	N	N	N	Y	N	N	Non	NA	NA	160	65	15	112	5.3	6.8	137	4.6	AF6090	L1	TRUE	FALSE	FALSE	FALSE	FALSE	FALSE	FALSE	FALSE	FALSE	FALSE
1040	177	39	M	9	9-3	9-3-9-Maj	Maj	Ele	II	N	N	N	N	N	N	N	N	N	N	N	N	N	N	N	N	N	Non	NA	NA	130	90	15	110	10.4	2.9	137	3.5	ND	L2	TRUE	FALSE	FALSE	FALSE	FALSE	FALSE	FALSE	FALSE	FALSE	FALSE
1041	122	54	M	13	13-19	13-19-12-Xma	Xma	Ele	II	N	N	N	N	N	N	N	N	N	N	N	N	Y	N	N	N	N	Non	NA	NA	180	70	15	123	8.9	6.7	136	4	NOR	L1	TRUE	TRUE	FALSE	FALSE	FALSE	FALSE	FALSE	FALSE	FALSE	FALSE
1042	138	89	M	13	13-20	13-20-2-Xma	Xma	U	III	N	N	N	Y	N	N	N	N	N	N	N	N	N	N	N	N	N	L	NA	NA	153	67	15	132	13.4	6.9	133	3.8	NOR	L50	TRUE	FALSE	FALSE	FALSE	FALSE	FALSE	FALSE	FALSE	FALSE	FALSE
1043	174	53	M	13	13-22	13-22-1-Maj	Maj	Ele	II	N	N	N	N	N	N	N	N	N	Y	N	N	N	N	N	N	N	Non	NA	NA	138	78	15	167	5.7	6.9	140	4.7	NOR	L1	TRUE	FALSE	FALSE	FALSE	FALSE	FALSE	FALSE	FALSE	FALSE	FALSE
1044	253	87	M	9	9-4	9-4-14-Xma	Xma	Ele	III	N	N	N	N	N	N	2D	N	N	N	N	N	Y	N	N	Y	N	Non	N	N	145	50	15	129	6.8	10.1	140	4.8	AF6090	L6	TRUE	TRUE	FALSE	FALSE	FALSE	FALSE	FALSE	FALSE	FALSE	FALSE
1045	122	92	M	13	13-19	13-19-23-Com	Com	Ele	III	Y	N	N	N	N	N	2O	N	N	N	Y	N	Y	N	N	N	N	OME	NA	NA	126	60	15	110	6.8	14.5	135	5.5	NOR	L6	TRUE	TRUE	FALSE	FALSE	FALSE	FALSE	FALSE	FALSE	FALSE	FALSE
1046	178	80	F	10	10-3	10-3-42-Int	Int	Exp	III	N	N	N	N	N	N	2O	N	N	N	N	N	N	N	N	N	N	L	NA	NA	142	82	15	117	8.9	8.5	144	4.2	AF6090	L2	TRUE	TRUE	FALSE	FALSE	FALSE	FALSE	FALSE	FALSE	FALSE	FALSE
1047	114	42	F	15	15-1	15-1-3-Maj	Maj	Ele	I	N	N	N	N	N	N	N	N	N	N	N	N	N	N	N	N	N	Non	NA	NA	140	120	15	113	11.3	NA	NA	NA	ND	L1	TRUE	FALSE	FALSE	FALSE	FALSE	FALSE	FALSE	FALSE	FALSE	FALSE
1048	115	38	F	15	15-1	15-1-3-Maj	Maj	U	II	N	N	N	N	N	N	N	N	N	N	N	N	N	N	N	N	N	Non	NA	NA	123	85	15	129	8.4	NA	NA	NA	ND	L1	TRUE	TRUE	FALSE	FALSE	FALSE	FALSE	FALSE	FALSE	FALSE	FALSE
1049	9	22	F	9	9-5	9-5-32-Min	Min	Exp	I	N	N	N	N	N	N	N	N	N	N	N	N	N	N	N	N	N	Non	NA	NA	140	113	15	131	17.7	3.6	145	NA	ND	L1	TRUE	TRUE	FALSE	FALSE	FALSE	FALSE	FALSE	FALSE	FALSE	FALSE
1050	9	32	F	12	12-2	12-2-3-Int	Int	Exp	II	N	N	N	N	N	N	N	N	N	N	N	N	N	N	N	N	N	Non	NA	NA	143	68	15	117	9.5	5.2	139	4.2	ND	L1	TRUE	TRUE	FALSE	FALSE	FALSE	FALSE	FALSE	FALSE	FALSE	FALSE
1051	22	27	F	15	15-1	15-1-3-Maj	Maj	U	I	N	N	N	N	N	N	N	N	N	N	N	N	N	N	N	N	N	Non	NA	NA	160	93	15	130	11.7	NA	NA	NA	ND	L1	TRUE	FALSE	FALSE	FALSE	FALSE	FALSE	FALSE	FALSE	FALSE	FALSE
1052	100	27	F	15	15-1	15-1-3-Maj	Maj	U	II	N	N	N	N	N	N	N	N	N	N	N	N	N	N	N	N	N	Non	NA	NA	130	100	15	120	11.3	3	138	4.1	ND	L1	TRUE	FALSE	FALSE	FALSE	FALSE	FALSE	FALSE	FALSE	FALSE	FALSE
1053	184	35	F	11	11-4	11-4-10-Min	Min	U	I	N	N	N	N	N	N	N	N	N	N	N	N	N	N	N	N	N	Non	NA	NA	142	68	15	138	17.8	NA	NA	NA	ND	L1	TRUE	TRUE	FALSE	FALSE	FALSE	FALSE	FALSE	FALSE	FALSE	FALSE
1054	138	87	M	13	13-20	13-20-2-Xma	Xma	U	III	Y	N	N	N	N	N	N	N	N	N	Y	N	Y	N	N	N	N	OME	NA	NA	136	60	15	127	11.1	5.2	138	4.1	ST	L50	TRUE	FALSE	FALSE	FALSE	FALSE	FALSE	FALSE	FALSE	FALSE	FALSE
1055	60	60	F	9	9-4	9-4-3-Maj	Maj	Ele	II	N	N	N	N	N	N	N	N	N	N	N	N	Y	N	N	N	N	Non	NA	NA	145	69	15	120	5.9	6.8	138	3.8	ST	L1	TRUE	FALSE	FALSE	FALSE	FALSE	FALSE	FALSE	FALSE	FALSE	FALSE
1056	86	36	M	NA	NA	NA	NA	U	I	N	N	N	N	N	N	N	N	N	N	N	N	N	N	N	N	N	Non	NA	NA	140	94	15	121	11.2	5.7	134	4.3	ND	L1	TRUE	TRUE	FALSE	FALSE	FALSE	FALSE	FALSE	FALSE	FALSE	FALSE
1057	122	60	F	13	13-19	13-19-12-Xma	Xma	Ele	II	N	N	N	N	N	N	N	N	N	N	N	N	N	N	N	N	N	Non	NA	NA	154	95	15	143	7.8	5.3	138	4.7	ND	L1	TRUE	TRUE	FALSE	FALSE	FALSE	FALSE	FALSE	FALSE	FALSE	FALSE
1058	22	69	F	5	5-1	5-1-2-Int	Int	Ele	III	Y	N	N	N	Y	N	N	N	N	N	Y	N	Y	Y	N	N	N	L	NA	NA	157	57	15	115	6.1	5.1	137	4.4	ST	L2	TRUE	TRUE	FALSE	FALSE	FALSE	FALSE	FALSE	FALSE	FALSE	FALSE
1059	189	71	F	4	4-1	4-1-17-Xma	Xma	Exp	III	N	N	N	N	N	N	2I	N	N	N	N	N	Y	N	N	N	N	Non	Y	N	180	100	15	94	4.6	6	137	4.1	NOR	L6	TRUE	FALSE	FALSE	FALSE	FALSE	FALSE	FALSE	TRUE	FALSE	FALSE
1060	122	85	M	10	10-4	10-4-21-Maj	Maj	Exp	III	N	N	Y	N	N	N	2O	N	N	N	N	N	Y	N	N	N	N	Non	NA	NA	110	46	15	112	7.7	3.6	138	5	NOR	L1	TRUE	FALSE	FALSE	FALSE	FALSE	FALSE	FALSE	FALSE	FALSE	FALSE
1061	204	36	M	7	7-6	7-6-24-Xma	Xma	Ele	III	N	N	N	N	N	N	N	N	Y	N	N	N	Y	N	N	N	N	Non	NA	NA	127	70	15	144	6.8	26.4	136	5.2	NOR	L1	TRUE	TRUE	TRUE	FALSE	FALSE	FALSE	FALSE	FALSE	FALSE	FALSE
1062	22	47	M	10	10-6	10-6-9-Int	Int	Ele	II	N	N	N	N	N	N	N	N	N	N	N	N	N	N	N	N	N	Non	NA	NA	140	80	15	NA	NA	NA	NA	NA	NOR	L1	TRUE	FALSE	FALSE	FALSE	FALSE	FALSE	FALSE	FALSE	FALSE	FALSE
1063	182	63	M	14	14-1	14-1-10-Com	Com	Ele	III	N	N	N	N	N	N	N	N	N	N	N	N	N	N	N	N	N	OME	NA	NA	166	70	15	163	7.1	5	140	3.9	NOR	L1	TRUE	FALSE	FALSE	FALSE	FALSE	FALSE	FALSE	FALSE	FALSE	FALSE
1064	115	31	F	11	11-4	11-4-10-Min	Min	U	I	N	N	N	N	N	N	N	N	N	N	N	N	N	N	N	N	N	Non	NA	NA	138	94	15	121	10.3	NA	NA	NA	ND	L1	TRUE	TRUE	FALSE	FALSE	FALSE	FALSE	FALSE	FALSE	FALSE	FALSE
1065	203	62	M	13	13-23	13-23-32-Xma	Xma	Ele	II	Y	N	N	N	N	N	N	N	N	N	Y	N	Y	N	N	N	Y	L	NA	NA	183	92	15	159	6.3	NA	138	5.6	AF6090	L1	TRUE	FALSE	FALSE	FALSE	FALSE	FALSE	FALSE	FALSE	FALSE	FALSE
1066	42	23	F	15	15-1	15-1-3-Maj	Maj	U	I	N	N	N	N	N	N	N	N	N	N	N	N	N	N	N	N	N	Non	NA	NA	128	90	15	107	10.3	NA	NA	NA	ND	L1	FALSE	TRUE	FALSE	FALSE	FALSE	FALSE	FALSE	FALSE	FALSE	FALSE
1067	122	78	M	10	10-3	10-3-10-Int	Int	Ele	I	N	N	N	N	N	N	N	N	N	N	N	N	N	N	N	N	N	Non	NA	NA	130	88	15	137	5.3	7.4	137	4.3	NA	NA	FALSE	FALSE	FALSE	FALSE	FALSE	FALSE	FALSE	FALSE	FALSE	FALSE
1068	239	70	F	6	6-11	6-11-29-Com	Com	Ele	II	N	N	N	N	N	N	N	N	N	N	N	N	Y	N	N	Y	Y	L	NA	NA	145	44	15	108	5.1	12.8	142	4.3	O	L2	TRUE	TRUE	FALSE	FALSE	FALSE	FALSE	FALSE	FALSE	FALSE	FALSE
1069	226	29	F	15	15-1	15-1-3-Maj	Maj	U	I	N	N	N	N	N	N	N	N	N	N	N	N	N	N	N	N	N	Non	NA	NA	145	115	15	NA	NA	NA	NA	NA	ND	L1	TRUE	TRUE	FALSE	FALSE	FALSE	FALSE	FALSE	FALSE	FALSE	FALSE
1070	138	62	M	13	13-15	13-15-19-Xma	Xma	Ele	III	N	N	N	N	N	N	N	N	N	N	N	N	N	N	Y	N	Y	OME	NA	NA	135	60	15	149	5.1	7.8	143	4.3	NOR	L2	TRUE	FALSE	FALSE	FALSE	FALSE	FALSE	FALSE	FALSE	FALSE	FALSE
1071	143	57	M	10	10-6	10-6-6-Int	Int	Ele	I	N	N	N	N	N	N	N	N	N	N	N	N	N	N	N	N	N	Non	NA	NA	160	60	15	153	6.1	5.2	137	4.3	ND	L1	TRUE	TRUE	FALSE	FALSE	FALSE	FALSE	FALSE	FALSE	FALSE	FALSE
1072	100	28	F	15	15-1	15-1-3-Maj	Maj	U	II	N	N	N	N	N	N	N	N	N	N	N	N	N	N	N	N	N	Non	NA	NA	120	60	15	129	11.3	3.3	138	4	ND	L1	TRUE	FALSE	FALSE	FALSE	FALSE	FALSE	FALSE	FALSE	FALSE	FALSE
1073	229	76	F	6	6-7	6-7-17-Maj	Maj	Ele	II	N	N	N	N	N	N	N	N	N	N	N	N	N	N	N	N	N	Non	NA	NA	180	76	15	126	5.5	5.4	143	4.2	NOR	L2	TRUE	FALSE	FALSE	FALSE	FALSE	FALSE	FALSE	FALSE	FALSE	FALSE
1074	177	24	F	11	11-3	11-3-5-Int	Int	U	I	N	N	N	N	N	N	N	N	N	N	N	N	N	N	N	N	N	Non	NA	NA	142	116	15	139	11.9	2.7	139	4.8	ND	L1	TRUE	TRUE	FALSE	FALSE	FALSE	FALSE	FALSE	FALSE	FALSE	FALSE
1075	202	58	F	9	9-3	9-3-14-Maj	Maj	I	III	N	N	N	N	N	N	N	N	N	N	N	N	Y	N	N	N	N	Non	NA	NA	126	87	15	134	11.2	NA	139	5.2	NOR	NA	FALSE	FALSE	FALSE	FALSE	FALSE	FALSE	FALSE	FALSE	FALSE	FALSE
1076	193	88	F	13	13-20	13-20-6-Maj	Maj	U	III	N	N	N	Y	N	N	N	N	N	N	N	N	N	N	N	N	N	Non	N	Y	150	100	14	149	10.6	9.1	141	3.9	AF>90	L6	FALSE	FALSE	FALSE	FALSE	FALSE	FALSE	FALSE	FALSE	FALSE	FALSE
1077	122	70	F	13	13-23	13-23-8-Int	Int	Ele	II	N	N	N	N	N	N	N	N	N	N	N	N	N	N	N	N	N	Non	NA	NA	184	69	15	129	NA	6.1	141	4.2	NOR	L1	TRUE	FALSE	FALSE	FALSE	FALSE	FALSE	FALSE	FALSE	FALSE	FALSE
1078	60	49	F	5	5-3	5-3-9-Xma	Xma	Ele	I	N	N	N	N	N	N	N	N	N	N	N	N	N	N	N	N	N	Non	NA	NA	112	89	15	NA	NA	5.2	136	3.7	NOR	L1	TRUE	TRUE	FALSE	FALSE	FALSE	FALSE	FALSE	TRUE	FALSE	FALSE
1079	203	22	M	13	13-25	13-25-4-Int	Int	Exp	I	N	N	N	N	N	N	N	N	N	N	N	N	N	N	N	N	N	Non	NA	NA	145	87	15	NA	NA	NA	NA	NA	ND	L1	TRUE	FALSE	FALSE	FALSE	FALSE	FALSE	FALSE	FALSE	FALSE	FALSE
1080	122	69	F	13	13-23	13-23-32-Xma	Xma	Ele	II	N	N	N	N	N	N	N	N	N	Y	N	N	N	N	N	N	N	Non	NA	NA	155	84	15	133	7.9	3.3	138	4.2	NOR	L1	TRUE	FALSE	FALSE	FALSE	FALSE	FALSE	FALSE	FALSE	FALSE	FALSE
1081	77	85	F	9	9-4	9-4-14-Xma	Xma	Exp	II	N	N	N	N	N	N	N	N	N	N	N	N	N	N	N	N	N	Non	NA	NA	140	90	15	100	NA	6.9	140	4.5	NOR	L1	TRUE	FALSE	FALSE	FALSE	FALSE	FALSE	FALSE	FALSE	FALSE	FALSE
1082	232	55	M	10	10-5	10-5-19-Com	Com	Exp	I	N	N	N	N	N	N	N	N	N	N	N	N	N	N	N	N	N	Non	NA	NA	124	67	15	155	7.8	97	144	4.2	NOR	L1	TRUE	TRUE	FALSE	FALSE	FALSE	FALSE	FALSE	FALSE	FALSE	FALSE
1083	114	59	F	9	9-3	9-3-7-Maj	Maj	Ele	III	Y	N	N	N	Y	N	N	N	N	N	Y	N	Y	N	N	N	N	Non	N	N	147	63	15	162	7.7	2.1	135	4.2	O	L6	TRUE	TRUE	FALSE	FALSE	FALSE	FALSE	FALSE	FALSE	FALSE	FALSE
1084	171	78	F	1	1-1	1-1-38-Com	Com	Ele	III	N	N	N	N	N	N	2O	N	N	N	N	N	Y	N	N	N	Y	Non	NA	NA	210	102	15	114	7.6	5.5	135	3.7	NOR	NA	FALSE	FALSE	FALSE	FALSE	FALSE	FALSE	FALSE	FALSE	FALSE	FALSE
1085	122	80	F	13	13-23	13-23-32-Xma	Xma	Ele	II	N	N	N	N	N	N	N	N	N	N	N	N	Y	N	N	N	Y	Non	NA	NA	172	74	15	134	7.2	6.4	142	4	NOR	L1	TRUE	FALSE	FALSE	FALSE	FALSE	FALSE	FALSE	FALSE	FALSE	FALSE
1086	60	23	M	12	12-1	12-1-3-Min	Min	U	I	N	N	N	N	N	N	N	N	N	N	N	N	N	N	N	N	N	Non	NA	NA	110	80	15	139	12	3.8	137	NA	ND	L1	TRUE	FALSE	FALSE	FALSE	FALSE	FALSE	FALSE	FALSE	FALSE	FALSE
1087	115	29	F	15	15-1	15-1-3-Maj	Maj	U	I	N	N	N	N	N	N	N	N	N	N	N	N	N	N	N	N	N	Non	NA	NA	129	86	15	128	16.9	NA	NA	NA	ND	L1	TRUE	TRUE	FALSE	FALSE	FALSE	FALSE	FALSE	FALSE	FALSE	FALSE
1088	138	77	M	13	13-19	13-19-17-Com	Com	Ele	II	N	N	N	N	N	N	N	N	N	N	N	N	N	N	N	N	N	Non	NA	NA	155	68	15	142	6.8	7.5	141	4.6	NOR	L1	TRUE	TRUE	FALSE	FALSE	FALSE	FALSE	FALSE	FALSE	FALSE	FALSE
1089	22	31	F	9	9-8	9-8-26-Int	Int	U	II	N	N	N	N	N	N	N	N	N	N	N	N	N	N	N	N	N	Non	NA	NA	156	96	15	137	13.2	2.6	139	NA	ND	L1	TRUE	FALSE	FALSE	FALSE	FALSE	FALSE	FALSE	FALSE	FALSE	FALSE
1090	9	22	M	13	13-3	13-3-4-Maj	Maj	Exp	I	N	N	N	N	N	N	N	N	N	N	N	N	N	N	N	N	N	Non	NA	NA	112	81	15	139	8.9	NA	139	4.8	ND	L1	TRUE	TRUE	FALSE	FALSE	FALSE	FALSE	FALSE	FALSE	FALSE	FALSE
1091	100	26	F	9	9-4	9-4-11-Maj	Maj	U	I	N	N	N	N	N	N	N	N	N	N	N	N	N	N	N	N	N	Non	NA	NA	100	85	15	130	7	6.1	140	4.4	ND	L1	TRUE	FALSE	FALSE	FALSE	FALSE	FALSE	FALSE	FALSE	FALSE	FALSE
1092	114	31	M	9	9-4	9-4-11-Maj	Maj	Exp	II	N	N	N	N	N	N	N	N	N	N	N	N	N	N	N	N	N	Non	NA	NA	120	130	15	155	24.1	4.8	137	4.1	NOR	L1	TRUE	TRUE	FALSE	FALSE	FALSE	FALSE	FALSE	FALSE	FALSE	FALSE
1093	83	55	F	11	11-1	11-1-9-Maj	Maj	Exp	II	N	N	N	N	N	N	N	N	N	N	N	N	N	N	N	N	N	OME	NA	NA	148	85	15	140	11.6	5.6	134	4.2	ND	L1	TRUE	FALSE	FALSE	FALSE	FALSE	FALSE	FALSE	FALSE	FALSE	FALSE
1094	174	59	F	13	13-19	13-19-12-Xma	Xma	Ele	III	N	N	N	N	N	N	N	N	N	N	N	N	Y	N	Y	N	N	Non	NA	NA	160	86	15	145	8	4.6	138	4.2	NOR	L10	TRUE	TRUE	FALSE	FALSE	FALSE	FALSE	FALSE	FALSE	FALSE	FALSE
1095	9	31	M	13	13-5	13-5-1-Int	Int	U	I	N	N	N	N	N	N	N	N	N	N	N	N	N	N	N	N	N	Non	NA	NA	141	61	15	NA	NA	NA	NA	NA	ND	L1	TRUE	FALSE	FALSE	FALSE	FALSE	FALSE	FALSE	FALSE	FALSE	FALSE
1096	22	69	M	10	10-2	10-2-4-Int	Int	Ele	II	Y	N	N	N	N	N	N	N	N	N	Y	N	Y	N	N	N	N	Non	NA	NA	140	75	15	176	11	7	138	5.5	NOR	L1	TRUE	FALSE	FALSE	FALSE	FALSE	FALSE	FALSE	FALSE	FALSE	FALSE
1097	182	71	F	13	13-15	13-15-32-Maj	Maj	Ele	II	N	N	N	N	N	N	N	N	N	N	N	N	N	N	N	N	N	Non	NA	NA	130	64	15	143	5	5.5	140	6.8	ND	L1	TRUE	TRUE	FALSE	FALSE	FALSE	FALSE	FALSE	FALSE	FALSE	FALSE
1098	204	70	M	10	10-3	10-3-11-Int	Int	Ele	II	N	N	N	N	N	N	2O	N	N	N	N	N	Y	N	N	N	N	Non	NA	NA	132	75	15	135	6.1	NA	134	4.7	NOR	L1	TRUE	FALSE	FALSE	FALSE	FALSE	FALSE	FALSE	FALSE	FALSE	FALSE
1099	189	89	F	13	13-23	13-23-15-Com	Com	Ele	I	N	N	N	N	N	N	2D	N	N	N	N	N	Y	N	N	N	Y	Non	NA	NA	140	86	15	NA	NA	NA	NA	NA	NOR	L1	TRUE	FALSE	FALSE	FALSE	FALSE	FALSE	FALSE	FALSE	FALSE	FALSE
1100	14	54	M	4	4-8	4-8-4-Com	Com	Exp	I	N	N	N	N	N	N	N	N	N	N	N	N	N	N	N	N	N	Non	NA	NA	127	72	15	154	5.2	NA	138	4.3	NOR	L1	TRUE	TRUE	FALSE	FALSE	FALSE	FALSE	FALSE	FALSE	FALSE	FALSE
1101	174	79	M	13	13-23	13-23-32-Xma	Xma	Ele	II	N	N	N	N	N	N	N	N	N	N	N	N	Y	N	N	Y	N	Non	NA	NA	148	67	10	156	5.7	7.4	139	4.8	AF6090	L1	TRUE	TRUE	FALSE	FALSE	FALSE	FALSE	FALSE	FALSE	FALSE	FALSE
1102	184	31	F	12	12-1	12-1-2-Min	Min	U	I	N	N	N	N	N	N	N	N	N	N	N	N	N	N	N	N	N	Non	NA	NA	130	75	15	118	12.9	2.6	142	4.3	ND	L1	TRUE	TRUE	FALSE	FALSE	FALSE	FALSE	FALSE	FALSE	FALSE	FALSE
1103	60	32	F	11	11-1	11-1-11-Maj	Maj	U	I	N	N	N	N	N	N	N	N	N	N	N	N	N	N	N	N	N	Non	NA	NA	118	73	15	141	9.9	NA	NA	NA	ND	L1	TRUE	FALSE	FALSE	FALSE	FALSE	FALSE	FALSE	FALSE	FALSE	FALSE
1104	203	77	F	5	5-2	5-2-5-Maj	Maj	U	II	N	N	N	N	Y	N	2D	N	N	N	N	N	N	N	N	N	N	Non	NA	NA	153	60	15	131	11.9	NA	135	4.2	NOR	L1	TRUE	FALSE	FALSE	FALSE	FALSE	FALSE	FALSE	FALSE	FALSE	FALSE
1105	60	91	F	13	13-19	13-19-13-Maj	Maj	U	III	Y	Y	N	N	N	N	N	N	N	N	N	N	Y	N	N	Y	Y	OME	NA	NA	115	78	15	136	11.6	8.9	138	4.1	AF6090	L2	TRUE	FALSE	FALSE	FALSE	FALSE	FALSE	FALSE	FALSE	FALSE	FALSE
1106	143	82	M	13	13-4	13-4-10-Xma	Xma	Exp	III	N	N	N	N	Y	N	2D	N	N	N	N	N	N	Y	N	N	N	AR	NA	NA	135	91	14	127	16	5.7	134	4.2	NOR	L50	TRUE	TRUE	FALSE	FALSE	FALSE	FALSE	FALSE	FALSE	FALSE	FALSE
1107	189	31	F	11	11-1	11-1-24-Maj	Maj	Ele	II	N	N	N	N	N	N	N	N	N	N	N	N	N	N	N	N	N	Non	NA	NA	158	87	15	141	6.7	4.6	138	4.5	ND	L1	TRUE	FALSE	FALSE	FALSE	FALSE	FALSE	FALSE	FALSE	FALSE	FALSE
1108	80	92	F	13	13-3	13-3-5-Maj	Maj	I	NA	N	N	N	Y	N	N	2D	N	NA	N	N	N	N	N	N	N	N	NA	NA	NA	164	75	14	111	7.4	11.4	139	3.8	NOR	NA	FALSE	FALSE	FALSE	FALSE	FALSE	FALSE	FALSE	FALSE	FALSE	FALSE
1109	24	53	M	13	13-23	13-23-32-Xma	Xma	Ele	II	N	N	N	N	N	N	N	N	N	N	N	N	N	N	N	N	N	Non	NA	NA	140	68	15	126	8.1	4.4	137	4.1	NOR	L1	TRUE	TRUE	TRUE	FALSE	FALSE	FALSE	FALSE	FALSE	FALSE	FALSE
1110	230	31	F	12	12-1	12-1-3-Min	Min	Exp	II	N	N	N	N	N	N	N	N	N	N	N	N	N	N	N	N	N	Non	NA	NA	120	72	15	NA	NA	NA	NA	NA	ND	L1	TRUE	FALSE	FALSE	FALSE	FALSE	FALSE	FALSE	FALSE	FALSE	FALSE
1111	178	51	F	6	6-7	6-7-14-Maj	Maj	Exp	III	N	N	Y	N	N	N	N	N	N	N	N	N	N	N	N	N	N	OME	N	N	130	85	15	138	9.5	3.9	136	4.5	NOR	L2	TRUE	TRUE	FALSE	FALSE	FALSE	FALSE	FALSE	FALSE	FALSE	FALSE
1112	60	65	M	10	10-5	10-5-19-Com	Com	Exp	I	N	N	N	N	N	N	N	N	N	N	N	N	N	N	N	N	N	Non	NA	NA	130	70	15	153	6.1	5.7	141	4.4	NOR	L1	TRUE	TRUE	FALSE	FALSE	TRUE	FALSE	FALSE	TRUE	FALSE	FALSE
1113	138	92	M	13	13-19	13-19-22-Xma	Xma	U	III	Y	N	N	N	N	N	N	N	N	N	N	Y	N	N	N	Y	Y	OME	NA	NA	128	70	15	126	8.5	16.7	139	4.3	O	L50	TRUE	TRUE	FALSE	FALSE	FALSE	FALSE	FALSE	FALSE	FALSE	FALSE
1114	100	30	F	9	9-5	9-5-15-Min	Min	U	I	N	N	N	N	N	N	N	N	N	N	N	N	N	N	N	N	N	Non	NA	NA	120	65	15	NA	NA	NA	NA	NA	ND	L1	TRUE	FALSE	FALSE	FALSE	FALSE	FALSE	FALSE	FALSE	FALSE	FALSE
1115	177	40	F	15	15-1	15-1-3-Maj	Maj	Ele	II	N	N	N	N	N	N	N	N	N	N	N	N	N	N	N	N	N	OME	NA	NA	NA	NA	15	111	8.4	2.8	137	4.2	ND	L1	TRUE	FALSE	FALSE	FALSE	FALSE	FALSE	FALSE	FALSE	FALSE	FALSE
1116	202	31	F	11	11-1	11-1-21-Maj	Maj	I	II	N	N	N	N	N	N	N	N	N	N	N	N	N	N	N	N	N	Non	NA	NA	126	63	15	129	8.2	NA	NA	NA	ND	L1	TRUE	TRUE	FALSE	FALSE	FALSE	FALSE	FALSE	FALSE	FALSE	FALSE
1117	215	83	M	10	10-3	10-3-25-Maj	Maj	Ele	II	N	N	N	N	N	N	N	N	N	N	N	N	Y	N	N	N	N	OME	NA	NA	160	102	15	128	11.7	4.2	139	4.6	AF6090	L2	TRUE	FALSE	FALSE	FALSE	FALSE	FALSE	FALSE	FALSE	FALSE	FALSE
1118	9	66	M	6	6-5	6-5-15-Com	Com	Ele	II	N	N	Y	N	N	N	N	N	N	N	N	N	N	N	N	N	N	Non	N	N	162	75	15	144	7.7	4	141	4.3	NOR	L2	TRUE	FALSE	FALSE	FALSE	FALSE	FALSE	FALSE	FALSE	FALSE	FALSE
1119	115	40	F	15	15-1	15-1-3-Maj	Maj	U	I	N	N	N	N	N	N	N	N	N	N	N	N	N	N	N	N	N	Non	NA	NA	136	71	15	125	6.3	NA	NA	NA	ND	L1	TRUE	TRUE	FALSE	FALSE	FALSE	FALSE	FALSE	FALSE	FALSE	FALSE
1120	124	36	F	10	10-2	10-2-25-Int	Int	U	II	N	N	N	N	N	N	N	N	N	N	N	N	N	N	N	N	N	Non	NA	NA	90	56	15	NA	NA	NA	NA	NA	ND	L1	TRUE	FALSE	FALSE	FALSE	FALSE	FALSE	FALSE	FALSE	FALSE	FALSE
1121	114	81	F	11	11-5	11-5-5-Maj	Maj	Ele	III	N	N	N	Y	N	N	N	N	N	N	N	N	Y	N	N	N	N	Non	NA	NA	180	72	15	132	7.3	8	139	3.7	NOR	L1	TRUE	TRUE	FALSE	FALSE	FALSE	FALSE	FALSE	FALSE	FALSE	FALSE
1122	226	31	F	15	15-1	15-1-3-Maj	Maj	I	I	N	N	N	N	N	N	N	N	N	N	N	N	N	N	N	N	N	Non	NA	NA	128	101	15	NA	NA	NA	NA	NA	ND	L1	TRUE	TRUE	FALSE	FALSE	FALSE	FALSE	FALSE	FALSE	FALSE	FALSE
1123	140	72	F	14	14-4	14-4-8-Com	Com	Ele	III	N	N	N	N	N	N	N	N	N	N	N	N	Y	N	N	N	N	Non	NA	NA	159	64	15	121	3.7	4.1	141	4	O	L1	TRUE	FALSE	FALSE	FALSE	FALSE	FALSE	FALSE	FALSE	FALSE	FALSE
1124	252	27	F	15	15-1	15-1-3-Maj	Maj	U	II	N	N	N	N	N	N	N	N	N	N	N	N	N	N	N	N	N	Non	NA	NA	126	74	15	126	10.9	NA	NA	NA	ND	L1	TRUE	FALSE	FALSE	FALSE	FALSE	FALSE	FALSE	FALSE	FALSE	FALSE
1125	181	34	F	7	7-6	7-6-17-Int	Int	Ele	I	N	N	N	N	N	N	N	N	N	N	N	N	N	N	N	N	N	Non	NA	NA	105	76	15	136	6.4	5.2	145	4.4	NOR	L1	TRUE	FALSE	FALSE	FALSE	FALSE	FALSE	FALSE	FALSE	FALSE	FALSE
1126	174	77	F	13	13-23	13-23-32-Xma	Xma	Ele	III	Y	N	N	N	N	N	N	N	N	N	N	N	Y	N	N	Y	N	Non	NA	NA	138	70	15	138	4.3	7.2	139	4.7	AF6090	L2	TRUE	FALSE	FALSE	FALSE	FALSE	FALSE	FALSE	FALSE	FALSE	FALSE
1127	182	27	F	15	15-1	15-1-3-Maj	Maj	Ele	II	N	N	N	N	N	N	N	N	N	N	N	N	N	N	N	N	N	Non	NA	NA	112	92	15	101	9.8	NA	NA	NA	ND	L1	TRUE	TRUE	FALSE	FALSE	FALSE	FALSE	FALSE	FALSE	FALSE	FALSE
1128	182	41	M	1	1-1	1-1-31-Xma	Xma	Ele	III	N	N	N	N	N	N	N	N	N	N	N	N	N	N	N	N	N	Non	NA	NA	120	60	15	NA	NA	NA	NA	NA	O	L1	TRUE	FALSE	FALSE	FALSE	FALSE	FALSE	FALSE	FALSE	FALSE	FALSE
1129	189	55	F	4	4-8	4-8-5-Xma	Xma	Ele	II	N	N	N	N	N	N	N	N	N	N	N	N	N	N	N	N	N	Non	NA	NA	140	75	15	139	5.9	4	139	4.5	NOR	L1	TRUE	FALSE	FALSE	FALSE	FALSE	FALSE	FALSE	FALSE	FALSE	FALSE
1130	138	22	F	9	9-4	9-4-11-Maj	Maj	U	I	N	N	N	N	N	N	N	N	N	N	N	N	N	N	N	N	N	Non	NA	NA	134	99	15	134	18	3.6	140	3.7	ND	L1	TRUE	TRUE	FALSE	FALSE	FALSE	FALSE	FALSE	FALSE	FALSE	FALSE
1131	203	78	F	13	13-23	13-23-32-Xma	Xma	Ele	III	N	N	N	N	N	N	N	N	N	N	N	N	Y	N	N	N	N	Non	NA	NA	171	111	15	117	10.3	NA	137	4.5	ND	L2	TRUE	TRUE	FALSE	FALSE	FALSE	FALSE	FALSE	FALSE	FALSE	FALSE
1132	219	59	F	13	13-19	13-19-12-Xma	Xma	Ele	II	N	N	N	N	N	N	N	N	N	N	N	N	N	N	N	N	N	Non	NA	NA	150	83	15	126	6.9	6.6	143	5.2	ST	L1	TRUE	FALSE	FALSE	FALSE	FALSE	FALSE	FALSE	FALSE	FALSE	FALSE
1133	60	79	F	13	13-24	13-24-1-Maj	Maj	Ele	II	N	N	N	N	N	N	N	N	N	N	N	N	Y	N	N	N	N	Non	NA	NA	165	65	15	103	7.7	8.6	142	4.6	NOR	L2	TRUE	FALSE	FALSE	FALSE	FALSE	FALSE	FALSE	FALSE	FALSE	FALSE
1134	83	35	F	9	9-4	9-4-16-Xma	Xma	Exp	II	N	N	N	N	N	N	N	N	N	N	N	N	N	N	N	N	N	Non	NA	NA	117	87	15	108	6.9	2.7	137	3.7	ND	L1	TRUE	FALSE	FALSE	FALSE	FALSE	FALSE	FALSE	FALSE	FALSE	FALSE
1135	60	63	M	12	12-2	12-2-7-Min	Min	U	II	N	N	N	N	N	N	N	N	N	N	N	N	N	N	N	N	N	Non	NA	NA	135	98	15	NA	NA	NA	NA	NA	NOR	L1	TRUE	FALSE	FALSE	FALSE	FALSE	FALSE	FALSE	FALSE	FALSE	FALSE
1136	268	87	M	9	9-8	9-8-11-Int	Int	Ele	III	N	N	N	Y	N	N	2D	N	N	N	N	N	Y	N	N	N	N	Non	NA	NA	177	70	14	134	6	8.3	143	4	4E	L2	FALSE	FALSE	FALSE	FALSE	FALSE	FALSE	FALSE	TRUE	FALSE	FALSE
1137	203	52	F	9	9-5	9-5-24-Com	Com	Ele	II	N	N	Y	N	N	N	N	N	N	N	N	N	Y	N	N	N	N	Non	NA	NA	125	98	15	137	6	NA	142	3.8	NOR	L2	TRUE	TRUE	FALSE	FALSE	FALSE	FALSE	FALSE	FALSE	FALSE	FALSE
1138	114	76	M	12	12-1	12-1-3-Min	Min	Exp	II	Y	N	N	N	N	N	2O	N	N	N	N	N	Y	N	N	Y	N	Non	NA	NA	159	72	15	154	NA	5.4	134	4.8	NOR	L1	TRUE	FALSE	FALSE	FALSE	FALSE	FALSE	FALSE	FALSE	FALSE	FALSE
1139	189	78	M	10	10-3	10-3-29-Com	Com	Ele	III	N	N	N	N	N	N	2O	N	N	N	N	N	Y	N	N	N	N	Non	NA	NA	138	96	15	105	9.2	5.2	139	5.8	NOR	L1	TRUE	FALSE	FALSE	FALSE	FALSE	FALSE	FALSE	FALSE	FALSE	FALSE
1140	115	67	F	9	9-4	9-4-14-Xma	Xma	U	III	N	N	N	N	N	N	N	N	N	N	N	N	N	N	N	N	N	Non	NA	NA	94	104	15	118	11.4	2.6	133	4.3	ND	L10	FALSE	FALSE	FALSE	FALSE	FALSE	FALSE	FALSE	FALSE	FALSE	FALSE
1141	177	28	F	15	15-1	15-1-3-Maj	Maj	Ele	I	N	N	N	N	N	N	N	N	N	N	N	N	N	N	N	N	N	Non	NA	NA	135	82	15	111	13	NA	NA	NA	ND	L1	TRUE	FALSE	FALSE	FALSE	FALSE	FALSE	FALSE	FALSE	FALSE	FALSE
1142	232	85	F	13	13-19	13-19-22-Xma	Xma	Ele	III	N	N	N	Y	N	N	N	N	N	N	N	N	N	N	N	N	N	Non	NA	NA	120	75	15	132	9.4	5.3	141	4.6	ND	L6	TRUE	TRUE	FALSE	FALSE	FALSE	FALSE	FALSE	FALSE	FALSE	FALSE
1143	229	67	M	6	6-5	6-5-14-Com	Com	Ele	I	N	N	N	N	N	N	N	N	N	N	N	N	N	N	N	N	N	Non	N	N	129	80	15	149	9.1	5	136	4.5	NOR	L6	TRUE	FALSE	FALSE	FALSE	FALSE	FALSE	FALSE	FALSE	FALSE	FALSE
1144	67	30	F	15	15-1	15-1-1-Min	Min	U	II	N	N	N	N	N	N	N	N	N	N	N	N	N	N	N	N	N	Non	NA	NA	129	72	15	125	15.6	18	138	4.1	ND	L1	TRUE	FALSE	FALSE	FALSE	FALSE	FALSE	FALSE	FALSE	FALSE	FALSE
1145	141	44	M	13	13-23	13-23-27-Maj	Maj	U	I	N	N	N	N	N	N	N	N	N	N	N	N	N	N	N	N	N	Non	NA	NA	121	65	15	149	9.7	NA	NA	NA	ND	L1	TRUE	FALSE	FALSE	FALSE	FALSE	FALSE	FALSE	FALSE	FALSE	FALSE
1146	138	82	F	4	4-6	4-6-13-Xma	Xma	Ele	II	N	N	N	N	N	N	N	N	N	N	N	N	Y	N	N	N	N	Non	NA	NA	160	52	15	127	9.3	NA	NA	NA	NOR	L1	TRUE	FALSE	FALSE	FALSE	FALSE	FALSE	FALSE	FALSE	FALSE	FALSE
1147	14	42	M	12	12-2	12-2-3-Int	Int	I	I	N	N	N	N	N	N	N	N	N	N	N	N	N	N	N	N	N	Non	N	N	79	113	13	NA	NA	NA	NA	NA	ND	L50	TRUE	FALSE	FALSE	FALSE	FALSE	FALSE	FALSE	FALSE	FALSE	FALSE
1148	9	80	F	9	9-10	9-10-14-Com	Com	Ele	III	N	N	N	N	Y	N	N	N	N	N	N	N	N	N	N	N	N	OME	NA	NA	190	49	15	104	7.2	7	141	4.7	NOR	L1	TRUE	FALSE	FALSE	FALSE	TRUE	FALSE	FALSE	FALSE	FALSE	FALSE
1149	182	81	M	9	9-3	9-3-7-Maj	Maj	Exp	IV	N	N	Y	N	N	N	N	N	N	N	N	N	N	N	N	N	N	OME	N	N	137	100	15	133	12.5	9.3	133	4.4	NOR	L50	FALSE	FALSE	FALSE	FALSE	FALSE	FALSE	FALSE	TRUE	FALSE	FALSE
1150	182	27	F	15	15-1	15-1-3-Maj	Maj	Exp	II	N	N	N	N	N	N	N	N	N	N	N	N	N	N	N	N	N	Non	NA	NA	124	90	15	123	NA	1.5	NA	NA	ND	L1	TRUE	FALSE	FALSE	FALSE	FALSE	FALSE	FALSE	FALSE	FALSE	FALSE
1151	181	47	M	6	6-5	6-5-19-Xma	Xma	Ele	II	N	N	N	N	N	N	N	N	N	N	N	N	N	N	N	N	N	OME	N	N	143	86	15	167	6	2.5	143	4.5	NOR	L1	TRUE	TRUE	FALSE	FALSE	FALSE	FALSE	FALSE	FALSE	FALSE	FALSE
1152	143	22	M	13	13-20	13-20-4-Com	Com	Exp	I	N	N	N	N	N	N	N	N	N	N	N	N	N	N	N	N	N	Non	NA	NA	123	72	15	141	6.1	NA	139	4.3	ND	L1	TRUE	TRUE	FALSE	FALSE	FALSE	FALSE	FALSE	FALSE	FALSE	FALSE
1153	83	73	M	13	13-15	13-15-3-Xma	Xma	Ele	III	Y	N	N	N	N	N	N	N	N	N	N	N	N	N	N	Y	N	Non	NA	NA	148	74	15	149	6.9	68	139	3.9	O	L1	TRUE	FALSE	FALSE	FALSE	FALSE	FALSE	FALSE	FALSE	FALSE	FALSE
1154	204	81	M	10	10-3	10-3-27-Maj	Maj	Exp	III	Y	N	N	N	Y	N	2D	N	N	N	N	N	N	N	Y	N	N	OME	NA	NA	179	69	15	136	3.1	NA	141	4.2	ST	L1	TRUE	FALSE	FALSE	FALSE	FALSE	FALSE	FALSE	FALSE	FALSE	FALSE
1155	181	69	M	9	9-6	9-6-40-Com	Com	Exp	III	Y	N	Y	N	N	N	2D	N	N	N	N	N	N	N	N	N	N	Non	NA	NA	139	50	15	125	5.7	4.9	145	4.2	NOR	L2	TRUE	TRUE	FALSE	FALSE	TRUE	FALSE	FALSE	FALSE	FALSE	FALSE
1156	222	79	F	5	5-1	5-1-10-Int	Int	Ele	II	N	N	N	N	N	N	N	N	N	N	N	N	Y	N	N	N	N	Non	NA	NA	200	75	15	132	8.8	6.6	141	4.8	NOR	L1	TRUE	FALSE	FALSE	FALSE	FALSE	FALSE	TRUE	FALSE	FALSE	FALSE
1157	140	25	M	12	12-2	12-2-3-Int	Int	Exp	II	N	N	N	N	N	N	N	N	N	N	N	N	N	N	N	N	N	Non	NA	NA	125	74	15	156	9.4	3.5	143	4.6	ND	L1	TRUE	FALSE	FALSE	FALSE	FALSE	FALSE	FALSE	FALSE	FALSE	FALSE
1158	86	34	M	13	13-25	13-25-6-Maj	Maj	Exp	I	N	N	N	N	N	N	N	N	N	N	N	N	N	N	N	N	N	Non	NA	NA	120	90	15	NA	NA	NA	NA	NA	ND	L1	TRUE	FALSE	FALSE	FALSE	FALSE	FALSE	FALSE	FALSE	FALSE	FALSE
1159	42	35	F	15	15-1	15-1-7-Min	Min	U	I	N	N	N	N	N	N	N	N	N	N	N	N	N	N	N	N	N	Non	NA	NA	120	80	15	160	9.2	NA	NA	NA	ND	L1	TRUE	FALSE	FALSE	FALSE	FALSE	FALSE	FALSE	FALSE	FALSE	FALSE
1160	192	28	F	15	15-1	15-1-3-Maj	Maj	Ele	I	N	N	N	N	N	N	N	N	N	N	N	N	N	N	N	N	N	Non	NA	NA	130	75	15	136	10.4	2.6	137	3.8	ND	NA	FALSE	FALSE	FALSE	FALSE	FALSE	FALSE	FALSE	FALSE	FALSE	FALSE
1161	24	73	M	13	13-19	13-19-22-Xma	Xma	Ele	II	Y	N	N	N	N	N	2O	N	N	N	Y	N	Y	N	N	N	N	Non	NA	NA	158	59	15	146	8.8	6.6	144	5	NOR	L2	TRUE	TRUE	FALSE	FALSE	FALSE	FALSE	FALSE	FALSE	FALSE	FALSE
1162	177	48	F	15	15-1	15-1-4-Int	Int	Exp	II	N	N	N	N	N	N	N	N	N	N	N	N	N	N	N	N	N	OME	NA	NA	136	95	15	110	17.2	7.2	129	4.6	ND	L1	TRUE	TRUE	FALSE	FALSE	FALSE	FALSE	FALSE	FALSE	FALSE	FALSE
1163	70	30	F	15	15-1	15-1-3-Maj	Maj	Ele	II	N	N	N	N	N	N	N	N	N	N	N	N	N	N	N	N	N	Non	NA	NA	145	79	15	115	8.1	NA	NA	NA	ND	L1	TRUE	FALSE	FALSE	FALSE	FALSE	FALSE	FALSE	FALSE	FALSE	FALSE
1164	182	61	F	9	9-6	9-6-21-Xma	Xma	U	II	N	N	N	N	Y	N	N	N	N	N	N	N	N	N	N	N	N	OME	NA	NA	135	80	15	117	8.6	2.6	139	3.9	NOR	L1	TRUE	FALSE	FALSE	FALSE	FALSE	FALSE	FALSE	FALSE	FALSE	FALSE
1165	182	52	F	5	5-3	5-3-6-Xma	Xma	Ele	II	N	N	N	N	N	N	N	N	N	N	N	N	N	N	N	N	N	Non	NA	NA	118	76	15	146	12	4.3	141	4.4	NOR	L1	TRUE	TRUE	FALSE	FALSE	FALSE	FALSE	FALSE	FALSE	FALSE	FALSE
1166	123	35	F	4	4-9	4-9-15-Maj	Maj	Ele	I	N	N	N	N	N	N	N	N	N	N	N	N	N	N	N	N	N	Non	NA	NA	128	59	15	135	6	3.6	139	3.4	ND	L1	TRUE	TRUE	FALSE	FALSE	FALSE	FALSE	FALSE	FALSE	FALSE	FALSE
1167	253	80	F	13	13-19	13-19-22-Xma	Xma	U	II	N	N	N	N	N	N	N	N	N	Y	N	N	N	N	N	N	N	Non	NA	NA	100	62	15	128	5.4	7.8	137	4.5	NOR	L2	TRUE	FALSE	FALSE	FALSE	FALSE	FALSE	FALSE	FALSE	FALSE	FALSE
1168	203	60	F	5	5-2	5-2-5-Maj	Maj	Exp	II	N	N	Y	N	N	N	N	N	N	N	N	N	N	N	N	N	N	Non	NA	NA	117	49	15	NA	NA	NA	NA	NA	NOR	L1	TRUE	FALSE	FALSE	FALSE	FALSE	FALSE	FALSE	FALSE	FALSE	FALSE
1169	80	51	M	3	3-6	3-6-12-Int	Int	Ele	II	N	N	N	N	N	N	N	N	N	N	N	N	N	N	N	N	N	Non	NA	NA	145	90	15	128	8.8	60	138	4	NOR	L1	TRUE	FALSE	FALSE	FALSE	FALSE	FALSE	FALSE	FALSE	FALSE	FALSE
1170	171	59	M	4	4-9	4-9-10-Maj	Maj	Ele	III	N	N	N	N	N	N	N	N	N	N	N	N	Y	N	N	N	N	Non	NA	NA	143	86	15	161	8.2	5.2	141	4.6	NOR	L1	TRUE	FALSE	TRUE	FALSE	FALSE	FALSE	FALSE	FALSE	FALSE	FALSE
1171	193	51	F	13	13-3	13-3-4-Maj	Maj	U	I	N	N	N	N	N	N	N	N	N	N	N	N	N	N	N	N	N	Non	NA	NA	106	76	15	116	5.9	3.2	142	5	NOR	L1	TRUE	TRUE	FALSE	FALSE	FALSE	FALSE	FALSE	FALSE	FALSE	FALSE
1172	124	21	F	9	9-5	9-5-13-Min	Min	U	III	N	N	N	N	N	N	N	N	N	N	N	N	N	N	N	N	N	Non	NA	NA	113	76	15	120	9.3	3.6	136	4.3	ND	L1	TRUE	FALSE	FALSE	FALSE	FALSE	FALSE	FALSE	FALSE	FALSE	FALSE
1173	115	53	M	10	10-5	10-5-19-Com	Com	Ele	I	N	N	N	N	N	N	N	N	N	N	N	N	N	N	N	N	N	Non	N	N	120	80	15	166	8.5	3.8	140	4	NOR	L1	TRUE	TRUE	FALSE	FALSE	FALSE	FALSE	FALSE	FALSE	FALSE	FALSE
1174	229	70	F	13	13-19	13-19-22-Xma	Xma	Ele	II	N	N	N	N	N	N	N	N	N	N	N	N	Y	N	N	N	N	Non	NA	NA	147	83	15	129	6.5	6.4	139	4.2	NOR	L1	TRUE	FALSE	FALSE	FALSE	FALSE	FALSE	FALSE	FALSE	FALSE	FALSE
1175	83	25	F	11	11-3	11-3-5-Int	Int	Exp	I	N	N	N	N	N	N	N	N	N	N	N	N	N	N	N	N	N	Non	NA	NA	114	85	15	111	12	NA	NA	NA	ND	L1	TRUE	TRUE	FALSE	FALSE	FALSE	FALSE	FALSE	FALSE	FALSE	FALSE
1176	76	76	M	13	13-23	13-23-32-Xma	Xma	Ele	III	N	N	N	N	Y	Y	2O	N	N	N	N	N	Y	N	N	N	N	OME	NA	NA	179	105	15	136	7.5	7	133	4.1	O	L2	TRUE	FALSE	FALSE	FALSE	FALSE	FALSE	FALSE	FALSE	FALSE	FALSE
1177	230	69	M	1	1-1	1-1-4-Xma	Xma	Exp	III	N	N	Y	N	N	N	2O	N	N	N	N	N	N	N	N	N	N	OME	NA	NA	137	52	15	150	15.1	64	136	4.8	ND	L2	TRUE	TRUE	FALSE	FALSE	FALSE	FALSE	FALSE	FALSE	FALSE	FALSE
1178	138	38	F	15	15-1	15-1-3-Maj	Maj	U	II	N	N	N	N	N	N	2I	N	N	N	N	N	N	N	N	N	N	Non	NA	NA	110	115	15	NA	NA	40	136	4.5	ND	L1	TRUE	TRUE	FALSE	FALSE	FALSE	FALSE	FALSE	FALSE	FALSE	FALSE
1179	14	52	M	12	12-1	12-1-3-Min	Min	U	I	N	N	N	N	N	N	N	N	N	N	N	N	N	N	N	N	N	Non	NA	NA	143	85	15	153	9	4.9	139	4.3	ND	L1	TRUE	FALSE	FALSE	FALSE	FALSE	FALSE	FALSE	FALSE	FALSE	FALSE
1180	204	69	M	10	10-5	10-5-3-Maj	Maj	Exp	III	Y	N	N	N	Y	N	N	N	N	N	N	N	Y	N	N	N	N	OME	NA	NA	142	71	15	155	7.7	NA	138	4.2	NOR	L1	TRUE	FALSE	FALSE	FALSE	FALSE	FALSE	FALSE	FALSE	FALSE	FALSE
1181	106	76	F	11	11-1	11-1-9-Maj	Maj	Exp	III	N	N	Y	N	N	N	N	N	N	N	N	N	Y	N	N	N	Y	OME	N	N	160	94	15	126	6.8	5.8	137	3.8	ST	L2	TRUE	TRUE	FALSE	FALSE	FALSE	FALSE	FALSE	FALSE	FALSE	FALSE
1182	114	74	M	13	13-30	13-30-1-Maj	Maj	Ele	III	Y	N	N	N	N	N	N	N	N	N	N	N	N	N	N	Y	Y	OME	NA	NA	157	76	15	112	NA	6.3	136	4.3	AF6090	L1	TRUE	FALSE	FALSE	FALSE	FALSE	FALSE	FALSE	FALSE	FALSE	FALSE
1183	143	73	F	13	13-19	13-19-12-Xma	Xma	Exp	I	N	N	N	N	N	N	N	N	N	N	N	N	N	N	N	N	N	Non	NA	NA	119	91	15	134	8.6	5.4	135	4.5	NOR	L6	TRUE	TRUE	FALSE	FALSE	FALSE	FALSE	FALSE	FALSE	FALSE	FALSE
1184	86	72	F	13	13-16	13-16-4-Maj	Maj	Exp	II	N	N	N	N	Y	N	N	N	N	N	N	N	N	N	N	N	N	OME	NA	NA	165	85	15	116	9.2	4.5	137	4.4	NOR	L1	TRUE	FALSE	FALSE	FALSE	FALSE	FALSE	FALSE	FALSE	FALSE	FALSE
1185	61	19	M	9	9-6	9-6-27-Com	Com	I	IV	N	N	N	N	N	N	N	N	Y	N	N	N	N	N	N	N	N	Non	N	N	130	74	14	62	6.1	11.4	129	6.1	ND	L50	TRUE	FALSE	FALSE	FALSE	FALSE	FALSE	FALSE	FALSE	FALSE	FALSE
1186	192	82	F	9	9-9	9-9-6-Maj	Maj	I	II	N	N	N	N	N	N	N	N	N	N	N	N	Y	N	N	N	N	Non	NA	NA	108	45	15	115	5.6	5.4	134	3.9	O	L2	FALSE	FALSE	FALSE	FALSE	FALSE	FALSE	FALSE	FALSE	FALSE	FALSE
1187	171	35	F	15	15-1	15-1-3-Maj	Maj	Ele	I	N	N	N	N	N	N	N	N	N	N	N	N	N	N	N	N	N	Non	NA	NA	93	85	15	108	9.3	4.2	141	4	ND	L1	TRUE	FALSE	FALSE	FALSE	FALSE	FALSE	FALSE	FALSE	FALSE	FALSE
1188	83	64	F	13	13-19	13-19-22-Xma	Xma	Ele	III	N	Y	N	N	N	N	N	N	N	Y	N	N	Y	N	N	N	Y	OME	NA	NA	147	64	15	140	6	5.3	138	4.1	O	L1	TRUE	TRUE	FALSE	FALSE	FALSE	FALSE	FALSE	FALSE	FALSE	FALSE
1189	162	34	M	13	13-3	13-3-4-Maj	Maj	U	I	N	N	N	N	N	N	N	N	N	N	N	N	N	N	N	N	N	Non	NA	NA	110	83	15	NA	NA	NA	NA	NA	ND	L1	TRUE	FALSE	FALSE	FALSE	FALSE	FALSE	FALSE	FALSE	FALSE	FALSE
1190	177	33	F	13	13-19	13-19-22-Xma	Xma	Ele	III	N	N	N	N	N	N	N	N	N	N	N	N	N	N	N	N	N	Non	NA	NA	137	121	15	117	4.8	4	141	4.1	O	L1	TRUE	FALSE	FALSE	FALSE	FALSE	FALSE	FALSE	FALSE	FALSE	FALSE
1191	251	52	F	11	11-1	11-1-26-Xma	Xma	Exp	III	N	N	N	N	N	N	N	N	N	N	N	N	Y	N	N	N	N	Non	N	N	110	128	15	129	9.6	4	137	3.9	NOR	L2	FALSE	FALSE	FALSE	FALSE	FALSE	FALSE	FALSE	FALSE	FALSE	FALSE
1192	138	57	M	7	7-6	7-6-25-Int	Int	I	IV	N	N	N	N	N	N	N	N	N	N	N	N	N	Y	N	N	N	AR	Y	Y	128	94	3	121	9.5	7.7	138	3.8	NOR	G50	TRUE	FALSE	FALSE	FALSE	FALSE	FALSE	FALSE	FALSE	FALSE	FALSE
1193	14	59	M	10	10-1	10-1-8-Maj	Maj	U	II	N	N	N	N	Y	N	N	N	N	N	N	N	Y	N	N	N	Y	OME	NA	NA	170	86	15	161	9	NA	141	4	NOR	L2	TRUE	FALSE	FALSE	FALSE	FALSE	FALSE	FALSE	FALSE	FALSE	FALSE
1194	268	84	F	9	9-8	9-8-11-Int	Int	Ele	III	Y	N	N	N	N	N	N	N	N	N	N	N	Y	N	N	N	N	OME	NA	NA	142	56	15	141	NA	4.5	138	3.9	AF6090	L1	TRUE	TRUE	FALSE	FALSE	FALSE	FALSE	FALSE	FALSE	FALSE	FALSE
1195	74	36	F	15	15-1	15-1-3-Maj	Maj	U	II	N	N	N	N	N	N	2D	N	N	N	N	N	N	N	N	N	N	Non	NA	NA	147	122	15	122	NA	NA	NA	NA	ND	L1	TRUE	TRUE	FALSE	FALSE	FALSE	FALSE	FALSE	FALSE	FALSE	FALSE
1196	141	65	F	13	13-23	13-23-32-Xma	Xma	Ele	III	N	N	N	N	N	N	1	N	N	N	N	N	N	N	Y	N	N	L	NA	NA	170	80	15	103	7.6	9.9	143	4.6	QW	L2	TRUE	FALSE	FALSE	FALSE	FALSE	FALSE	FALSE	FALSE	FALSE	FALSE
1197	182	68	F	9	9-3	9-3-3-Int	Int	Ele	III	N	N	N	N	N	N	N	N	N	N	N	N	Y	N	N	N	N	Non	NA	NA	121	58	15	117	5.9	14.3	137	4.6	NOR	L2	TRUE	FALSE	FALSE	FALSE	FALSE	FALSE	FALSE	TRUE	FALSE	FALSE
1198	9	56	M	7	7-8	7-8-3-Maj	Maj	Ele	I	N	N	Y	N	N	N	N	N	N	N	N	N	N	N	N	N	N	Non	NA	NA	140	70	15	147	9.1	3.6	137	4.7	NOR	L1	TRUE	TRUE	FALSE	FALSE	FALSE	FALSE	FALSE	FALSE	FALSE	FALSE
1199	181	42	F	4	4-9	4-9-15-Maj	Maj	Ele	II	N	N	N	N	N	N	N	N	N	N	N	N	N	N	N	N	N	Non	NA	NA	99	74	15	107	8.5	3.3	138	5.3	NOR	L1	TRUE	FALSE	FALSE	FALSE	FALSE	FALSE	FALSE	FALSE	FALSE	FALSE
1200	106	70	F	9	9-4	9-4-12-Maj	Maj	Ele	II	N	N	N	N	N	N	N	N	N	N	N	N	Y	N	N	N	N	OME	NA	NA	159	68	15	143	8.3	3.9	132	5	NOR	L1	TRUE	FALSE	FALSE	FALSE	FALSE	FALSE	FALSE	FALSE	FALSE	TRUE
1201	204	75	M	10	10-3	10-3-27-Maj	Maj	Ele	II	N	N	N	N	N	N	N	N	N	N	N	N	Y	N	N	N	N	Non	NA	NA	173	58	15	127	5	NA	137	4.7	NOR	L1	TRUE	FALSE	FALSE	FALSE	FALSE	FALSE	FALSE	FALSE	FALSE	FALSE
1202	114	28	M	13	13-23	13-23-9-Xma	Xma	Ele	I	N	N	N	N	N	N	N	N	N	N	N	N	N	N	N	N	N	Non	NA	NA	160	130	15	134	4.4	NA	NA	NA	ND	L1	TRUE	FALSE	FALSE	FALSE	FALSE	FALSE	FALSE	FALSE	FALSE	FALSE
1203	79	53	M	7	7-6	7-6-21-Com	Com	U	IV	N	N	N	N	N	N	N	N	Y	N	N	N	Y	Y	N	N	N	L	N	Y	90	88	15	130	9.9	4.3	135	3.3	ND	L50	FALSE	FALSE	FALSE	FALSE	FALSE	FALSE	FALSE	FALSE	FALSE	FALSE
1204	100	50	M	12	12-1	12-1-3-Min	Min	U	II	N	N	N	N	N	N	N	N	N	N	N	N	N	N	N	N	N	Non	NA	NA	140	93	15	140	8.9	7.4	141	4.9	ND	L1	TRUE	FALSE	FALSE	FALSE	FALSE	FALSE	FALSE	TRUE	FALSE	FALSE
1205	193	78	F	13	13-4	13-4-10-Xma	Xma	U	II	N	N	N	N	N	N	N	N	N	N	N	N	N	N	N	N	N	Non	NA	NA	170	84	15	128	9.8	5.5	138	4.5	NOR	L2	FALSE	FALSE	FALSE	FALSE	FALSE	FALSE	FALSE	FALSE	FALSE	FALSE
1206	202	72	F	12	12-4	12-4-8-Xma	Xma	Ele	II	N	N	N	N	Y	N	N	N	N	Y	N	N	Y	N	N	N	N	Non	NA	NA	135	77	15	115	57	3.9	135	4	NOR	L1	TRUE	TRUE	FALSE	FALSE	FALSE	FALSE	FALSE	FALSE	FALSE	FALSE
1207	24	61	M	6	6-5	6-5-15-Com	Com	Exp	II	N	N	N	N	N	N	N	N	N	N	N	N	N	N	N	N	N	Non	N	N	138	86	15	137	7.4	6.4	137	4.8	NOR	L6	TRUE	FALSE	FALSE	FALSE	FALSE	FALSE	FALSE	FALSE	FALSE	FALSE
1208	176	54	M	6	6-10	6-10-33-Com	Com	Ele	III	Y	N	N	N	N	N	N	N	N	N	N	N	N	N	N	Y	N	Non	NA	NA	115	79	15	146	5.3	5.2	142	4.1	NOR	L2	TRUE	FALSE	FALSE	FALSE	FALSE	FALSE	FALSE	FALSE	FALSE	FALSE
1209	202	96	F	13	13-19	13-19-17-Com	Com	U	III	N	N	N	N	N	N	N	N	N	Y	N	N	Y	N	N	N	Y	L	NA	NA	143	81	15	109	12.5	NA	136	2.8	NOR	L10	FALSE	FALSE	FALSE	FALSE	FALSE	FALSE	FALSE	FALSE	FALSE	FALSE
1210	171	63	F	13	13-8	13-8-16-Int	Int	Ele	II	N	N	N	N	N	N	N	N	N	N	N	N	Y	N	N	N	N	Non	NA	NA	140	70	15	NA	NA	NA	NA	NA	NOR	L1	FALSE	TRUE	FALSE	FALSE	FALSE	FALSE	FALSE	FALSE	FALSE	FALSE
1211	177	75	M	4	4-1	4-1-19-Min	Min	Ele	III	N	N	N	N	N	N	N	N	N	N	N	N	N	N	N	N	N	Non	NA	NA	148	61	15	136	7.8	6.8	140	4.9	NOR	L1	TRUE	TRUE	FALSE	FALSE	FALSE	FALSE	FALSE	FALSE	FALSE	FALSE
1212	138	79	M	4	4-8	4-8-4-Com	Com	Exp	III	N	N	N	N	N	N	N	N	N	Y	N	N	Y	N	N	N	N	OME	NA	NA	160	80	15	NA	NA	NA	NA	NA	NOR	L6	TRUE	FALSE	FALSE	FALSE	FALSE	FALSE	FALSE	FALSE	FALSE	FALSE
1213	163	63	M	12	12-1	12-1-3-Min	Min	U	I	N	N	N	N	N	N	N	N	N	N	N	N	N	N	N	N	N	Non	NA	NA	153	72	15	135	4.3	4.7	134	4.3	NOR	L1	TRUE	FALSE	FALSE	FALSE	FALSE	FALSE	FALSE	FALSE	FALSE	FALSE
1214	203	55	F	11	11-1	11-1-9-Maj	Maj	Ele	II	N	N	N	N	N	N	N	N	N	N	N	N	N	N	N	N	N	Non	NA	NA	147	78	15	132	4	NA	139	4.1	NOR	L1	TRUE	FALSE	FALSE	FALSE	FALSE	FALSE	FALSE	FALSE	FALSE	FALSE
1215	230	56	M	1	1-2	1-2-11-Int	Int	Ele	III	N	N	N	N	N	N	2I	N	N	N	N	N	Y	N	N	N	N	OME	NA	NA	161	50	15	132	10	6.6	137	4.4	O	L2	TRUE	FALSE	FALSE	FALSE	FALSE	FALSE	FALSE	FALSE	FALSE	FALSE
1216	80	69	M	10	10-5	10-5-20-Int	Int	Ele	III	N	N	N	N	Y	N	N	N	N	N	N	N	Y	N	N	N	Y	Non	NA	NA	152	48	15	140	4.1	8.7	138	4	O	NA	FALSE	FALSE	FALSE	FALSE	FALSE	FALSE	FALSE	FALSE	FALSE	FALSE
1217	144	33	F	9	9-9	9-9-1-Com	Com	Ele	II	N	N	Y	N	N	N	N	N	N	N	N	N	N	N	N	N	N	Non	NA	NA	100	60	15	122	5.2	3.9	142	4.2	NOR	L2	TRUE	FALSE	FALSE	FALSE	FALSE	FALSE	FALSE	FALSE	FALSE	FALSE
1218	124	39	F	9	9-4	9-4-11-Maj	Maj	Exp	II	N	N	N	N	N	N	N	N	N	N	N	N	N	N	N	N	N	Non	NA	NA	138	95	15	127	11.4	4.1	142	3.9	ND	L1	TRUE	FALSE	FALSE	FALSE	FALSE	FALSE	FALSE	FALSE	FALSE	FALSE
1219	86	50	M	13	13-31	13-31-3-Min	Min	Exp	II	N	N	N	N	N	N	N	N	N	N	N	N	N	N	N	N	N	Non	NA	NA	150	86	15	156	7.3	6.9	144	4.2	NOR	L1	TRUE	FALSE	FALSE	FALSE	FALSE	FALSE	FALSE	FALSE	FALSE	FALSE
1220	114	83	M	13	13-19	13-19-13-Maj	Maj	U	III	N	N	N	N	Y	N	2I	N	N	N	N	N	Y	N	N	N	N	OME	NA	NA	175	95	15	127	19	16.1	131	NA	NOR	L6	TRUE	FALSE	FALSE	FALSE	FALSE	FALSE	FALSE	FALSE	FALSE	FALSE
1221	182	43	F	11	11-4	11-4-1-Xma	Xma	Ele	II	N	N	N	N	N	N	N	N	N	N	N	N	N	N	N	N	N	Non	NA	NA	174	78	15	150	7.1	4.6	139	4.7	ND	L1	TRUE	FALSE	FALSE	FALSE	FALSE	FALSE	FALSE	FALSE	FALSE	FALSE
1222	257	65	M	6	6-10	6-10-23-Com	Com	Ele	III	Y	Y	N	N	Y	N	N	N	N	N	Y	Y	Y	N	N	N	Y	L	NA	NA	135	74	15	130	8.7	5.5	138	3.5	QW	L50	FALSE	FALSE	FALSE	FALSE	FALSE	FALSE	FALSE	FALSE	TRUE	FALSE
1223	171	62	M	7	7-6	7-6-3-Int	Int	Ele	II	N	N	N	N	N	N	2O	N	N	N	N	N	Y	N	N	N	N	Non	NA	NA	128	70	15	146	10.4	3.4	135	4.1	NOR	L1	TRUE	FALSE	FALSE	FALSE	FALSE	FALSE	FALSE	FALSE	FALSE	FALSE
1224	181	87	F	10	10-3	10-3-16-Maj	Maj	Exp	III	Y	N	N	N	N	N	N	N	N	Y	Y	N	Y	N	N	N	N	OME	NA	NA	205	72	15	133	5.3	5.6	138	4.2	NOR	L1	TRUE	FALSE	FALSE	FALSE	FALSE	FALSE	FALSE	FALSE	FALSE	FALSE
1225	14	36	M	3	3-3	3-3-7-Xma	Xma	Ele	II	N	N	N	N	N	N	N	N	N	N	N	N	N	N	N	N	N	Non	NA	NA	163	71	15	NA	NA	NA	NA	NA	ND	L1	TRUE	FALSE	FALSE	FALSE	FALSE	FALSE	FALSE	FALSE	FALSE	FALSE
1226	172	65	M	6	6-5	6-5-15-Com	Com	Ele	III	N	N	Y	N	N	N	N	N	N	N	N	N	Y	N	N	N	N	OME	N	N	146	94	15	121	8.7	4	137	4.5	NOR	L1	TRUE	FALSE	FALSE	FALSE	FALSE	FALSE	FALSE	FALSE	FALSE	FALSE
1227	104	20	F	9	9-4	9-4-11-Maj	Maj	Exp	I	N	N	N	N	N	N	N	N	N	N	N	N	N	N	N	N	N	Non	NA	NA	121	105	15	138	5.7	4.1	139	NA	ND	L1	TRUE	TRUE	FALSE	FALSE	FALSE	FALSE	FALSE	FALSE	FALSE	FALSE
1228	80	83	M	9	9-4	9-4-14-Xma	Xma	Exp	III	N	N	N	N	N	N	N	N	N	N	N	N	N	N	N	N	N	Non	NA	NA	150	85	15	121	11	4.3	139	4.5	NOR	L6	TRUE	FALSE	FALSE	FALSE	FALSE	FALSE	FALSE	FALSE	FALSE	FALSE
1229	189	48	F	9	9-4	9-4-12-Maj	Maj	Ele	III	N	N	N	N	N	N	N	N	N	N	N	N	N	N	N	N	N	Non	NA	NA	133	78	15	145	10.5	5.5	145	4.3	NOR	L1	TRUE	FALSE	FALSE	FALSE	FALSE	FALSE	FALSE	FALSE	FALSE	FALSE
1230	114	75	F	13	13-23	13-23-32-Xma	Xma	Ele	II	N	N	N	N	N	N	N	N	N	N	Y	N	N	N	N	N	N	Non	NA	NA	194	89	15	135	7.4	6.5	140	4.8	NOR	L1	TRUE	FALSE	FALSE	FALSE	FALSE	FALSE	FALSE	FALSE	FALSE	FALSE
1231	204	51	M	7	7-6	7-6-16-Min	Min	Exp	III	N	N	N	N	N	N	N	N	Y	N	N	N	Y	N	N	N	Y	Non	N	N	142	80	15	111	5.3	30	139	4.3	QW	L1	TRUE	FALSE	FALSE	FALSE	FALSE	FALSE	FALSE	FALSE	FALSE	FALSE
1232	138	18	F	9	9-4	9-4-12-Maj	Maj	Exp	II	N	N	N	N	N	N	N	N	N	N	N	N	N	N	N	N	N	Non	NA	NA	134	105	15	117	7.4	4.1	137	4.2	ND	L1	TRUE	FALSE	FALSE	FALSE	FALSE	FALSE	FALSE	FALSE	FALSE	FALSE
1233	14	44	F	11	11-1	11-1-15-Maj	Maj	Ele	II	N	N	N	N	N	N	N	N	N	N	N	N	N	N	N	N	N	Non	NA	NA	160	88	15	120	10.6	3.5	136	4	NOR	L1	FALSE	FALSE	FALSE	FALSE	FALSE	FALSE	FALSE	FALSE	FALSE	FALSE
1234	176	51	M	13	13-21	13-21-1-Maj	Maj	U	III	N	N	N	N	N	N	N	N	N	N	N	N	N	N	Y	N	N	Non	N	N	143	80	15	72	7.3	4.2	139	3.8	NOR	L10	TRUE	FALSE	FALSE	FALSE	FALSE	FALSE	FALSE	FALSE	FALSE	FALSE
1235	76	63	M	9	9-8	9-8-11-Int	Int	I	II	N	N	N	N	N	N	N	N	N	N	N	N	N	N	N	N	N	Non	NA	NA	155	90	15	139	6.9	4.8	137	3.8	ND	L1	TRUE	TRUE	FALSE	FALSE	FALSE	FALSE	FALSE	FALSE	FALSE	FALSE
1236	79	35	F	15	15-1	15-1-3-Maj	Maj	Exp	I	N	N	N	N	N	N	N	N	N	N	N	N	N	N	N	N	N	Non	NA	NA	140	75	15	123	15.8	NA	NA	NA	ND	L1	TRUE	TRUE	FALSE	FALSE	FALSE	FALSE	FALSE	FALSE	FALSE	FALSE
1237	230	40	F	11	11-5	11-5-3-Int	Int	Exp	II	N	N	N	N	N	N	N	N	N	N	N	N	N	N	N	N	N	L	NA	NA	120	85	15	146	14.9	3.3	140	4.9	ND	L1	TRUE	FALSE	FALSE	FALSE	FALSE	FALSE	FALSE	FALSE	FALSE	FALSE
1238	182	34	M	1	1-2	1-2-11-Int	Int	Exp	II	N	N	N	N	N	N	N	N	N	N	N	N	N	N	N	N	N	Non	NA	NA	148	102	15	151	13.6	5.1	132	4.2	ND	L1	TRUE	TRUE	FALSE	FALSE	FALSE	FALSE	FALSE	FALSE	FALSE	FALSE
1239	162	42	F	11	11-1	11-1-28-Maj	Maj	Ele	I	N	N	N	N	N	N	N	N	N	N	N	N	N	N	N	N	N	Non	NA	NA	109	138	15	NA	NA	NA	NA	NA	ND	L1	TRUE	TRUE	FALSE	FALSE	FALSE	FALSE	FALSE	FALSE	FALSE	FALSE
1240	177	52	F	9	9-5	9-5-19-Min	Min	Ele	I	N	N	N	N	N	N	N	N	N	N	N	N	N	N	N	N	N	Non	NA	NA	142	80	15	119	5.9	3.8	139	4.4	NOR	L1	TRUE	TRUE	FALSE	FALSE	FALSE	FALSE	FALSE	FALSE	FALSE	FALSE
1241	167	55	F	6	6-7	6-7-9-Maj	Maj	Exp	III	N	N	N	N	N	N	N	N	N	N	N	N	N	N	N	N	N	L	N	N	121	88	15	160	15.1	8.9	142	3.5	NOR	NA	FALSE	FALSE	FALSE	FALSE	FALSE	FALSE	FALSE	FALSE	FALSE	FALSE
1242	123	82	M	12	12-1	12-1-16-Int	Int	Ele	III	N	N	N	N	N	N	N	N	N	N	N	Y	Y	N	N	Y	N	Non	NA	NA	120	44	15	126	8.4	17.1	146	5.1	AF6090	L2	TRUE	FALSE	FALSE	FALSE	FALSE	FALSE	FALSE	FALSE	FALSE	FALSE
1243	182	24	F	4	4-9	4-9-15-Maj	Maj	Ele	II	N	N	N	N	N	N	N	N	N	N	N	N	N	N	N	N	N	Non	NA	NA	121	60	15	141	6.5	2.4	139	4.8	NOR	L1	TRUE	TRUE	TRUE	FALSE	FALSE	FALSE	FALSE	FALSE	FALSE	FALSE
1244	230	29	F	11	11-1	11-1-21-Maj	Maj	U	I	N	N	N	N	N	N	N	N	N	N	N	N	N	N	N	N	N	Non	NA	NA	118	105	15	128	15.6	NA	NA	NA	ND	L1	TRUE	FALSE	FALSE	FALSE	FALSE	FALSE	FALSE	FALSE	FALSE	FALSE
1245	86	59	M	13	13-6	13-6-4-Int	Int	Exp	II	N	N	N	N	N	N	N	N	N	N	N	N	Y	N	N	N	N	Non	NA	NA	140	52	15	NA	NA	NA	NA	NA	ND	L1	TRUE	FALSE	FALSE	FALSE	FALSE	FALSE	FALSE	FALSE	FALSE	FALSE
1246	257	40	F	9	9-8	9-8-3-Maj	Maj	Ele	II	N	N	N	N	N	N	N	N	N	N	N	N	N	N	N	N	N	Non	NA	NA	124	97	15	143	7.4	4.2	140	4.5	NOR	L1	TRUE	TRUE	FALSE	FALSE	FALSE	FALSE	FALSE	FALSE	FALSE	FALSE
1247	138	78	F	9	9-6	9-6-22-Xma	Xma	Ele	II	N	N	N	N	N	N	N	N	N	N	N	N	N	N	N	N	N	Non	NA	NA	119	82	15	NA	NA	NA	NA	NA	NOR	L1	TRUE	FALSE	FALSE	FALSE	FALSE	FALSE	FALSE	FALSE	FALSE	FALSE
1248	203	50	F	13	13-19	13-19-23-Com	Com	Ele	II	N	N	N	N	N	N	N	N	N	N	N	N	N	N	N	N	N	Non	NA	NA	143	80	15	125	5.6	NA	137	4.8	NOR	L1	TRUE	FALSE	FALSE	FALSE	FALSE	FALSE	FALSE	FALSE	FALSE	FALSE
1249	14	34	F	15	15-1	15-1-3-Maj	Maj	Ele	I	N	N	N	N	N	N	N	N	N	N	N	N	N	N	N	N	N	Non	NA	NA	125	85	15	151	9.6	NA	NA	NA	ND	L1	TRUE	FALSE	FALSE	FALSE	FALSE	FALSE	FALSE	FALSE	FALSE	FALSE
1250	253	61	M	13	13-1	13-1-4-Int	Int	U	I	N	N	N	N	N	N	N	N	N	N	N	N	N	N	N	N	N	Non	NA	NA	140	60	15	141	11	5.9	140	4.2	NOR	L1	TRUE	FALSE	FALSE	FALSE	FALSE	FALSE	FALSE	FALSE	FALSE	FALSE
1251	80	65	M	9	9-5	9-5-4-Com	Com	U	III	N	N	N	N	N	N	N	N	N	N	N	N	N	N	N	N	N	OME	NA	NA	144	88	15	152	7.6	5.5	138	4.6	ND	NA	FALSE	FALSE	FALSE	FALSE	FALSE	FALSE	FALSE	FALSE	FALSE	FALSE
1252	115	49	F	10	10-3	10-3-24-Com	Com	Ele	III	Y	N	N	N	N	N	N	N	N	N	N	N	Y	N	N	N	N	Non	N	N	120	60	15	125	8.1	4.8	138	4.7	NOR	L1	TRUE	TRUE	FALSE	FALSE	FALSE	FALSE	FALSE	FALSE	FALSE	TRUE
1253	162	28	M	9	9-10	9-10-24-Maj	Maj	Ele	II	N	N	N	N	N	N	N	N	N	N	N	N	N	N	N	N	N	Non	NA	NA	140	71	15	NA	7	4.5	133	4.4	ND	L1	TRUE	FALSE	FALSE	FALSE	FALSE	FALSE	FALSE	FALSE	FALSE	FALSE
1254	138	55	M	10	10-5	10-5-19-Com	Com	Ele	I	N	N	N	N	N	N	N	N	N	N	N	N	N	N	N	N	N	Non	NA	NA	129	59	15	152	6	3.9	141	4.2	ND	L1	TRUE	TRUE	FALSE	FALSE	FALSE	FALSE	FALSE	FALSE	FALSE	FALSE
1255	104	22	M	10	10-6	10-6-3-Int	Int	Ele	I	N	N	N	N	N	N	N	N	N	N	N	N	N	N	N	N	N	Non	NA	NA	135	69	15	NA	NA	NA	NA	NA	ND	L1	TRUE	FALSE	FALSE	FALSE	FALSE	FALSE	FALSE	FALSE	FALSE	FALSE
1256	181	69	M	10	10-3	10-3-7-Min	Min	Exp	III	Y	N	N	N	Y	N	N	N	N	N	Y	N	N	N	N	N	Y	L	NA	NA	143	70	15	147	10.9	5.8	141	4.3	AF6090	L1	TRUE	FALSE	FALSE	FALSE	FALSE	FALSE	FALSE	FALSE	FALSE	FALSE
1257	176	70	F	9	9-4	9-4-9-Xma	Xma	Ele	III	N	N	N	N	N	N	N	N	N	N	N	N	Y	N	N	N	N	Non	NA	NA	160	69	15	137	12.2	4	145	4.4	NOR	L1	TRUE	FALSE	FALSE	FALSE	FALSE	FALSE	FALSE	FALSE	FALSE	FALSE
1258	61	69	F	13	13-19	13-19-23-Com	Com	Ele	II	N	N	N	N	N	N	2D	N	N	N	N	N	Y	N	N	N	Y	Non	NA	NA	178	76	15	124	7	5.1	140	3.9	NOR	L1	FALSE	FALSE	FALSE	FALSE	FALSE	FALSE	FALSE	FALSE	FALSE	FALSE
1259	171	71	F	7	7-5	7-5-13-Xma	Xma	U	III	N	N	N	N	N	N	2O	N	N	Y	N	N	Y	N	N	N	N	Non	NA	NA	141	83	15	100	13.6	5.7	139	3.3	NOR	L50	TRUE	FALSE	FALSE	FALSE	FALSE	FALSE	FALSE	FALSE	FALSE	FALSE
1260	193	82	F	9	9-3	9-3-13-Com	Com	U	II	N	N	N	N	N	N	N	N	N	N	N	N	Y	N	N	N	N	Non	NA	NA	188	88	15	102	12.7	14.1	140	4	4E	L6	FALSE	FALSE	FALSE	FALSE	FALSE	FALSE	FALSE	FALSE	FALSE	FALSE
1261	182	61	M	9	9-5	9-5-21-Xma	Xma	U	III	Y	N	N	N	N	N	N	N	N	N	N	N	Y	N	N	N	N	Non	NA	NA	116	60	15	105	14.9	11.7	135	4.2	QW	L50	TRUE	TRUE	FALSE	FALSE	FALSE	FALSE	FALSE	FALSE	FALSE	FALSE
1262	194	52	M	13	13-19	13-19-22-Xma	Xma	Ele	III	Y	N	N	N	N	N	N	N	N	N	N	N	Y	N	N	N	Y	AR	NA	NA	150	52	15	144	6.6	7.9	141	4.9	4E	L1	TRUE	FALSE	FALSE	FALSE	FALSE	FALSE	FALSE	FALSE	FALSE	FALSE
1263	257	34	F	15	15-1	15-1-3-Maj	Maj	Ele	I	N	N	N	N	N	N	N	N	N	N	N	N	N	N	N	N	N	Non	NA	NA	142	98	15	113	8.9	3.3	136	4.2	ND	L1	TRUE	FALSE	FALSE	FALSE	FALSE	FALSE	FALSE	FALSE	FALSE	FALSE
1264	177	79	F	9	9-8	9-8-22-Maj	Maj	Ele	II	N	N	N	N	N	N	N	N	N	N	N	N	Y	N	N	N	N	Non	NA	NA	175	78	15	105	9.5	5.9	142	4.8	NOR	L6	TRUE	FALSE	FALSE	FALSE	FALSE	FALSE	FALSE	FALSE	FALSE	FALSE
1265	172	46	M	9	9-6	9-6-40-Com	Com	Ele	II	N	N	Y	N	N	N	N	N	N	N	N	N	N	N	N	N	N	Non	NA	NA	123	82	15	165	10.7	4.8	141	4.8	ND	L1	TRUE	TRUE	FALSE	FALSE	FALSE	FALSE	FALSE	FALSE	FALSE	FALSE
1266	230	26	M	4	4-1	4-1-6-Int	Int	Exp	I	N	N	N	N	N	N	N	N	N	N	N	N	N	N	N	N	N	Non	NA	NA	138	92	15	162	10.9	4.3	137	3.7	ND	L1	TRUE	TRUE	FALSE	FALSE	FALSE	FALSE	FALSE	FALSE	FALSE	FALSE
1267	70	34	F	15	15-1	15-1-3-Maj	Maj	Ele	II	N	N	N	N	N	N	2D	N	N	N	N	N	N	N	N	N	N	Non	NA	NA	130	90	15	86	10.6	2.1	136	4.7	ND	L1	TRUE	FALSE	FALSE	FALSE	FALSE	FALSE	FALSE	FALSE	FALSE	FALSE
1268	144	28	M	13	13-3	13-3-5-Maj	Maj	U	II	N	N	N	N	N	N	N	N	N	N	N	N	N	N	N	N	N	Non	NA	NA	135	81	15	133	9.1	3.8	135	4	ND	L1	TRUE	FALSE	FALSE	FALSE	FALSE	FALSE	FALSE	FALSE	FALSE	FALSE
1269	184	46	F	13	13-23	13-23-9-Xma	Xma	Ele	I	N	N	N	N	N	N	N	N	N	N	N	N	N	N	N	N	N	Non	NA	NA	115	52	15	111	5.1	3.7	140	5	NOR	L1	TRUE	FALSE	FALSE	FALSE	FALSE	FALSE	FALSE	FALSE	FALSE	FALSE
1270	79	50	F	9	9-8	9-8-26-Int	Int	U	II	N	N	N	N	N	N	N	N	N	N	N	N	N	N	N	N	N	Non	NA	NA	143	80	15	140	9.3	6.1	137	4	NOR	L1	TRUE	FALSE	FALSE	FALSE	FALSE	FALSE	FALSE	FALSE	FALSE	FALSE
1271	182	43	F	1	1-1	1-1-5-Com	Com	Ele	I	N	N	N	N	N	N	N	N	N	N	N	N	N	N	N	N	N	Non	NA	NA	108	82	15	135	5	5.4	141	4.5	NOR	L1	TRUE	FALSE	FALSE	FALSE	FALSE	FALSE	FALSE	FALSE	FALSE	FALSE
1272	171	37	F	1	1-1	1-1-5-Com	Com	Exp	II	N	N	N	N	N	N	N	N	N	N	N	N	N	N	N	N	N	Non	NA	NA	120	88	15	137	NA	3.2	142	3.7	ND	L1	TRUE	FALSE	FALSE	FALSE	FALSE	FALSE	FALSE	FALSE	FALSE	FALSE
1273	243	33	F	11	11-1	11-1-11-Maj	Maj	I	II	N	N	N	N	N	N	N	N	N	N	N	N	N	N	N	N	N	OME	NA	NA	122	94	15	NA	NA	NA	NA	NA	ND	L1	TRUE	FALSE	FALSE	FALSE	FALSE	FALSE	FALSE	FALSE	FALSE	FALSE
1274	93	70	F	9	9-4	9-4-13-Xma	Xma	Ele	II	N	N	N	N	N	N	N	N	N	N	N	N	N	N	N	N	N	Non	NA	NA	135	72	15	80	12.6	2.9	139	4.4	NOR	L6	FALSE	FALSE	FALSE	FALSE	FALSE	FALSE	FALSE	FALSE	FALSE	TRUE
1275	181	71	M	9	9-5	9-5-21-Xma	Xma	U	IV	N	N	N	N	Y	N	N	N	N	N	Y	N	Y	N	Y	Y	N	OME	N	N	185	106	14	72	11	10.9	130	4	ST	L50	TRUE	TRUE	FALSE	FALSE	FALSE	FALSE	FALSE	FALSE	FALSE	FALSE
1276	71	77	F	11	11-3	11-3-9-Min	Min	Ele	II	N	N	N	N	N	N	N	N	N	N	N	N	N	N	N	N	N	Non	NA	NA	114	83	15	NA	NA	NA	NA	NA	ND	L1	TRUE	TRUE	FALSE	FALSE	FALSE	FALSE	FALSE	FALSE	FALSE	FALSE
1277	176	47	M	9	9-6	9-6-39-Maj	Maj	Exp	II	N	N	Y	N	N	N	2I	N	N	N	N	N	Y	N	N	N	N	Non	NA	NA	165	93	15	147	6.9	5.3	142	4.4	NOR	L1	TRUE	FALSE	FALSE	FALSE	FALSE	FALSE	FALSE	FALSE	FALSE	FALSE
1278	167	80	F	10	10-2	10-2-25-Int	Int	U	II	N	N	N	N	N	N	N	N	N	N	N	N	N	N	N	N	N	Non	NA	NA	164	71	15	109	11.8	11.8	138	4.3	NOR	L1	TRUE	FALSE	FALSE	FALSE	FALSE	FALSE	FALSE	FALSE	FALSE	FALSE
1279	182	32	F	12	12-2	12-2-9-Int	Int	Ele	I	N	N	N	N	N	N	N	N	N	N	N	N	N	N	N	N	N	Non	NA	NA	150	80	15	135	9.4	4.5	140	4.1	ND	L1	TRUE	FALSE	FALSE	FALSE	FALSE	FALSE	FALSE	FALSE	FALSE	FALSE
1280	60	24	F	15	15-1	15-1-3-Maj	Maj	I	I	N	N	N	N	N	N	N	N	N	N	N	N	N	N	N	N	N	Non	NA	NA	115	120	15	96	15.9	NA	NA	NA	ND	L1	TRUE	TRUE	FALSE	FALSE	FALSE	FALSE	FALSE	FALSE	FALSE	FALSE
1281	178	85	F	6	6-5	6-5-15-Com	Com	Exp	III	N	N	N	N	Y	N	N	N	N	N	N	N	N	N	N	N	N	OME	Y	N	157	65	15	129	6.5	5.5	142	4.2	NOR	L6	FALSE	FALSE	FALSE	FALSE	FALSE	FALSE	FALSE	TRUE	FALSE	FALSE
1282	124	40	M	4	4-9	4-9-15-Maj	Maj	Exp	III	N	N	N	N	N	N	N	N	N	N	N	N	N	N	N	N	N	L	NA	NA	117	109	15	156	6.7	5.1	139	4.5	NOR	L1	TRUE	FALSE	FALSE	FALSE	FALSE	FALSE	FALSE	FALSE	FALSE	FALSE
1283	192	53	M	3	3-6	3-6-3-Int	Int	U	II	N	N	N	N	N	N	N	N	N	N	N	N	Y	N	N	N	N	Non	NA	NA	177	107	15	138	NA	4.5	137	4.2	NOR	L1	TRUE	FALSE	FALSE	FALSE	FALSE	FALSE	FALSE	FALSE	FALSE	FALSE
1284	86	31	M	12	12-1	12-1-3-Min	Min	U	II	N	N	N	N	N	N	N	N	N	N	N	N	N	N	N	N	N	Non	NA	NA	110	45	15	133	8.4	3.9	142	4.1	ND	L1	TRUE	FALSE	FALSE	FALSE	FALSE	FALSE	FALSE	FALSE	FALSE	FALSE
1285	212	60	M	13	13-23	13-23-32-Xma	Xma	Ele	II	N	N	N	N	N	N	2O	N	N	N	N	N	Y	N	N	N	N	Non	NA	NA	149	65	15	120	8	5.3	138	4.9	NOR	L1	TRUE	TRUE	FALSE	FALSE	FALSE	FALSE	TRUE	FALSE	FALSE	FALSE
1286	229	23	F	12	12-2	12-2-7-Min	Min	Exp	III	N	N	N	N	N	N	N	N	N	N	N	N	N	N	N	N	N	Non	NA	NA	120	75	15	NA	NA	NA	NA	NA	ND	L1	TRUE	FALSE	FALSE	FALSE	FALSE	FALSE	FALSE	FALSE	FALSE	FALSE
1287	202	75	F	13	13-19	13-19-22-Xma	Xma	Ele	II	N	N	N	N	N	N	N	N	N	N	N	N	Y	N	Y	N	N	Non	NA	NA	150	74	15	139	7.3	NA	134	4.3	NOR	L1	TRUE	TRUE	FALSE	FALSE	FALSE	FALSE	FALSE	FALSE	FALSE	FALSE
1288	163	53	M	13	13-25	13-25-4-Int	Int	U	II	N	N	N	N	N	N	1	N	N	N	N	N	N	N	N	N	N	Non	NA	NA	164	72	15	110	12	4	121	4	ST	L10	TRUE	FALSE	FALSE	FALSE	FALSE	FALSE	FALSE	FALSE	FALSE	FALSE
1289	189	77	F	9	9-5	9-5-27-Maj	Maj	Ele	III	N	N	N	N	N	N	N	N	N	N	N	N	N	N	N	N	Y	L	NA	NA	179	95	15	130	7	3.9	143	4.1	NOR	L1	TRUE	FALSE	FALSE	FALSE	FALSE	FALSE	FALSE	FALSE	FALSE	FALSE
1290	80	78	M	10	10-5	10-5-10-Com	Com	U	III	N	N	N	N	Y	N	2O	N	N	Y	N	N	N	N	N	Y	N	OME	NA	NA	142	64	15	119	6.6	3.7	138	5	ST	L2	TRUE	FALSE	FALSE	FALSE	FALSE	FALSE	FALSE	FALSE	FALSE	FALSE
1291	171	41	F	7	7-6	7-6-21-Com	Com	Exp	III	N	N	N	N	N	N	N	N	Y	N	N	N	Y	Y	Y	N	N	OME	NA	NA	160	90	15	128	8.1	3.9	138	3.8	NOR	L1	TRUE	FALSE	FALSE	FALSE	FALSE	FALSE	FALSE	FALSE	FALSE	FALSE
1292	184	77	M	4	4-9	4-9-9-Xma	Xma	Ele	II	N	N	N	N	N	N	N	N	N	N	N	N	N	N	N	N	N	Non	NA	NA	155	66	15	161	5.9	4.7	142	4.2	NOR	L1	TRUE	FALSE	FALSE	FALSE	FALSE	FALSE	FALSE	FALSE	FALSE	FALSE
1293	115	86	F	1	1-1	1-1-19-Xma	Xma	Ele	II	N	N	N	N	N	N	N	N	N	N	N	N	Y	N	N	N	N	Non	NA	NA	140	120	15	128	8.8	9.9	140	4.1	NOR	L1	TRUE	FALSE	FALSE	FALSE	FALSE	FALSE	FALSE	FALSE	FALSE	FALSE
1294	87	61	F	9	9-4	9-4-11-Maj	Maj	U	II	N	N	N	N	N	N	N	N	N	N	N	N	N	N	N	N	N	Non	NA	NA	110	101	15	139	2.5	3.4	136	4	ND	L1	FALSE	TRUE	FALSE	FALSE	FALSE	FALSE	FALSE	FALSE	FALSE	FALSE
1295	172	80	F	11	11-1	11-1-24-Maj	Maj	Ele	I	N	N	N	N	N	N	N	N	N	N	N	N	N	N	N	N	N	Non	NA	NA	127	70	15	151	6.5	5.7	142	4.8	ST	L2	TRUE	FALSE	FALSE	FALSE	FALSE	FALSE	FALSE	FALSE	FALSE	FALSE
1296	171	56	F	13	13-25	13-25-4-Int	Int	U	I	N	N	N	N	N	N	N	N	N	N	N	N	N	N	N	N	N	Non	NA	NA	131	71	15	126	6.8	5.7	142	4.7	NOR	L1	TRUE	TRUE	FALSE	FALSE	FALSE	FALSE	FALSE	FALSE	FALSE	FALSE
1297	257	82	F	13	13-23	13-23-32-Xma	Xma	Ele	II	N	N	N	N	N	N	2O	N	N	N	N	N	Y	N	N	N	Y	Non	NA	NA	156	76	15	141	7.2	6.2	139	3.8	NOR	L1	TRUE	FALSE	FALSE	FALSE	FALSE	FALSE	FALSE	FALSE	FALSE	FALSE
1298	123	29	F	15	15-1	15-1-3-Maj	Maj	Ele	I	N	N	N	N	N	N	N	N	N	N	N	N	N	N	N	N	N	Non	NA	NA	114	78	15	121	9	NA	NA	NA	ND	L1	TRUE	FALSE	FALSE	FALSE	FALSE	FALSE	FALSE	FALSE	FALSE	FALSE
1299	204	76	M	10	10-3	10-3-30-Maj	Maj	Ele	III	Y	N	N	N	N	N	1	N	N	N	Y	N	Y	N	N	Y	N	OME	NA	NA	NA	NA	15	139	7.9	NA	132	5	NOR	L2	TRUE	FALSE	FALSE	FALSE	FALSE	FALSE	FALSE	FALSE	FALSE	FALSE
1300	177	61	M	9	9-4	9-4-15-Maj	Maj	Ele	III	N	N	N	N	N	N	2I	N	N	N	N	N	N	N	N	N	N	OME	NA	NA	NA	NA	15	100	0.4	2	132	4	NOR	L1	TRUE	TRUE	FALSE	FALSE	FALSE	FALSE	FALSE	FALSE	FALSE	FALSE
1301	182	41	F	11	11-1	11-1-14-Maj	Maj	Ele	II	N	N	N	N	N	N	N	N	N	N	N	N	N	N	N	N	N	Non	NA	NA	153	84	15	NA	NA	7.5	141	4.2	NOR	L1	TRUE	FALSE	FALSE	FALSE	FALSE	FALSE	FALSE	FALSE	FALSE	FALSE
1302	123	26	M	2	2-1	2-1-9-Maj	Maj	Ele	I	N	N	N	N	N	N	N	N	N	N	N	N	N	N	N	N	N	Non	NA	NA	137	81	15	NA	NA	NA	NA	NA	ND	L1	TRUE	FALSE	FALSE	FALSE	FALSE	FALSE	FALSE	FALSE	FALSE	FALSE
1303	60	24	F	15	15-1	15-1-3-Maj	Maj	I	II	N	N	N	N	N	N	N	N	N	N	N	N	N	N	N	N	N	Non	NA	NA	115	70	15	98	9.3	2	137	3.4	ND	L1	TRUE	TRUE	FALSE	FALSE	FALSE	FALSE	FALSE	FALSE	FALSE	FALSE
1304	202	84	F	13	13-3	13-3-5-Maj	Maj	Ele	III	Y	N	N	N	N	N	N	N	N	N	Y	N	Y	N	N	N	N	Non	NA	NA	141	71	15	102	76	NA	136	4.1	QW	L1	TRUE	FALSE	FALSE	FALSE	FALSE	FALSE	FALSE	FALSE	FALSE	FALSE
1305	178	67	M	10	10-5	10-5-19-Com	Com	Exp	II	N	N	N	N	N	N	N	N	N	N	N	N	N	N	N	N	N	Non	NA	NA	133	60	15	141	4.3	8.2	145	4.1	ND	L2	TRUE	TRUE	FALSE	FALSE	FALSE	FALSE	FALSE	TRUE	FALSE	FALSE
1306	176	69	F	9	9-3	9-3-12-Maj	Maj	Exp	II	N	N	N	N	N	N	N	N	N	N	N	N	N	N	N	N	N	Non	NA	NA	140	88	15	118	13.1	5.6	137	3.6	NOR	L1	TRUE	TRUE	FALSE	FALSE	FALSE	FALSE	FALSE	FALSE	FALSE	FALSE
1307	229	65	F	13	13-19	13-19-22-Xma	Xma	Ele	II	N	N	N	N	N	N	N	N	N	N	N	N	N	N	N	N	N	Non	NA	NA	125	69	15	136	5.4	5.6	140	3.9	O	L1	TRUE	FALSE	FALSE	FALSE	FALSE	FALSE	FALSE	FALSE	FALSE	FALSE
1308	157	50	F	5	5-3	5-3-17-Com	Com	Ele	II	N	N	N	N	N	N	N	N	N	N	N	N	N	N	N	N	N	Non	NA	NA	126	70	15	143	4.7	NA	141	4.4	NOR	L1	TRUE	FALSE	FALSE	FALSE	FALSE	FALSE	FALSE	FALSE	FALSE	FALSE
1309	239	39	F	11	11-1	11-1-15-Maj	Maj	Ele	I	N	N	N	N	N	N	N	N	N	N	N	N	N	N	N	N	N	Non	NA	NA	121	70	15	128	8	5	136	4	NOR	L1	TRUE	FALSE	FALSE	FALSE	FALSE	FALSE	FALSE	FALSE	FALSE	FALSE
1310	222	77	M	10	10-6	10-6-24-Int	Int	Ele	I	N	N	N	N	N	N	N	N	N	N	N	N	N	N	N	N	N	Non	NA	NA	128	74	15	134	6.1	5.5	134	4.2	NOR	L1	TRUE	FALSE	FALSE	FALSE	FALSE	FALSE	FALSE	FALSE	FALSE	FALSE
1311	86	37	M	13	13-3	13-3-5-Maj	Maj	Exp	I	N	N	N	N	N	N	N	N	N	N	N	N	N	N	N	N	N	Non	NA	NA	120	80	15	155	11.7	4.9	139	4.2	ND	L1	TRUE	FALSE	FALSE	FALSE	FALSE	FALSE	FALSE	FALSE	FALSE	FALSE
1312	194	81	F	13	13-23	13-23-32-Xma	Xma	Ele	I	N	N	N	N	N	N	N	N	N	N	N	N	Y	N	N	N	N	Non	NA	NA	150	86	15	129	5.6	9.2	NA	NA	NOR	L1	TRUE	TRUE	FALSE	FALSE	FALSE	FALSE	FALSE	FALSE	FALSE	FALSE
1313	60	38	F	15	15-1	15-1-3-Maj	Maj	Ele	II	N	N	N	N	N	N	2I	N	N	N	N	N	N	N	N	N	N	OME	NA	NA	180	105	15	132	NA	NA	NA	NA	ND	L1	TRUE	FALSE	FALSE	FALSE	FALSE	FALSE	FALSE	FALSE	FALSE	FALSE
1314	144	47	M	12	12-1	12-1-3-Min	Min	U	II	N	N	N	N	N	N	2O	N	N	N	N	N	Y	N	N	N	N	Non	NA	NA	150	95	15	155	9	2.8	139	4.3	ND	L1	TRUE	TRUE	FALSE	FALSE	FALSE	FALSE	FALSE	FALSE	FALSE	FALSE
1315	115	88	M	10	10-3	10-3-16-Maj	Maj	U	III	Y	N	N	N	N	N	N	N	N	N	N	N	Y	N	N	N	N	Non	NA	NA	128	70	15	96	11.7	6.7	134	4.8	QW	L2	TRUE	FALSE	FALSE	FALSE	FALSE	FALSE	FALSE	FALSE	FALSE	FALSE
1316	192	57	F	11	11-4	11-4-17-Maj	Maj	Ele	II	N	N	N	N	N	N	N	N	N	N	N	N	N	N	N	N	N	OME	NA	NA	129	60	15	122	7.8	10.9	143	4.6	NA	NA	FALSE	FALSE	FALSE	FALSE	FALSE	FALSE	FALSE	FALSE	FALSE	FALSE
1317	193	78	F	13	13-19	13-19-6-Xma	Xma	U	III	N	N	N	N	N	N	N	N	N	N	N	Y	Y	N	N	N	N	Non	NA	NA	210	55	15	129	9.6	6	140	4.4	AF6090	L6	TRUE	TRUE	FALSE	FALSE	FALSE	FALSE	FALSE	FALSE	FALSE	FALSE
1318	87	35	F	11	11-3	11-3-5-Int	Int	U	I	N	N	N	N	N	N	N	N	N	N	N	N	N	N	N	N	N	Non	NA	NA	120	90	15	131	66	2	135	3.5	ND	NA	FALSE	FALSE	FALSE	FALSE	FALSE	FALSE	FALSE	FALSE	FALSE	FALSE
1319	230	64	F	12	12-2	12-2-7-Min	Min	Exp	II	N	N	N	N	Y	N	N	N	N	N	N	N	N	N	N	N	N	OME	NA	NA	174	105	15	132	7.5	2	135	4.1	ND	L2	FALSE	FALSE	FALSE	FALSE	FALSE	FALSE	FALSE	FALSE	FALSE	FALSE
1320	24	64	M	13	13-19	13-19-22-Xma	Xma	Ele	II	N	N	N	N	N	N	N	N	N	N	N	N	N	N	N	N	N	Non	NA	NA	118	94	15	157	7.9	5	142	4.6	NOR	L1	TRUE	FALSE	FALSE	FALSE	FALSE	FALSE	FALSE	FALSE	FALSE	FALSE
1321	157	62	M	13	13-32	13-32-9-Int	Int	U	II	N	N	N	N	N	N	N	N	N	N	N	N	Y	N	N	N	N	Non	NA	NA	179	89	15	NA	NA	NA	NA	NA	ND	L1	TRUE	TRUE	FALSE	FALSE	FALSE	FALSE	FALSE	FALSE	FALSE	FALSE
1322	229	55	F	4	4-9	4-9-9-Xma	Xma	Ele	II	N	N	N	N	N	N	N	N	N	N	N	N	Y	N	N	N	N	Non	NA	NA	178	80	15	148	5.6	5.7	141	4.6	NOR	L1	TRUE	FALSE	FALSE	FALSE	FALSE	FALSE	FALSE	FALSE	FALSE	FALSE
1323	181	67	F	9	9-6	9-6-39-Maj	Maj	Ele	III	N	N	N	N	N	N	N	N	N	N	N	N	Y	N	N	N	N	Non	NA	NA	160	75	15	114	7.5	7.3	141	3.9	NOR	L1	TRUE	FALSE	FALSE	FALSE	FALSE	FALSE	FALSE	FALSE	FALSE	FALSE
1324	176	30	M	13	13-23	13-23-3-Xma	Xma	Ele	I	N	N	N	N	N	N	N	N	N	N	N	N	N	N	N	N	N	Non	NA	NA	129	106	15	NA	NA	NA	NA	NA	ND	L1	TRUE	FALSE	FALSE	FALSE	FALSE	FALSE	FALSE	FALSE	FALSE	FALSE
1325	184	62	M	9	9-8	9-8-3-Maj	Maj	Ele	III	N	N	N	N	Y	N	2O	N	N	Y	N	N	Y	N	N	N	N	L	NA	NA	97	81	15	158	10.7	3.7	138	4.3	NOR	L1	TRUE	FALSE	FALSE	FALSE	FALSE	FALSE	FALSE	FALSE	FALSE	FALSE
1326	83	33	F	15	15-1	15-1-3-Maj	Maj	U	II	N	N	N	N	N	N	N	N	N	N	N	N	N	N	N	N	N	Non	NA	NA	137	80	15	104	12.7	5	135	4.6	ND	L1	TRUE	FALSE	FALSE	FALSE	FALSE	FALSE	FALSE	FALSE	FALSE	FALSE
1327	268	40	F	16	16-13	16-13-1-Int	Int	Ele	III	N	N	N	N	N	N	N	N	Y	N	N	N	N	N	N	N	Y	Non	NA	NA	150	80	15	NA	NA	NA	NA	NA	NOR	L1	TRUE	FALSE	FALSE	FALSE	FALSE	FALSE	FALSE	FALSE	FALSE	FALSE
1328	124	79	M	10	10-5	10-5-3-Maj	Maj	Ele	III	N	N	N	N	N	N	2I	N	N	N	N	N	N	N	N	N	N	Non	NA	NA	138	88	15	146	10.4	10.6	143	4.9	NOR	L1	TRUE	FALSE	FALSE	FALSE	FALSE	FALSE	FALSE	FALSE	FALSE	FALSE
1329	60	20	F	15	15-1	15-1-4-Int	Int	U	I	N	N	N	N	N	N	N	N	N	N	N	N	N	N	N	N	N	Non	NA	NA	110	80	15	NA	NA	NA	NA	NA	ND	L1	TRUE	FALSE	FALSE	FALSE	FALSE	FALSE	FALSE	FALSE	FALSE	FALSE
1330	171	68	F	4	4-3	4-3-1-Int	Int	Ele	II	N	N	N	N	N	N	N	N	N	N	N	N	Y	N	N	N	N	Non	NA	NA	140	70	15	146	7.1	3.8	130	4.8	NOR	L1	TRUE	FALSE	FALSE	FALSE	FALSE	FALSE	FALSE	FALSE	FALSE	FALSE
1331	171	72	M	13	13-25	13-25-4-Int	Int	Exp	II	N	N	N	N	N	N	N	N	N	N	N	N	Y	N	N	N	N	Non	NA	NA	111	95	15	113	6.3	4.9	141	4.3	NOR	L1	TRUE	TRUE	FALSE	FALSE	FALSE	FALSE	FALSE	FALSE	FALSE	FALSE
1332	253	83	F	13	13-17	13-17-9-Com	Com	Ele	III	Y	N	N	N	N	N	N	N	N	N	N	N	N	N	Y	Y	N	OME	NA	NA	136	83	15	135	9.4	10.8	139	4.1	O	L1	TRUE	FALSE	FALSE	FALSE	FALSE	FALSE	FALSE	FALSE	FALSE	FALSE
1333	135	36	F	5	5-1	5-1-1-Min	Min	U	II	N	N	N	N	N	N	N	N	N	N	N	N	N	N	N	N	N	Non	NA	NA	116	76	15	110	5.4	3.1	141	4.1	ND	L1	TRUE	TRUE	FALSE	FALSE	FALSE	FALSE	FALSE	FALSE	FALSE	FALSE
1334	156	32	F	15	15-1	15-1-3-Maj	Maj	Ele	I	N	N	N	N	N	N	N	N	N	N	N	N	N	N	N	N	N	Non	NA	NA	110	83	15	126	7.2	NA	135	4	ND	L1	TRUE	TRUE	FALSE	FALSE	FALSE	FALSE	FALSE	FALSE	FALSE	FALSE
1335	114	36	F	15	15-1	15-1-3-Maj	Maj	I	I	N	N	N	N	N	N	N	N	N	N	N	N	N	N	N	N	N	Non	NA	NA	110	95	15	120	11	NA	NA	NA	ND	L1	TRUE	TRUE	FALSE	FALSE	FALSE	FALSE	FALSE	FALSE	FALSE	FALSE
1336	122	34	F	15	15-1	15-1-3-Maj	Maj	Ele	II	N	N	N	N	N	N	N	N	N	N	N	N	N	N	N	N	N	Non	NA	NA	130	85	15	123	9.8	NA	NA	NA	ND	L1	TRUE	TRUE	FALSE	FALSE	FALSE	FALSE	FALSE	FALSE	FALSE	FALSE
1337	251	39	F	11	11-1	11-1-26-Xma	Xma	Ele	II	N	N	N	N	N	N	N	N	N	N	N	N	N	N	N	N	N	Non	NA	NA	106	83	15	NA	NA	NA	NA	NA	ND	L1	TRUE	TRUE	FALSE	FALSE	FALSE	FALSE	FALSE	FALSE	FALSE	FALSE
1338	192	52	M	13	13-17	13-17-11-Int	Int	U	I	N	N	N	N	N	N	N	N	N	N	N	N	N	N	N	N	N	Non	NA	NA	130	89	15	152	8.4	5.3	142	3.6	ND	L1	TRUE	FALSE	FALSE	FALSE	FALSE	FALSE	FALSE	FALSE	FALSE	FALSE
1339	76	74	F	13	13-19	13-19-22-Xma	Xma	Ele	II	N	N	N	N	N	N	N	N	N	N	N	N	N	N	N	N	N	OME	NA	NA	141	96	15	134	67	6	135	4.1	NOR	L2	TRUE	TRUE	FALSE	FALSE	FALSE	FALSE	FALSE	FALSE	FALSE	FALSE
1340	204	82	M	10	10-3	10-3-27-Maj	Maj	Ele	II	N	N	N	N	N	N	N	N	N	N	N	N	N	N	N	N	N	Non	NA	NA	130	58	15	131	5.1	NA	141	4.4	ND	L1	TRUE	FALSE	FALSE	FALSE	FALSE	FALSE	FALSE	FALSE	FALSE	FALSE
1341	114	31	F	11	11-4	11-4-10-Min	Min	I	II	N	N	N	N	N	N	N	N	N	N	N	N	N	N	N	N	N	Non	NA	NA	124	154	15	132	15	3.4	133	3.7	ND	L1	TRUE	TRUE	FALSE	FALSE	FALSE	FALSE	FALSE	FALSE	FALSE	FALSE
1342	115	70	F	13	13-23	13-23-32-Xma	Xma	Ele	II	N	N	N	N	N	N	N	N	N	N	N	N	Y	N	N	N	Y	Non	NA	NA	183	82	15	154	6.7	2.8	135	3.9	NOR	L1	TRUE	FALSE	FALSE	FALSE	FALSE	FALSE	FALSE	FALSE	FALSE	FALSE
1343	157	60	F	4	4-7	4-7-4-Int	Int	Ele	II	N	N	N	N	N	N	1	N	N	Y	N	N	Y	N	N	N	N	Non	NA	NA	183	84	15	144	6.9	NA	141	4.8	ST	L1	TRUE	TRUE	FALSE	FALSE	FALSE	FALSE	FALSE	FALSE	FALSE	FALSE
1344	163	19	F	9	9-3	9-3-15-Maj	Maj	Ele	II	N	N	N	N	N	N	N	N	N	N	N	N	N	N	N	N	N	Non	NA	NA	111	72	15	140	6.9	5	140	4.5	NOR	L2	TRUE	FALSE	FALSE	FALSE	FALSE	FALSE	FALSE	FALSE	FALSE	FALSE
1345	194	70	F	13	13-23	13-23-32-Xma	Xma	Ele	I	N	N	N	N	N	N	N	N	N	N	N	N	Y	N	N	N	N	Non	NA	NA	110	80	15	135	6.6	6.2	NA	NA	NOR	L1	TRUE	TRUE	FALSE	FALSE	FALSE	FALSE	TRUE	TRUE	FALSE	FALSE
1346	60	21	F	15	15-1	15-1-3-Maj	Maj	U	II	N	N	N	N	N	N	N	N	N	N	N	N	N	N	N	N	N	Non	NA	NA	120	80	15	118	11.3	4.6	135	4.1	ND	L1	TRUE	TRUE	FALSE	FALSE	FALSE	FALSE	FALSE	FALSE	FALSE	FALSE
1347	93	97	M	13	13-20	13-20-6-Maj	Maj	U	III	N	N	N	N	N	N	N	N	N	Y	N	N	Y	N	N	N	N	L	Y	Y	164	82	15	82	7.2	8.9	131	4.9	4E	L1	TRUE	FALSE	FALSE	FALSE	FALSE	FALSE	FALSE	FALSE	FALSE	FALSE
1348	87	37	F	9	9-2	9-2-2-Maj	Maj	I	II	N	N	N	N	N	N	N	N	N	N	N	N	N	N	N	N	N	Non	NA	NA	130	70	15	154	14.1	3.8	133	4	NOR	L6	TRUE	TRUE	FALSE	FALSE	FALSE	FALSE	FALSE	FALSE	FALSE	FALSE
1349	244	65	F	5	5-3	5-3-1-Com	Com	Ele	I	N	N	N	N	N	N	N	N	N	N	N	N	N	N	N	N	N	Non	NA	NA	130	105	15	119	7.3	9.4	139	4.7	NOR	L1	TRUE	FALSE	FALSE	FALSE	FALSE	FALSE	FALSE	FALSE	FALSE	FALSE
1350	177	58	F	11	11-2	11-2-5-Maj	Maj	Ele	II	N	N	N	N	N	N	2O	N	N	N	N	N	Y	N	N	N	N	Non	NA	NA	206	92	15	139	7.6	7	141	4.6	NOR	L1	TRUE	FALSE	FALSE	FALSE	FALSE	FALSE	FALSE	FALSE	FALSE	FALSE
1351	172	34	M	10	10-4	10-4-4-Maj	Maj	Ele	II	N	N	N	N	N	N	N	N	N	N	N	N	N	N	N	N	N	Non	NA	NA	115	66	15	149	7.5	3.7	142	4.7	ND	L1	TRUE	TRUE	FALSE	FALSE	FALSE	FALSE	FALSE	FALSE	FALSE	FALSE
1352	86	87	M	13	13-4	NA	NA	U	III	Y	N	N	Y	N	N	N	N	N	N	NA	NA	Y	N	N	NA	N	Non	Y	N	122	95	15	122	21.9	9	141	3.3	AF>90	L6	TRUE	TRUE	FALSE	FALSE	FALSE	FALSE	FALSE	FALSE	FALSE	FALSE
1353	181	76	M	6	6-10	6-10-20-Com	Com	Ele	III	Y	N	N	N	N	N	2O	N	N	N	N	N	Y	N	N	N	Y	OME	NA	NA	152	72	15	132	10.3	7	139	4.4	NOR	L6	FALSE	FALSE	FALSE	FALSE	FALSE	FALSE	FALSE	FALSE	TRUE	FALSE
1354	243	58	F	9	9-5	9-5-12-Min	Min	U	III	N	N	N	N	N	N	2I	N	N	Y	Y	N	Y	N	N	N	N	Non	NA	NA	124	72	15	NA	NA	NA	NA	NA	ND	L2	TRUE	FALSE	FALSE	FALSE	FALSE	FALSE	FALSE	FALSE	FALSE	FALSE
1355	257	66	M	13	13-23	13-23-32-Xma	Xma	Ele	II	N	N	N	N	N	N	N	N	N	N	N	N	N	N	N	N	N	Non	NA	NA	132	70	15	153	4.9	4.2	141	4.2	NOR	L1	TRUE	TRUE	FALSE	FALSE	FALSE	FALSE	TRUE	FALSE	FALSE	FALSE
1356	251	53	F	11	11-1	11-1-3-Xma	Xma	Ele	II	N	N	Y	N	N	N	N	N	N	N	N	N	N	N	N	N	N	Non	NA	NA	117	95	15	127	67	3.3	137	3.9	NOR	L1	TRUE	TRUE	FALSE	FALSE	FALSE	FALSE	FALSE	FALSE	FALSE	FALSE
1357	171	73	M	6	6-10	6-10-33-Com	Com	U	IV	Y	N	N	N	N	N	2I	N	N	N	Y	N	Y	N	N	N	Y	OME	NA	NA	160	73	15	150	6.6	6.5	141	4.5	NOR	L2	FALSE	FALSE	FALSE	FALSE	FALSE	FALSE	FALSE	FALSE	TRUE	FALSE
1358	176	46	M	16	16-13	16-13-7-Maj	Maj	U	I	N	N	N	N	N	N	N	N	N	N	N	N	N	N	N	N	N	Non	NA	NA	135	88	15	144	15.5	5.3	139	4.2	ND	L1	TRUE	FALSE	FALSE	FALSE	FALSE	FALSE	FALSE	FALSE	FALSE	FALSE
1359	184	65	F	13	13-23	13-23-32-Xma	Xma	Ele	II	N	N	N	N	N	N	N	N	N	N	N	N	N	N	N	N	Y	Non	NA	NA	150	77	15	127	5.2	3.1	135	4	NOR	L1	TRUE	FALSE	FALSE	FALSE	FALSE	FALSE	FALSE	FALSE	FALSE	FALSE
1360	60	43	F	15	15-1	15-1-3-Maj	Maj	Ele	II	N	N	N	N	N	N	N	N	N	N	N	N	N	N	N	N	N	Non	NA	NA	110	75	15	NA	NA	NA	NA	NA	ND	L1	TRUE	FALSE	FALSE	FALSE	FALSE	FALSE	FALSE	FALSE	FALSE	FALSE
1361	229	68	F	13	13-23	13-23-32-Xma	Xma	Ele	III	N	N	N	N	Y	N	N	N	N	N	N	N	N	N	N	N	N	OME	NA	NA	130	83	15	123	NA	NA	NA	NA	NOR	L1	TRUE	FALSE	FALSE	FALSE	FALSE	FALSE	FALSE	FALSE	FALSE	FALSE
1362	53	42	M	6	6-10	6-10-20-Com	Com	Ele	III	Y	N	N	N	N	N	2O	N	N	N	Y	N	Y	N	N	N	N	OME	NA	NA	127	90	15	146	8.8	3.6	144	5.3	NOR	L1	FALSE	FALSE	FALSE	FALSE	FALSE	FALSE	FALSE	FALSE	TRUE	FALSE
1363	24	22	M	6	6-8	6-8-25-Xma	Xma	Ele	IV	N	Y	N	N	N	N	N	N	N	N	N	N	N	Y	Y	N	Y	L	Y	Y	113	117	15	142	7.2	5.9	139	3.6	AF>90	L10	TRUE	TRUE	FALSE	FALSE	FALSE	FALSE	FALSE	FALSE	FALSE	FALSE
1364	40	28	F	10	10-2	10-2-4-Int	Int	Exp	II	N	N	N	N	N	N	N	N	N	N	N	N	N	N	N	N	N	Non	NA	NA	114	65	15	140	17.7	4.1	137	3.8	ND	L1	TRUE	TRUE	FALSE	FALSE	FALSE	FALSE	FALSE	FALSE	FALSE	FALSE
1365	115	85	M	13	13-23	13-23-32-Xma	Xma	Ele	II	N	N	N	N	N	N	N	N	N	N	N	N	Y	N	N	N	N	Non	NA	NA	160	78	15	125	7.5	6.9	139	4.5	NOR	L1	TRUE	TRUE	FALSE	FALSE	FALSE	FALSE	FALSE	TRUE	FALSE	FALSE
1366	192	55	F	11	11-4	11-4-17-Maj	Maj	Ele	II	N	N	N	N	N	N	N	N	N	N	N	N	N	N	N	N	N	Non	NA	NA	135	96	15	125	5	5.9	143	4.2	NOR	L1	TRUE	FALSE	FALSE	FALSE	FALSE	FALSE	FALSE	FALSE	FALSE	FALSE
1367	87	80	F	9	9-4	9-4-11-Maj	Maj	I	III	N	N	N	N	N	N	N	N	N	N	N	N	Y	N	N	N	Y	Non	N	N	128	85	15	122	14.7	4.5	136	2.9	NOR	L10	FALSE	FALSE	FALSE	FALSE	FALSE	FALSE	FALSE	FALSE	FALSE	FALSE
1368	156	37	F	15	15-1	15-1-3-Maj	Maj	I	I	N	N	N	N	N	N	N	N	N	N	N	N	N	N	N	N	N	Non	NA	NA	130	65	15	129	13.3	NA	NA	NA	ND	L1	TRUE	FALSE	FALSE	FALSE	FALSE	FALSE	FALSE	FALSE	FALSE	FALSE
1369	171	51	F	7	7-6	7-6-21-Com	Com	Exp	III	Y	Y	N	N	N	N	N	N	Y	N	N	N	N	Y	Y	Y	Y	OME	NA	NA	88	70	15	91	5.7	5.7	139	3.5	NOR	L1	TRUE	FALSE	FALSE	FALSE	FALSE	FALSE	FALSE	FALSE	FALSE	FALSE
1370	203	65	F	5	5-1	5-1-10-Int	Int	Exp	III	Y	N	N	N	Y	N	N	N	N	N	Y	N	Y	N	N	N	N	Non	NA	NA	138	96	15	116	7.6	NA	140	4.1	NOR	L1	TRUE	FALSE	FALSE	FALSE	FALSE	FALSE	FALSE	FALSE	FALSE	FALSE
1371	76	58	F	11	11-1	11-1-28-Maj	Maj	Ele	II	N	N	N	N	N	N	N	N	N	N	N	N	Y	N	N	N	N	Non	NA	NA	145	101	15	137	5.8	5.5	142	3.8	NOR	L1	TRUE	FALSE	FALSE	FALSE	FALSE	FALSE	FALSE	FALSE	FALSE	FALSE
1372	222	57	M	13	13-15	13-15-5-Maj	Maj	Ele	II	Y	N	N	N	N	N	N	N	N	N	Y	N	Y	N	N	N	N	Non	NA	NA	130	42	15	147	8	5.9	141	5.1	NOR	L1	TRUE	FALSE	FALSE	FALSE	FALSE	FALSE	FALSE	FALSE	FALSE	FALSE
1373	244	85	M	10	10-4	10-4-9-Int	Int	Ele	II	N	N	N	N	N	N	N	N	N	N	N	N	Y	N	N	N	N	Non	NA	NA	130	76	15	147	7.9	NA	NA	NA	NOR	L1	TRUE	TRUE	FALSE	FALSE	FALSE	FALSE	FALSE	FALSE	FALSE	FALSE
1374	142	63	M	9	9-8	9-8-11-Int	Int	Ele	III	Y	N	N	N	N	N	N	N	N	Y	Y	N	Y	N	N	N	Y	OME	NA	NA	150	98	15	122	6.1	5.6	135	4.2	ND	L1	TRUE	FALSE	FALSE	FALSE	FALSE	FALSE	FALSE	FALSE	FALSE	FALSE
1375	9	80	M	13	13-19	13-19-12-Xma	Xma	Ele	II	N	N	N	N	N	N	N	N	N	Y	N	Y	Y	N	N	Y	N	Non	NA	NA	115	72	15	129	6.7	NA	139	5.4	AF6090	L1	TRUE	FALSE	FALSE	FALSE	FALSE	FALSE	FALSE	FALSE	FALSE	FALSE
1376	122	32	F	15	15-1	15-1-3-Maj	Maj	U	II	N	N	N	N	N	N	N	N	N	N	N	N	N	N	N	N	N	Non	NA	NA	113	123	15	130	12	3.7	140	4.3	ND	L1	TRUE	TRUE	FALSE	FALSE	FALSE	FALSE	FALSE	FALSE	FALSE	FALSE
1377	124	71	M	10	10-5	10-5-3-Maj	Maj	Ele	II	N	N	N	N	N	N	N	N	N	N	N	N	Y	N	N	N	N	Non	NA	NA	164	120	15	149	15.4	4	139	4.1	O	L1	TRUE	FALSE	FALSE	FALSE	FALSE	FALSE	FALSE	FALSE	FALSE	FALSE
1378	104	70	F	10	10-2	10-2-25-Int	Int	U	III	N	N	N	N	N	N	N	N	N	N	N	N	N	N	N	N	N	Non	NA	NA	180	86	15	136	11.9	5.7	136	NA	NOR	L6	TRUE	FALSE	FALSE	FALSE	FALSE	FALSE	FALSE	FALSE	FALSE	FALSE
1379	230	57	F	14	14-4	14-4-4-Com	Com	Ele	II	N	N	N	N	N	N	N	N	N	N	N	N	N	N	N	N	N	Non	NA	NA	120	67	15	124	6.7	3.5	138	5.1	NOR	L1	FALSE	FALSE	FALSE	FALSE	FALSE	FALSE	FALSE	FALSE	FALSE	FALSE
1380	106	40	F	15	15-1	15-1-2-Min	Min	Ele	II	N	N	N	N	N	N	N	N	N	N	N	N	N	N	N	N	N	Non	NA	NA	140	90	15	106	10.4	NA	NA	NA	ND	L1	TRUE	FALSE	FALSE	FALSE	FALSE	FALSE	FALSE	FALSE	FALSE	FALSE
1381	257	68	F	11	11-1	11-1-9-Maj	Maj	Ele	II	N	N	N	N	N	N	N	N	N	N	N	N	Y	N	N	N	Y	Non	NA	NA	164	98	15	155	5	5.5	138	4	NOR	L1	TRUE	FALSE	FALSE	FALSE	FALSE	FALSE	FALSE	FALSE	FALSE	FALSE
1382	181	79	F	13	13-23	13-23-32-Xma	Xma	Ele	II	N	N	N	N	N	N	N	N	N	N	N	N	Y	N	N	N	N	Non	NA	NA	135	80	15	147	7.8	5.3	142	3.7	NOR	L1	TRUE	FALSE	FALSE	FALSE	FALSE	FALSE	FALSE	FALSE	FALSE	FALSE
1383	67	83	F	13	13-19	13-19-6-Xma	Xma	Exp	III	Y	Y	N	N	N	N	2I	N	N	N	Y	N	Y	N	Y	N	Y	OME	N	Y	160	58	15	129	11.1	5.7	144	4.1	NOR	L2	TRUE	TRUE	FALSE	FALSE	FALSE	FALSE	FALSE	FALSE	FALSE	FALSE
1384	232	59	M	13	13-19	13-19-22-Xma	Xma	Ele	II	N	N	N	N	N	N	2D	N	N	N	N	N	N	N	N	N	N	Non	NA	NA	130	82	15	123	NA	5.6	142	4	NOR	L1	TRUE	TRUE	FALSE	FALSE	FALSE	FALSE	FALSE	FALSE	FALSE	FALSE
1385	243	44	M	13	13-3	13-3-4-Maj	Maj	U	I	N	N	N	N	N	N	N	N	N	N	N	N	N	N	N	N	N	Non	NA	NA	129	77	15	NA	NA	NA	NA	NA	ND	L1	TRUE	TRUE	FALSE	FALSE	FALSE	FALSE	FALSE	FALSE	FALSE	FALSE
1386	202	76	M	3	3-6	3-6-8-Maj	Maj	U	III	Y	N	N	N	N	N	N	N	N	N	N	N	Y	N	N	N	N	Non	NA	NA	140	76	15	136	6.7	NA	141	4.2	NOR	L6	TRUE	TRUE	FALSE	FALSE	FALSE	FALSE	FALSE	FALSE	FALSE	FALSE
1387	86	55	F	9	9-5	9-5-24-Com	Com	Exp	III	N	N	Y	N	N	N	N	N	N	N	N	N	N	N	N	N	N	Non	NA	NA	146	81	NA	138	8.8	5.1	143	4.3	O	L1	TRUE	TRUE	FALSE	FALSE	FALSE	FALSE	FALSE	FALSE	FALSE	FALSE
1388	144	50	F	5	5-4	5-4-1-Min	Min	U	I	N	N	N	N	N	N	N	N	N	N	N	N	N	N	N	N	N	Non	NA	NA	144	77	15	122	6.8	3.6	139	4.1	NOR	L1	TRUE	TRUE	FALSE	FALSE	FALSE	FALSE	FALSE	FALSE	FALSE	FALSE
1389	229	56	F	6	6-5	6-5-2-Com	Com	U	III	N	N	N	N	N	N	N	N	N	N	N	N	N	N	N	N	N	Non	Y	N	150	110	15	83	8	3.6	133	4.6	ND	L2	TRUE	FALSE	FALSE	FALSE	FALSE	FALSE	FALSE	FALSE	FALSE	FALSE
1390	177	81	F	9	9-3	9-3-9-Maj	Maj	Ele	II	Y	N	N	N	N	N	N	N	N	Y	N	N	N	N	N	N	N	Non	NA	NA	154	75	15	149	9.6	8.5	136	4.5	NOR	L1	FALSE	FALSE	FALSE	FALSE	FALSE	FALSE	FALSE	TRUE	FALSE	FALSE
1391	53	64	M	6	6-10	6-10-33-Com	Com	U	III	Y	N	N	N	N	N	N	N	N	N	N	N	N	N	N	N	N	OME	N	N	100	65	15	142	11.6	4.8	143	4	ST	L6	TRUE	FALSE	FALSE	FALSE	FALSE	FALSE	FALSE	FALSE	TRUE	FALSE
1392	251	64	F	11	11-1	11-1-3-Xma	Xma	Ele	II	N	N	N	N	N	N	N	N	N	N	N	N	N	N	N	N	N	Non	NA	NA	133	96	15	135	7.3	4.9	139	4.4	ND	L1	TRUE	TRUE	FALSE	FALSE	FALSE	FALSE	FALSE	FALSE	FALSE	FALSE
1393	53	87	F	6	6-7	6-7-3-Int	Int	Ele	II	N	N	N	N	N	N	N	N	N	N	N	N	N	N	N	N	N	OME	N	N	139	68	15	154	9	3.8	139	4.2	NOR	L1	TRUE	TRUE	FALSE	FALSE	FALSE	FALSE	FALSE	FALSE	FALSE	FALSE
1394	192	38	F	11	11-4	11-4-17-Maj	Maj	Ele	II	N	N	N	N	N	N	N	N	N	N	N	N	N	N	N	N	N	Non	NA	NA	120	NA	15	145	4.9	5.2	141	4.3	NOR	L1	FALSE	FALSE	FALSE	FALSE	FALSE	FALSE	FALSE	FALSE	FALSE	FALSE
1395	239	26	M	9	9-3	9-3-15-Maj	Maj	Exp	II	N	N	N	N	N	N	N	N	N	N	N	N	N	N	N	N	N	Non	NA	NA	123	130	15	125	7.7	8.7	128	4.7	NOR	L1	TRUE	FALSE	FALSE	FALSE	FALSE	FALSE	FALSE	FALSE	FALSE	FALSE
1396	156	52	M	9	9-9	9-9-9-Int	Int	U	II	N	N	N	N	N	N	N	N	N	N	N	N	N	N	N	Y	N	Non	NA	NA	145	75	15	138	11.9	2.9	135	4.2	ND	L2	TRUE	FALSE	FALSE	FALSE	FALSE	FALSE	FALSE	FALSE	FALSE	FALSE
1397	162	35	F	15	15-1	15-1-3-Maj	Maj	I	I	N	N	N	N	N	N	N	N	N	N	N	N	N	N	Y	N	N	Non	NA	NA	170	100	15	NA	NA	NA	NA	NA	ND	L1	TRUE	FALSE	FALSE	FALSE	FALSE	FALSE	FALSE	FALSE	FALSE	FALSE
1398	40	50	F	9	9-4	9-4-11-Maj	Maj	U	I	N	N	N	N	N	N	N	N	N	N	N	N	N	N	N	N	N	Non	NA	NA	115	97	15	149	19.4	5.4	142	3.8	ND	L2	TRUE	TRUE	FALSE	FALSE	FALSE	FALSE	FALSE	FALSE	FALSE	FALSE
1399	81	78	M	13	13-19	13-19-12-Xma	Xma	Ele	IV	N	N	N	N	N	N	2I	N	N	N	N	N	Y	N	Y	N	Y	OME	NA	NA	143	83	15	109	9.4	18.9	136	5.2	NOR	L6	TRUE	TRUE	FALSE	FALSE	FALSE	FALSE	FALSE	FALSE	FALSE	FALSE
1400	122	31	F	15	15-1	15-1-3-Maj	Maj	U	I	N	N	N	N	N	N	N	N	N	N	N	N	N	N	N	N	N	Non	NA	NA	120	81	15	119	24.2	2.2	126	4	ND	L1	TRUE	TRUE	FALSE	FALSE	FALSE	FALSE	FALSE	FALSE	FALSE	FALSE
1401	9	74	F	1	1-1	1-1-4-Xma	Xma	Ele	III	Y	N	N	N	N	N	N	N	N	N	Y	N	Y	N	N	Y	Y	Non	NA	NA	140	60	15	117	10.5	NA	141	4.7	AF6090	L1	TRUE	FALSE	FALSE	FALSE	FALSE	FALSE	FALSE	FALSE	FALSE	FALSE
1402	194	69	F	13	13-23	13-23-32-Xma	Xma	Ele	II	N	N	N	N	N	N	N	N	N	N	N	N	N	N	N	N	N	Non	NA	NA	160	86	15	140	6.3	4.6	NA	NA	NOR	L1	FALSE	TRUE	FALSE	FALSE	FALSE	FALSE	FALSE	FALSE	FALSE	FALSE
1403	122	70	F	13	13-23	13-23-32-Xma	Xma	Ele	II	N	N	N	N	N	N	N	N	N	N	N	N	Y	N	N	N	N	Non	NA	NA	174	86	15	125	5.9	6.7	143	4.2	ST	L1	TRUE	FALSE	FALSE	FALSE	FALSE	FALSE	FALSE	FALSE	FALSE	FALSE
1404	163	60	F	11	11-1	11-1-27-Maj	Maj	Ele	II	N	N	N	N	N	N	N	N	N	N	N	N	N	N	N	N	N	Non	NA	NA	132	86	15	129	5.6	38	142	4.2	ND	L2	FALSE	TRUE	FALSE	FALSE	FALSE	FALSE	FALSE	FALSE	FALSE	FALSE
1405	202	27	M	13	13-23	13-23-27-Maj	Maj	Ele	I	N	N	N	N	N	N	N	N	N	N	N	N	N	N	N	N	N	Non	NA	NA	150	76	15	154	6.3	NA	140	5	ND	NA	TRUE	FALSE	FALSE	FALSE	FALSE	FALSE	FALSE	FALSE	FALSE	FALSE
1406	114	91	F	3	3-6	3-6-4-Min	Min	Exp	III	Y	N	N	N	Y	N	2D	N	N	N	Y	N	N	N	N	N	N	OME	NA	NA	185	90	15	122	9.7	5	137	4.6	ST	L2	TRUE	TRUE	TRUE	FALSE	FALSE	TRUE	TRUE	FALSE	FALSE	FALSE
1407	87	36	F	9	9-1	9-1-16-Com	Com	U	I	N	N	N	N	N	N	N	N	N	N	N	N	N	N	N	N	N	Non	NA	NA	120	70	15	138	11.9	3.8	136	4.2	ND	L1	TRUE	TRUE	FALSE	FALSE	FALSE	FALSE	FALSE	FALSE	FALSE	FALSE
1408	171	70	F	5	5-3	5-3-14-Com	Com	Ele	II	N	N	N	N	N	N	N	N	N	N	N	N	Y	N	N	N	Y	Non	NA	NA	182	70	15	146	9.1	6.4	144	3.5	NOR	L2	TRUE	TRUE	FALSE	FALSE	FALSE	FALSE	FALSE	FALSE	FALSE	FALSE
1409	104	83	M	13	13-19	13-19-22-Xma	Xma	U	II	Y	N	N	N	N	N	N	N	N	N	N	N	Y	N	N	N	Y	Non	Y	N	150	86	15	141	10.2	8.5	142	3.7	NOR	L10	TRUE	TRUE	FALSE	FALSE	FALSE	FALSE	FALSE	FALSE	FALSE	FALSE
1410	171	70	M	1	1-1	1-1-35-Xma	Xma	Ele	II	N	N	N	N	N	N	N	N	N	N	N	N	Y	N	N	N	N	L	NA	NA	122	89	15	156	8.2	8.2	141	5.1	AF6090	L2	TRUE	TRUE	FALSE	FALSE	FALSE	FALSE	FALSE	FALSE	FALSE	FALSE
1411	222	27	M	10	10-2	10-2-25-Int	Int	Ele	I	N	N	N	N	N	N	N	N	N	N	N	N	N	N	N	N	N	Non	NA	NA	122	65	15	154	6.8	5.5	142	4	ND	L1	TRUE	FALSE	FALSE	FALSE	FALSE	FALSE	FALSE	FALSE	FALSE	FALSE
1412	77	26	F	15	15-1	15-1-3-Maj	Maj	Ele	II	N	N	N	N	N	N	N	N	N	N	N	N	N	N	N	N	N	Non	NA	NA	138	90	15	110	15.3	NA	NA	NA	ND	L1	TRUE	FALSE	FALSE	FALSE	FALSE	FALSE	FALSE	FALSE	FALSE	FALSE
1413	124	59	M	10	10-3	10-3-25-Maj	Maj	Ele	III	N	N	N	N	N	N	2O	N	N	N	N	N	N	N	N	N	N	Non	NA	NA	186	63	15	NA	NA	4.4	139	3.4	NOR	L1	TRUE	FALSE	FALSE	FALSE	FALSE	FALSE	FALSE	FALSE	FALSE	FALSE
1414	158	48	F	16	16-13	16-13-2-Int	Int	Exp	II	N	N	Y	N	N	N	N	N	N	N	N	N	N	N	N	N	N	Non	NA	NA	130	100	15	105	17	3.8	132	3.9	O	L1	TRUE	FALSE	FALSE	FALSE	FALSE	FALSE	FALSE	FALSE	FALSE	FALSE
1415	203	89	F	13	13-19	13-19-12-Xma	Xma	Ele	III	Y	N	N	N	N	N	N	N	N	N	N	N	Y	N	Y	N	Y	Non	NA	NA	178	44	15	137	9.3	4	137	4.3	ND	L2	FALSE	TRUE	FALSE	FALSE	FALSE	FALSE	FALSE	FALSE	FALSE	FALSE
1416	40	45	M	10	10-2	10-2-21-Maj	Maj	Exp	II	N	N	N	N	N	N	N	N	N	N	N	N	Y	N	N	N	N	Non	NA	NA	101	86	15	155	5.3	4.5	146	4	ND	L1	TRUE	TRUE	FALSE	FALSE	FALSE	FALSE	FALSE	FALSE	FALSE	FALSE
1417	115	24	F	11	11-1	11-1-21-Maj	Maj	U	II	N	N	N	N	N	N	N	N	N	N	N	N	N	N	N	N	N	Non	NA	NA	122	120	15	NA	NA	NA	NA	NA	ND	L1	TRUE	FALSE	FALSE	FALSE	FALSE	FALSE	FALSE	FALSE	FALSE	FALSE
1418	181	44	M	6	6-4	6-4-1-Min	Min	Ele	II	N	N	N	N	N	N	N	N	N	N	N	N	N	N	N	N	N	OME	N	N	120	80	15	123	14.1	4.1	133	4.6	NOR	L1	TRUE	FALSE	FALSE	FALSE	FALSE	FALSE	FALSE	FALSE	FALSE	FALSE
1419	230	38	F	4	4-7	4-7-4-Int	Int	Ele	II	N	N	N	N	N	N	N	N	N	N	N	N	N	N	N	N	N	Non	NA	NA	127	68	15	144	NA	3.4	139	3.8	ND	L1	TRUE	TRUE	FALSE	FALSE	FALSE	FALSE	FALSE	FALSE	FALSE	FALSE
1420	251	62	M	6	6-10	6-10-33-Com	Com	Ele	III	Y	N	N	N	N	N	2I	N	N	N	N	N	Y	N	N	Y	N	OME	NA	NA	105	80	15	132	9.5	4.4	141	3.6	ST	L2	FALSE	FALSE	FALSE	FALSE	FALSE	FALSE	FALSE	FALSE	TRUE	FALSE
1421	162	29	F	15	15-1	15-1-3-Maj	Maj	I	I	N	N	N	N	N	N	N	N	N	N	N	N	N	N	N	N	N	Non	NA	NA	130	75	15	NA	NA	NA	NA	NA	ND	L1	TRUE	FALSE	FALSE	FALSE	FALSE	FALSE	FALSE	FALSE	FALSE	FALSE
1422	142	76	M	9	9-8	9-8-3-Maj	Maj	Ele	II	N	N	N	N	N	N	N	N	N	N	N	N	Y	N	N	N	Y	Non	NA	NA	170	65	15	137	6.9	5.9	139	3.9	NOR	L2	TRUE	TRUE	FALSE	FALSE	FALSE	FALSE	FALSE	FALSE	FALSE	FALSE
1423	156	31	M	9	9-4	9-4-11-Maj	Maj	U	I	N	N	N	N	N	N	N	N	N	N	N	N	N	N	N	N	N	Non	NA	NA	120	50	15	139	3.9	7.1	141	4.7	ND	L1	TRUE	TRUE	FALSE	FALSE	FALSE	FALSE	FALSE	TRUE	FALSE	FALSE
1424	214	82	M	9	9-4	9-4-5-Xma	Xma	U	V	Y	N	N	N	N	N	2O	N	N	N	N	N	Y	N	N	Y	N	L	NA	NA	86	88	15	116	8.6	11.7	134	4.2	NOR	L50	TRUE	FALSE	FALSE	FALSE	FALSE	FALSE	FALSE	FALSE	FALSE	FALSE
1425	144	72	F	13	13-23	13-23-32-Xma	Xma	Ele	II	N	N	N	N	N	N	N	N	N	N	N	N	N	N	N	N	N	Non	NA	NA	134	67	15	116	9.4	6.8	136	4.9	NOR	L1	TRUE	TRUE	FALSE	FALSE	FALSE	FALSE	FALSE	FALSE	FALSE	FALSE
1426	176	23	F	14	14-1	14-1-14-Maj	Maj	U	II	N	N	N	N	N	N	N	N	N	N	N	N	N	N	N	N	N	Non	NA	NA	120	74	15	145	6.2	2	140	4.4	ND	L1	TRUE	FALSE	FALSE	FALSE	FALSE	FALSE	FALSE	FALSE	FALSE	FALSE
1427	253	43	F	9	9-10	9-10-13-Xma	Xma	Ele	II	N	N	N	N	N	N	N	N	N	N	N	N	N	N	N	N	N	Non	NA	NA	140	80	15	146	6.5	4.2	139	4.2	O	L1	TRUE	FALSE	FALSE	FALSE	FALSE	FALSE	FALSE	FALSE	FALSE	FALSE
1428	203	38	M	9	9-4	9-4-11-Maj	Maj	Exp	II	N	N	N	N	N	N	N	N	N	N	N	N	N	N	N	N	N	Non	NA	NA	133	94	15	147	7.3	NA	140	4.3	ND	L1	TRUE	TRUE	FALSE	FALSE	FALSE	FALSE	FALSE	FALSE	FALSE	FALSE
1429	37	52	M	3	3-7	3-7-9-Int	Int	U	II	N	N	N	N	N	N	N	N	N	N	N	N	N	N	N	N	N	Non	NA	NA	123	68	15	119	17.4	7.5	139	4.4	NOR	L1	TRUE	FALSE	FALSE	FALSE	FALSE	FALSE	FALSE	FALSE	FALSE	FALSE
1430	172	45	F	9	9-6	9-6-21-Xma	Xma	Ele	II	N	N	N	N	N	N	N	Y	N	N	N	N	N	N	N	N	N	OME	NA	NA	124	100	15	152	11.9	2.4	144	3.9	NOR	L2	TRUE	FALSE	FALSE	FALSE	FALSE	FALSE	FALSE	FALSE	FALSE	FALSE
1431	135	49	F	13	13-3	13-3-3-Xma	Xma	Ele	II	N	N	N	N	N	N	N	N	N	N	N	N	N	N	N	N	N	Non	NA	NA	150	78	15	118	7.4	3.6	139	4.1	NOR	L1	TRUE	FALSE	FALSE	FALSE	FALSE	FALSE	FALSE	FALSE	FALSE	FALSE
1432	268	74	M	12	12-2	12-2-7-Min	Min	Exp	III	N	N	N	N	Y	N	2D	N	N	Y	N	Y	Y	N	N	N	N	OME	NA	NA	162	90	15	131	11.9	5.3	140	4.1	AF>90	L2	FALSE	FALSE	FALSE	FALSE	FALSE	FALSE	FALSE	FALSE	FALSE	FALSE
1433	102	68	F	6	6-10	6-10-19-Com	Com	Ele	III	Y	N	N	N	N	N	N	N	N	N	N	N	Y	N	N	N	N	OME	N	Y	165	76	15	138	4.8	43	142	3.7	AF6090	L2	FALSE	FALSE	FALSE	FALSE	FALSE	FALSE	FALSE	FALSE	TRUE	FALSE
1434	142	66	M	3	3-4	3-4-15-Int	Int	Ele	III	Y	Y	N	N	N	N	N	N	N	N	N	N	Y	N	N	N	N	Non	NA	NA	125	60	15	146	7.4	8.6	138	4.6	O	L1	TRUE	TRUE	FALSE	FALSE	FALSE	FALSE	FALSE	FALSE	FALSE	FALSE
1435	239	56	F	12	12-2	12-2-7-Min	Min	U	II	N	N	N	N	N	N	2I	N	N	N	N	N	Y	N	N	N	N	Non	NA	NA	135	92	15	98	9.3	3.3	136	4.8	NOR	L1	FALSE	FALSE	FALSE	FALSE	FALSE	FALSE	FALSE	TRUE	FALSE	FALSE
1436	86	50	M	8	8-1	8-1-7-Min	Min	Exp	NA	N	N	N	N	N	N	N	N	N	N	NA	NA	NA	N	N	NA	NA	Non	NA	NA	142	83	NA	157	5.9	4.2	141	4.2	ND	L1	TRUE	TRUE	FALSE	FALSE	FALSE	FALSE	FALSE	FALSE	FALSE	FALSE
1437	244	62	M	10	10-3	10-3-16-Maj	Maj	Exp	II	N	N	N	N	N	N	N	N	N	Y	N	N	N	N	N	N	N	Non	NA	NA	124	70	15	157	7.4	7.1	142	4.6	NOR	L1	TRUE	TRUE	FALSE	FALSE	FALSE	FALSE	FALSE	FALSE	FALSE	FALSE
1438	243	58	F	1	1-2	1-2-5-Maj	Maj	Ele	IV	N	N	N	N	Y	N	2O	N	N	N	N	N	N	N	N	N	N	AR	N	N	130	90	15	NA	NA	NA	NA	NA	NOR	L1	TRUE	FALSE	FALSE	FALSE	FALSE	FALSE	FALSE	FALSE	FALSE	FALSE
1439	162	78	F	13	13-19	13-19-22-Xma	Xma	Ele	III	N	N	N	N	N	N	2O	N	N	N	N	N	N	N	N	N	N	L	NA	NA	143	87	15	146	5.2	4.7	142	4.6	NOR	L2	TRUE	FALSE	FALSE	FALSE	FALSE	FALSE	FALSE	FALSE	FALSE	FALSE
1440	40	53	F	9	9-4	9-4-13-Xma	Xma	Exp	II	N	N	Y	N	N	N	N	N	N	N	N	N	N	N	N	N	N	Non	NA	NA	155	115	15	134	5.6	5.9	142	3.5	ND	L1	TRUE	TRUE	FALSE	FALSE	FALSE	FALSE	FALSE	FALSE	FALSE	FALSE
1441	230	78	F	13	13-30	13-30-2-Int	Int	U	II	N	N	N	N	N	N	2O	N	N	N	N	N	Y	N	N	N	N	Non	NA	NA	194	89	15	98	7.9	6.2	135	4	ND	L2	TRUE	FALSE	FALSE	FALSE	FALSE	FALSE	FALSE	FALSE	FALSE	FALSE
1442	181	72	M	10	10-5	10-5-3-Maj	Maj	Ele	II	N	N	N	N	N	N	N	N	N	N	N	N	N	N	N	N	N	Non	NA	NA	166	75	15	153	6.7	6	143	4.6	NOR	L1	TRUE	FALSE	FALSE	FALSE	FALSE	FALSE	FALSE	FALSE	FALSE	FALSE
1443	53	77	M	6	6-10	6-10-33-Com	Com	Ele	II	Y	N	N	N	N	N	N	N	N	Y	Y	N	Y	N	N	N	N	Non	NA	NA	140	75	15	142	5.6	6.1	144	3.7	O	L1	FALSE	FALSE	FALSE	FALSE	FALSE	FALSE	FALSE	FALSE	TRUE	FALSE
1444	67	71	F	13	13-20	13-20-8-Maj	Maj	Exp	I	N	N	N	N	N	N	N	N	N	N	N	N	N	N	N	N	N	Non	NA	NA	119	99	15	122	5.7	8.3	138	4.7	ND	L1	TRUE	TRUE	FALSE	FALSE	FALSE	FALSE	FALSE	FALSE	FALSE	FALSE
1445	53	69	F	6	6-10	6-10-20-Com	Com	Ele	IV	N	Y	N	N	N	N	N	N	N	N	N	N	N	Y	N	Y	N	L	N	Y	135	70	15	124	7.1	7.8	140	4.5	AF6090	L10	TRUE	FALSE	FALSE	FALSE	FALSE	FALSE	FALSE	FALSE	FALSE	FALSE
1446	177	43	F	11	11-1	11-1-9-Maj	Maj	Ele	II	N	N	N	N	N	N	N	N	N	N	N	N	N	N	N	N	N	Non	NA	NA	134	76	15	120	5.7	5.4	145	4	ND	L1	TRUE	TRUE	FALSE	FALSE	FALSE	FALSE	FALSE	FALSE	FALSE	FALSE
1447	229	42	M	10	10-1	10-1-35-Maj	Maj	U	III	N	N	N	N	N	N	N	N	Y	N	N	N	N	N	N	N	N	Non	NA	NA	130	70	15	125	8.4	28	142	4.3	NOR	L2	TRUE	FALSE	FALSE	FALSE	FALSE	FALSE	FALSE	FALSE	FALSE	FALSE
1448	156	48	F	12	12-2	12-2-7-Min	Min	U	III	N	N	N	N	N	N	N	N	N	N	N	N	N	N	N	Y	N	AR	NA	NA	108	90	15	82	27.8	2.5	131	4	ND	L2	TRUE	FALSE	FALSE	FALSE	FALSE	FALSE	FALSE	FALSE	FALSE	FALSE
1449	163	52	F	11	11-4	11-4-12-Xma	Xma	Ele	II	N	N	N	N	N	N	N	N	N	N	N	N	N	N	N	N	N	Non	NA	NA	120	75	15	127	5.6	5.4	140	4.1	ND	L2	FALSE	TRUE	FALSE	FALSE	FALSE	FALSE	FALSE	FALSE	FALSE	FALSE
1450	115	38	F	9	9-4	9-4-11-Maj	Maj	U	II	N	N	N	N	N	N	N	N	N	N	N	N	N	N	N	N	N	Non	NA	NA	110	90	15	144	9	4	141	4.3	ND	L1	TRUE	FALSE	FALSE	FALSE	FALSE	FALSE	FALSE	FALSE	FALSE	FALSE
1451	142	32	F	3	3-2	3-2-20-Maj	Maj	Exp	II	N	N	N	N	N	N	N	N	N	N	N	N	N	N	N	N	N	Non	NA	NA	150	98	15	140	11.7	4.8	137	4.2	ND	L1	TRUE	TRUE	FALSE	FALSE	FALSE	FALSE	FALSE	FALSE	FALSE	FALSE
1452	37	22	F	11	11-1	11-1-11-Maj	Maj	Ele	I	N	N	N	N	N	N	N	N	N	N	N	N	N	N	N	N	N	Non	NA	NA	110	50	15	NA	NA	NA	NA	NA	ND	L1	TRUE	FALSE	FALSE	FALSE	FALSE	FALSE	FALSE	FALSE	FALSE	FALSE
1453	14	36	F	15	15-1	15-1-3-Maj	Maj	I	I	N	N	N	N	N	N	N	N	N	N	N	N	N	N	N	N	N	Non	NA	NA	139	107	15	100	8.8	NA	NA	NA	ND	L1	TRUE	FALSE	FALSE	FALSE	FALSE	FALSE	FALSE	FALSE	FALSE	FALSE
1454	59	78	M	13	13-3	13-3-3-Xma	Xma	U	IV	N	Y	N	N	Y	N	N	N	N	N	N	N	N	N	N	N	N	AR	Y	N	170	90	14	122	20	16.2	139	5.1	ND	L50	TRUE	TRUE	TRUE	FALSE	FALSE	FALSE	FALSE	FALSE	FALSE	FALSE
1455	40	49	M	10	10-2	10-2-4-Int	Int	U	II	N	N	N	N	N	N	N	N	N	N	N	N	N	N	N	N	N	Non	NA	NA	122	63	15	145	10	5.9	143	4.2	ND	L1	TRUE	TRUE	FALSE	FALSE	FALSE	FALSE	FALSE	FALSE	FALSE	FALSE
1456	24	60	F	13	13-23	13-23-32-Xma	Xma	Ele	I	N	N	N	N	N	N	N	N	N	N	N	N	N	N	N	N	N	Non	NA	NA	151	82	15	144	9.8	4.8	145	4.6	NOR	L1	TRUE	FALSE	FALSE	FALSE	FALSE	FALSE	FALSE	FALSE	FALSE	FALSE
1457	253	92	F	13	13-19	13-19-22-Xma	Xma	Ele	III	N	N	N	N	N	N	N	N	N	N	N	N	Y	N	N	N	Y	OME	NA	NA	108	91	15	133	4.7	4.7	133	4.7	O	L2	TRUE	FALSE	FALSE	FALSE	FALSE	FALSE	FALSE	FALSE	FALSE	FALSE
1458	142	82	F	9	9-6	9-6-21-Xma	Xma	Ele	III	N	N	N	N	N	N	N	N	N	N	N	N	Y	N	N	Y	Y	OME	NA	NA	156	98	15	130	6.8	5	138	3.6	AF6090	L2	TRUE	TRUE	FALSE	FALSE	FALSE	FALSE	FALSE	FALSE	FALSE	FALSE
1459	156	21	F	11	11-1	11-1-11-Maj	Maj	U	I	N	N	N	N	N	N	N	N	N	N	N	N	N	N	N	N	N	Non	NA	NA	124	98	15	154	6.6	3.5	138	4.5	ND	L1	TRUE	FALSE	FALSE	FALSE	FALSE	FALSE	FALSE	FALSE	FALSE	FALSE
1460	162	38	F	15	15-1	15-1-3-Maj	Maj	Ele	I	N	N	N	N	N	N	N	N	N	N	N	N	N	N	N	N	N	OME	NA	NA	134	76	15	122	4.5	NA	NA	NA	ND	L1	TRUE	FALSE	FALSE	FALSE	FALSE	FALSE	FALSE	FALSE	FALSE	FALSE
1461	104	80	M	10	10-3	10-3-17-Maj	Maj	Ele	II	N	N	N	N	N	N	N	N	N	N	N	N	N	N	N	N	N	Non	NA	NA	178	62	15	119	5.2	6.9	140	4.6	NOR	L1	FALSE	TRUE	FALSE	FALSE	FALSE	FALSE	FALSE	FALSE	FALSE	FALSE
1462	124	72	M	9	9-6	9-6-9-Maj	Maj	Ele	III	N	N	N	N	N	N	N	N	N	N	N	N	Y	N	N	N	N	Non	NA	NA	133	69	15	141	9.7	4.2	139	4.7	O	L1	TRUE	TRUE	FALSE	TRUE	FALSE	FALSE	FALSE	FALSE	FALSE	FALSE
1463	10	75	M	14	14-1	14-1-12-Maj	Maj	U	III	N	N	N	N	N	N	N	N	N	N	N	N	Y	N	N	N	N	Non	NA	NA	119	73	14	150	3.9	3.5	139	3.5	ND	L10	TRUE	FALSE	FALSE	FALSE	FALSE	FALSE	FALSE	FALSE	FALSE	FALSE
1464	120	36	F	4	4-9	4-9-15-Maj	Maj	U	II	N	N	N	N	N	N	N	N	N	N	N	N	Y	N	N	N	N	Non	NA	NA	140	85	15	137	3.6	3.9	141	4.3	NOR	L1	TRUE	FALSE	FALSE	FALSE	FALSE	FALSE	FALSE	FALSE	FALSE	FALSE
1465	10	44	F	9	9-4	9-4-1-Maj	Maj	U	I	N	N	N	N	N	N	N	N	N	N	N	N	N	N	N	N	N	Non	NA	NA	140	95	15	138	12.4	3.9	137	NA	ND	L1	TRUE	FALSE	FALSE	FALSE	FALSE	FALSE	FALSE	FALSE	FALSE	FALSE
1466	203	86	F	13	13-19	13-19-13-Maj	Maj	U	III	N	N	N	Y	N	N	2D	N	N	N	N	N	Y	N	N	N	N	Non	NA	NA	184	90	14	128	11.7	NA	139	4.1	NOR	L6	TRUE	FALSE	FALSE	FALSE	FALSE	FALSE	FALSE	FALSE	FALSE	FALSE
1467	243	49	M	10	10-3	10-3-2-Min	Min	Ele	III	N	N	N	N	Y	N	N	N	N	N	N	N	N	N	N	N	N	Non	NA	NA	130	62	15	NA	NA	NA	NA	NA	ND	L1	TRUE	FALSE	FALSE	FALSE	FALSE	FALSE	FALSE	FALSE	FALSE	FALSE
1468	244	29	F	5	5-3	5-3-23-Maj	Maj	Ele	I	N	N	N	N	N	N	N	N	N	N	N	N	N	N	N	N	N	Non	NA	NA	136	120	15	136	8.9	6.5	137	4.4	NOR	L1	TRUE	TRUE	FALSE	FALSE	FALSE	FALSE	FALSE	FALSE	FALSE	FALSE
1469	181	72	M	10	10-5	10-5-3-Maj	Maj	Ele	III	N	N	N	N	N	N	N	N	N	Y	N	N	N	N	N	N	N	Non	NA	NA	167	71	15	143	5.9	5.4	142	4.5	NOR	L2	TRUE	FALSE	FALSE	FALSE	FALSE	FALSE	FALSE	FALSE	FALSE	FALSE
1470	115	36	F	15	15-1	15-1-3-Maj	Maj	Ele	II	N	N	N	N	N	N	2O	N	N	N	N	N	N	N	N	N	N	Non	NA	NA	145	80	15	126	NA	3.7	138	4.4	ND	L1	TRUE	FALSE	FALSE	FALSE	FALSE	FALSE	FALSE	FALSE	FALSE	FALSE
1471	142	47	M	9	9-8	9-8-9-Int	Int	U	II	N	N	N	N	N	N	N	N	N	N	N	N	N	N	N	N	N	Non	NA	NA	137	89	15	156	15.4	4.5	137	4.4	ND	L1	TRUE	TRUE	FALSE	FALSE	FALSE	FALSE	FALSE	FALSE	FALSE	FALSE
1472	76	87	M	13	13-19	13-19-22-Xma	Xma	Ele	II	N	N	N	N	N	N	N	N	N	N	N	N	N	N	N	N	N	Non	NA	NA	155	70	15	119	6.4	7.4	135	4.1	NOR	L1	TRUE	FALSE	FALSE	FALSE	FALSE	FALSE	FALSE	FALSE	FALSE	FALSE
1473	171	60	M	13	13-20	13-20-4-Com	Com	Exp	II	N	N	N	N	N	N	N	N	N	N	N	N	N	N	N	N	N	Non	NA	NA	155	86	15	NA	NA	NA	NA	NA	ND	L1	TRUE	FALSE	FALSE	FALSE	FALSE	FALSE	FALSE	FALSE	FALSE	FALSE
1474	230	92	F	13	13-4	13-4-10-Xma	Xma	U	III	Y	N	N	N	N	N	N	N	N	Y	N	N	N	N	N	N	N	L	NA	NA	135	62	15	123	5.1	5.5	135	4.7	O	L6	FALSE	FALSE	FALSE	FALSE	FALSE	FALSE	FALSE	FALSE	FALSE	FALSE
1475	193	64	M	9	9-3	9-3-11-Maj	Maj	U	III	N	N	Y	N	N	N	N	N	N	N	N	N	Y	N	N	Y	N	Non	NA	NA	140	60	15	114	4.1	3.8	142	4.2	ND	G50	TRUE	TRUE	FALSE	FALSE	FALSE	FALSE	FALSE	FALSE	FALSE	FALSE
1476	140	51	M	1	1-1	1-1-32-Com	Com	Ele	III	N	N	N	N	N	N	N	N	N	N	N	N	Y	N	N	N	N	Non	NA	NA	126	79	15	87	9.1	5.7	137	3.9	ND	L1	TRUE	FALSE	FALSE	FALSE	FALSE	FALSE	FALSE	FALSE	FALSE	FALSE
1477	144	57	M	9	9-6	9-6-12-Int	Int	Exp	II	N	N	N	N	N	N	2D	N	N	N	N	N	N	N	N	N	N	Non	NA	NA	156	78	15	149	6.9	6.3	139	4.4	ND	L2	TRUE	TRUE	FALSE	FALSE	FALSE	FALSE	FALSE	FALSE	FALSE	FALSE
1478	87	19	F	15	15-1	15-1-3-Maj	Maj	U	I	N	N	N	N	N	N	N	N	N	N	N	N	N	N	N	N	N	Non	NA	NA	160	100	15	NA	NA	NA	NA	NA	ND	L1	TRUE	FALSE	FALSE	FALSE	FALSE	FALSE	FALSE	FALSE	FALSE	FALSE
1479	172	69	M	10	10-2	10-2-25-Int	Int	Exp	II	Y	N	N	N	N	N	N	N	N	N	Y	N	Y	N	N	N	N	OME	NA	NA	127	60	15	147	6.9	51	136	4.7	O	L1	TRUE	FALSE	TRUE	FALSE	FALSE	FALSE	FALSE	FALSE	FALSE	FALSE
1480	150	22	F	9	9-4	9-4-1-Maj	Maj	U	II	N	N	N	N	N	N	N	N	N	N	N	N	N	N	N	N	N	Non	NA	NA	110	105	15	126	13.9	3.6	141	3.6	NOR	L1	FALSE	FALSE	FALSE	FALSE	FALSE	FALSE	FALSE	FALSE	FALSE	FALSE
1481	4	93	F	13	13-4	13-4-10-Xma	Xma	U	III	Y	N	N	N	N	N	N	N	N	Y	N	N	N	N	N	N	N	Non	NA	NA	160	85	14	125	9.9	NA	137	4.5	NOR	G50	TRUE	FALSE	FALSE	FALSE	FALSE	FALSE	FALSE	FALSE	FALSE	FALSE
1482	53	38	M	6	6-11	6-11-7-Com	Com	Ele	IV	N	Y	N	N	N	N	N	N	Y	N	N	N	Y	Y	N	Y	N	OME	Y	N	136	97	15	97	7.7	13.2	136	5.6	O	L2	TRUE	TRUE	FALSE	FALSE	FALSE	FALSE	FALSE	FALSE	FALSE	FALSE
1483	243	25	F	15	15-1	15-1-3-Maj	Maj	Ele	II	N	N	N	N	N	N	N	N	N	N	N	N	N	N	N	N	N	Non	NA	NA	120	60	15	120	10.8	NA	NA	NA	ND	L1	TRUE	TRUE	FALSE	FALSE	FALSE	FALSE	FALSE	FALSE	FALSE	FALSE
1484	40	52	M	9	9-4	9-4-15-Maj	Maj	Exp	III	N	Y	Y	N	N	N	N	N	N	N	N	N	Y	N	N	N	Y	OME	N	N	125	85	15	124	3.6	8	139	4.4	ST	L10	TRUE	TRUE	FALSE	FALSE	FALSE	FALSE	FALSE	FALSE	FALSE	FALSE
1485	10	90	F	13	13-4	13-4-10-Xma	Xma	Exp	II	N	N	N	N	N	N	N	N	N	N	N	N	N	N	N	N	N	Non	NA	NA	140	73	15	84	9	6.8	136	4.5	NOR	L10	TRUE	TRUE	FALSE	FALSE	FALSE	FALSE	FALSE	FALSE	FALSE	FALSE
1486	181	64	M	13	13-19	13-19-22-Xma	Xma	Ele	II	N	N	N	N	N	N	N	N	N	N	N	N	Y	N	N	N	N	Non	NA	NA	178	68	15	143	7.4	4.4	127	4.4	NOR	L1	TRUE	FALSE	FALSE	FALSE	FALSE	FALSE	FALSE	FALSE	FALSE	FALSE
1487	81	70	F	13	13-23	13-23-32-Xma	Xma	Ele	II	Y	N	N	N	N	N	N	N	N	N	N	N	Y	N	N	N	N	Non	NA	NA	140	52	15	109	6.7	6.1	137	3.9	NOR	L1	TRUE	FALSE	FALSE	FALSE	FALSE	FALSE	FALSE	FALSE	FALSE	FALSE
1488	162	26	F	15	15-1	15-1-3-Maj	Maj	Ele	I	N	N	N	N	N	N	N	N	N	N	N	N	N	N	N	N	N	Non	NA	NA	108	90	15	135	6.6	NA	NA	NA	ND	L1	TRUE	FALSE	FALSE	FALSE	FALSE	FALSE	FALSE	FALSE	FALSE	FALSE
1489	135	52	F	10	10-1	10-1-8-Maj	Maj	Ele	II	N	N	N	N	Y	N	N	N	N	N	N	N	N	N	N	N	N	Non	NA	NA	134	77	15	146	6.8	5.5	138	4.6	NOR	L1	TRUE	FALSE	FALSE	FALSE	FALSE	FALSE	FALSE	FALSE	FALSE	FALSE
1490	124	50	F	11	11-1	11-1-27-Maj	Maj	Ele	II	N	N	N	N	N	N	N	N	N	N	N	N	N	N	N	N	N	Non	NA	NA	140	76	15	147	12.6	2.5	139	4.8	NOR	L1	TRUE	FALSE	FALSE	FALSE	FALSE	FALSE	FALSE	FALSE	FALSE	FALSE
1491	156	65	M	7	7-5	7-5-4-Com	Com	Ele	III	Y	N	N	N	N	N	N	N	N	N	N	N	Y	N	N	N	N	Non	NA	NA	160	75	15	141	8.3	NA	138	4	QW	L1	TRUE	FALSE	FALSE	FALSE	FALSE	FALSE	FALSE	FALSE	FALSE	FALSE
1492	268	72	M	13	13-23	13-23-32-Xma	Xma	Ele	II	N	N	N	N	N	N	N	N	N	N	N	N	N	N	N	N	N	Non	NA	NA	174	90	15	89	0.7	6.7	141	3.8	O	L6	TRUE	TRUE	TRUE	FALSE	FALSE	FALSE	FALSE	FALSE	FALSE	FALSE
1493	115	26	F	13	13-19	13-19-13-Maj	Maj	Ele	II	N	N	N	N	N	N	N	N	N	N	N	N	N	N	N	N	N	Non	NA	NA	113	87	15	137	8.2	3.9	138	4.1	ND	L1	TRUE	TRUE	FALSE	FALSE	FALSE	FALSE	FALSE	FALSE	FALSE	FALSE
1494	10	22	M	9	9-5	9-5-12-Min	Min	U	I	N	N	N	N	N	N	N	N	N	N	N	N	N	N	N	N	N	Non	NA	NA	111	81	15	152	14.5	2.5	141	3.9	ND	L1	TRUE	TRUE	FALSE	FALSE	FALSE	FALSE	FALSE	FALSE	FALSE	FALSE
1495	87	28	F	15	15-1	15-1-3-Maj	Maj	U	II	N	N	N	N	N	N	2D	N	N	N	N	N	N	N	N	N	N	Non	NA	NA	180	100	15	110	NA	NA	NA	NA	ND	L1	TRUE	FALSE	TRUE	FALSE	FALSE	FALSE	FALSE	FALSE	FALSE	FALSE
1496	243	31	F	15	15-1	15-1-4-Int	Int	Exp	I	N	N	N	N	N	N	N	N	N	N	N	N	N	N	N	N	N	Non	NA	NA	128	110	15	NA	NA	NA	NA	NA	ND	L1	TRUE	TRUE	FALSE	FALSE	FALSE	FALSE	FALSE	FALSE	FALSE	FALSE
1497	10	48	F	3	3-5	3-5-12-Maj	Maj	Ele	II	N	N	N	N	N	N	N	N	N	N	N	N	N	N	N	N	N	Non	NA	NA	120	49	15	140	86	3.4	141	4.6	NOR	L1	TRUE	FALSE	FALSE	FALSE	FALSE	FALSE	FALSE	FALSE	FALSE	FALSE
1498	24	83	F	13	13-23	13-23-32-Xma	Xma	Ele	II	N	N	N	N	N	N	N	N	N	N	N	N	N	N	N	N	N	Non	NA	NA	137	76	15	117	6	11.3	143	4.9	NOR	L1	TRUE	FALSE	FALSE	FALSE	FALSE	FALSE	FALSE	FALSE	FALSE	FALSE
1499	189	33	F	15	15-1	15-1-3-Maj	Maj	U	I	N	N	N	N	N	N	N	N	N	N	N	N	N	N	N	N	N	Non	NA	NA	100	100	15	NA	NA	NA	NA	NA	ND	L1	TRUE	TRUE	FALSE	FALSE	FALSE	FALSE	FALSE	FALSE	FALSE	FALSE
1500	202	51	M	3	3-6	3-6-4-Min	Min	Exp	III	N	N	Y	N	N	N	N	N	N	N	N	N	N	N	N	N	N	L	NA	NA	NA	NA	15	154	6.3	NA	137	5.1	NOR	L1	TRUE	FALSE	FALSE	FALSE	FALSE	FALSE	FALSE	FALSE	FALSE	FALSE
1501	156	31	F	11	11-4	11-4-10-Min	Min	U	II	N	N	N	N	N	N	N	N	N	N	N	N	N	N	N	N	N	Non	NA	NA	118	110	15	129	11.3	NA	NA	NA	ND	L1	TRUE	TRUE	FALSE	FALSE	FALSE	FALSE	FALSE	FALSE	FALSE	FALSE
1502	268	59	F	12	12-2	12-2-7-Min	Min	U	II	N	N	N	N	N	N	N	Y	N	N	N	N	N	N	N	N	Y	Non	NA	NA	100	70	15	118	2.6	5.1	141	4.2	O	L1	TRUE	FALSE	FALSE	FALSE	FALSE	FALSE	FALSE	FALSE	FALSE	FALSE
1503	22	22	F	9	9-6	9-6-22-Xma	Xma	Exp	II	N	N	N	N	N	N	N	N	N	N	N	N	N	N	N	N	N	Non	NA	NA	130	101	15	131	8.3	2	136	4.1	NOR	L1	TRUE	TRUE	FALSE	FALSE	FALSE	FALSE	FALSE	FALSE	FALSE	FALSE
1504	22	59	F	13	13-23	13-23-33-Xma	Xma	Ele	II	N	N	N	N	N	N	N	N	N	Y	N	N	N	N	N	N	N	Non	NA	NA	173	73	15	144	4.1	4.6	136	4.4	NOR	L1	TRUE	FALSE	FALSE	FALSE	FALSE	FALSE	FALSE	FALSE	FALSE	FALSE
1505	243	36	F	15	15-1	15-1-3-Maj	Maj	Exp	III	N	N	N	N	N	N	2O	N	N	N	N	N	Y	N	N	N	N	Non	NA	NA	NA	NA	15	107	7.1	NA	NA	NA	ND	L2	TRUE	TRUE	FALSE	FALSE	FALSE	FALSE	FALSE	FALSE	FALSE	FALSE
1506	9	37	M	7	7-6	7-6-23-Xma	Xma	U	II	N	N	N	N	N	N	N	N	N	N	N	N	N	N	N	N	N	Non	NA	NA	102	110	15	97	16.8	4.4	131	4.4	ND	L1	TRUE	TRUE	FALSE	FALSE	FALSE	FALSE	FALSE	FALSE	FALSE	FALSE
1507	4	19	F	11	11-1	11-1-10-Int	Int	Ele	II	N	N	N	N	N	N	N	N	N	N	N	N	N	N	N	N	N	Non	NA	NA	160	130	15	144	7.1	4.9	141	4.7	NOR	L1	TRUE	TRUE	FALSE	FALSE	FALSE	FALSE	FALSE	FALSE	FALSE	FALSE
1508	144	34	F	9	9-6	9-6-12-Int	Int	Exp	II	N	N	N	N	N	N	N	N	N	N	N	N	N	N	N	N	N	Non	NA	NA	128	100	15	148	8.6	4.3	140	3.9	ND	L1	TRUE	TRUE	FALSE	FALSE	FALSE	FALSE	FALSE	FALSE	FALSE	FALSE
1509	10	71	M	8	8-1	8-1-24-Min	Min	Ele	III	N	N	N	N	N	N	N	N	N	Y	N	N	N	N	N	N	N	Non	NA	NA	149	65	15	124	6	8.7	139	5	NOR	L1	TRUE	FALSE	FALSE	FALSE	FALSE	FALSE	FALSE	FALSE	FALSE	FALSE
1510	75	46	F	13	13-2	13-2-2-Min	Min	Ele	I	N	N	N	N	N	N	N	N	N	N	N	N	N	N	N	N	N	Non	NA	NA	115	81	15	129	7	3.6	140	4.6	NOR	L1	FALSE	TRUE	FALSE	FALSE	FALSE	FALSE	FALSE	FALSE	FALSE	FALSE
1511	172	60	M	6	6-7	6-7-9-Maj	Maj	Ele	II	N	N	Y	N	N	N	N	N	N	N	N	N	Y	N	N	N	N	Non	N	N	170	93	15	156	4.5	7	141	4.8	ST	L1	TRUE	FALSE	FALSE	FALSE	FALSE	FALSE	FALSE	FALSE	FALSE	FALSE
1512	230	51	F	10	10-2	10-2-27-Maj	Maj	Ele	II	N	N	N	N	N	N	N	N	N	N	N	Y	N	N	N	Y	N	Non	NA	NA	NA	NA	15	120	4.3	4.2	137	3.5	NOR	L6	TRUE	TRUE	FALSE	FALSE	FALSE	FALSE	FALSE	FALSE	FALSE	FALSE
1513	87	23	F	15	15-1	15-1-3-Maj	Maj	I	II	N	N	N	N	N	N	2D	N	N	N	N	N	Y	N	N	N	N	Non	NA	NA	115	75	15	116	10.5	NA	NA	NA	ND	L1	TRUE	FALSE	FALSE	FALSE	FALSE	FALSE	FALSE	FALSE	FALSE	FALSE
1514	74	72	F	13	13-27	13-27-4-Int	Int	Ele	II	N	N	N	N	N	N	2D	N	N	N	N	N	Y	N	N	N	N	Non	NA	NA	187	96	15	136	5.1	5.7	140	3.9	O	L1	TRUE	FALSE	FALSE	FALSE	FALSE	FALSE	FALSE	FALSE	FALSE	FALSE
1515	67	41	M	13	13-5	13-5-2-Int	Int	Exp	II	N	N	N	N	N	N	N	N	N	N	N	N	N	N	N	N	N	Non	NA	NA	130	65	15	157	8.5	5.6	144	4.3	ND	L1	TRUE	TRUE	FALSE	FALSE	FALSE	FALSE	FALSE	FALSE	FALSE	FALSE
1516	162	33	F	15	15-1	15-1-3-Maj	Maj	I	I	N	N	N	N	N	N	N	N	N	N	N	N	N	N	N	N	N	Non	NA	NA	130	120	15	NA	NA	NA	NA	NA	ND	L1	TRUE	FALSE	FALSE	FALSE	FALSE	FALSE	FALSE	FALSE	FALSE	FALSE
1517	135	38	F	15	15-1	15-1-3-Maj	Maj	U	I	N	N	N	N	N	N	N	N	N	N	N	N	N	N	N	N	N	Non	NA	NA	150	130	15	112	15.7	2	135	4.3	ND	L1	TRUE	TRUE	FALSE	FALSE	FALSE	FALSE	TRUE	FALSE	FALSE	FALSE
1518	217	38	F	6	6-7	6-7-10-Int	Int	Ele	I	N	N	Y	N	N	N	N	N	N	N	N	N	N	N	N	N	N	Non	N	N	130	79	15	135	4.7	3.8	140	4.3	ND	L2	TRUE	FALSE	FALSE	FALSE	FALSE	FALSE	FALSE	FALSE	FALSE	FALSE
1519	130	70	F	13	13-1	13-1-13-Min	Min	Ele	II	N	N	N	N	Y	N	N	N	N	N	N	N	Y	Y	Y	N	N	L	NA	NA	145	78	15	130	7.7	4.7	138	4.5	NOR	L1	TRUE	FALSE	FALSE	FALSE	FALSE	FALSE	FALSE	FALSE	FALSE	FALSE
1520	81	64	M	13	13-23	13-23-32-Xma	Xma	Ele	II	N	N	N	N	N	N	N	N	N	N	N	N	Y	N	N	N	N	Non	NA	NA	164	56	15	127	16.1	8.4	138	4.3	NOR	L1	TRUE	TRUE	FALSE	FALSE	FALSE	FALSE	FALSE	FALSE	FALSE	FALSE
1521	246	54	M	9	9-6	9-6-21-Xma	Xma	U	II	N	N	N	N	N	N	2O	N	N	N	N	N	N	N	N	N	N	Non	NA	NA	185	95	15	143	11.1	3.4	137	4.6	NOR	L1	TRUE	TRUE	FALSE	FALSE	FALSE	FALSE	FALSE	FALSE	FALSE	FALSE
1522	181	64	M	9	9-6	9-6-32-Com	Com	Ele	II	Y	N	N	N	N	N	N	N	N	N	Y	N	Y	N	N	N	N	Non	NA	NA	145	85	15	127	7	5.1	138	4.7	NOR	L2	TRUE	TRUE	FALSE	FALSE	TRUE	FALSE	FALSE	FALSE	FALSE	FALSE
1523	192	33	M	3	3-6	3-6-11-Int	Int	Ele	III	N	N	N	N	N	N	N	N	N	N	N	N	N	N	N	N	N	Non	NA	NA	130	85	15	152	7.8	NA	141	3.5	NOR	L1	TRUE	FALSE	FALSE	FALSE	FALSE	FALSE	FALSE	FALSE	FALSE	FALSE
1524	76	27	F	15	15-1	15-1-3-Maj	Maj	I	I	N	N	N	N	N	N	N	N	N	N	N	N	N	N	N	N	N	Non	NA	NA	125	95	15	109	14.4	4	135	3.9	ND	L1	TRUE	FALSE	FALSE	FALSE	FALSE	FALSE	FALSE	FALSE	FALSE	FALSE
1525	22	90	F	13	13-3	13-3-3-Xma	Xma	U	III	N	N	N	Y	N	N	N	N	N	N	N	N	N	N	N	N	N	L	NA	NA	NA	NA	15	117	10	10	137	4.3	ST	L2	TRUE	FALSE	FALSE	FALSE	FALSE	FALSE	FALSE	FALSE	FALSE	FALSE
1526	253	81	M	9	9-6	9-6-9-Maj	Maj	U	III	N	N	N	N	Y	N	N	N	N	N	N	N	N	N	N	N	Y	L	NA	NA	160	80	14	125	16.7	7.1	134	3.6	NOR	L6	TRUE	TRUE	FALSE	FALSE	FALSE	FALSE	FALSE	FALSE	FALSE	FALSE
1527	140	19	M	12	12-2	12-2-7-Min	Min	U	II	N	N	N	N	N	N	N	N	N	N	N	N	N	N	N	N	N	Non	NA	NA	130	88	15	152	9.4	4.6	140	4.2	ND	L1	TRUE	FALSE	FALSE	FALSE	FALSE	FALSE	FALSE	FALSE	FALSE	FALSE
1528	140	45	M	14	14-2	14-2-6-Maj	Maj	Ele	II	N	N	N	N	N	N	N	N	N	N	N	N	N	N	N	N	N	Non	NA	NA	118	67	15	162	7.9	5.2	138	4.6	ND	L1	TRUE	FALSE	FALSE	FALSE	FALSE	FALSE	FALSE	FALSE	FALSE	FALSE
1529	87	33	F	15	15-1	15-1-3-Maj	Maj	Ele	II	N	N	N	N	N	N	N	N	N	N	N	N	N	N	N	N	N	Non	NA	NA	135	98	15	130	9.1	NA	NA	NA	ND	L1	TRUE	FALSE	FALSE	FALSE	FALSE	FALSE	FALSE	FALSE	FALSE	FALSE
1530	243	18	F	15	15-1	15-1-3-Maj	Maj	U	I	N	N	N	N	N	N	N	N	N	N	N	N	N	N	N	N	N	Non	NA	NA	118	95	15	NA	NA	NA	NA	NA	ND	L1	TRUE	TRUE	FALSE	FALSE	FALSE	FALSE	FALSE	FALSE	FALSE	FALSE
1531	135	33	F	12	12-4	12-4-18-Maj	Maj	Ele	I	N	N	N	N	N	N	N	N	N	N	N	N	N	N	N	N	N	Non	NA	NA	118	92	15	121	NA	NA	NA	NA	ND	L1	TRUE	TRUE	FALSE	FALSE	FALSE	FALSE	FALSE	FALSE	FALSE	FALSE
1532	22	53	F	11	11-1	11-1-28-Maj	Maj	Ele	III	Y	Y	N	N	N	N	1	N	N	N	N	N	Y	N	Y	Y	N	OME	NA	NA	120	80	15	108	9.2	7.5	135	4.4	O	L2	TRUE	FALSE	FALSE	FALSE	FALSE	FALSE	FALSE	FALSE	FALSE	FALSE
1533	144	46	M	9	9-6	9-6-12-Int	Int	Ele	II	N	N	Y	N	N	N	N	N	N	N	N	N	N	N	N	N	N	Non	NA	NA	140	88	15	154	18.4	36	139	3.9	ND	L1	TRUE	TRUE	FALSE	FALSE	FALSE	FALSE	FALSE	FALSE	FALSE	FALSE
1534	24	69	F	6	6-10	6-10-24-Com	Com	Ele	III	N	N	N	N	N	N	N	N	N	N	N	N	N	N	N	N	N	OME	NA	NA	140	70	15	113	6.4	5.7	142	4.3	O	L1	TRUE	FALSE	FALSE	FALSE	FALSE	FALSE	FALSE	FALSE	FALSE	FALSE
1535	87	39	F	15	15-1	15-1-3-Maj	Maj	Ele	II	N	N	N	N	N	N	N	N	N	N	N	N	N	N	N	N	N	Non	NA	NA	122	78	15	108	5.5	NA	NA	NA	ND	L1	TRUE	FALSE	FALSE	FALSE	FALSE	FALSE	FALSE	FALSE	FALSE	FALSE
1536	172	32	F	NA	NA	NA	NA	NA	NA	NA	NA	NA	NA	NA	NA	NA	NA	NA	NA	NA	NA	NA	NA	NA	NA	NA	NA	NA	NA	NA	NA	NA	NA	NA	NA	NA	NA	NA	NA	FALSE	FALSE	FALSE	FALSE	FALSE	FALSE	FALSE	FALSE	FALSE	FALSE
1537	157	47	F	5	5-3	5-3-6-Xma	Xma	Exp	I	N	N	N	N	N	N	N	N	N	N	N	N	N	N	N	N	N	Non	NA	NA	112	90	15	141	7.2	NA	139	4.2	NOR	L1	TRUE	FALSE	FALSE	FALSE	FALSE	FALSE	FALSE	FALSE	FALSE	FALSE
1538	243	28	F	15	15-1	15-1-3-Maj	Maj	Ele	I	N	N	N	N	N	N	N	N	N	N	N	N	N	N	N	N	N	Non	NA	NA	120	60	15	120	8.1	2.2	137	4.4	ND	L1	TRUE	TRUE	FALSE	FALSE	FALSE	FALSE	FALSE	FALSE	FALSE	FALSE
1539	130	66	F	7	7-5	7-5-7-Com	Com	Ele	III	N	N	N	N	Y	N	N	N	N	N	N	N	N	N	Y	N	Y	OME	NA	NA	154	84	15	168	10.2	3.1	139	4.5	AF6090	L1	TRUE	TRUE	FALSE	FALSE	FALSE	FALSE	FALSE	FALSE	FALSE	FALSE
1540	193	50	F	11	11-4	11-4-10-Min	Min	Ele	II	N	N	N	N	N	N	N	N	N	N	N	N	N	N	N	N	N	Non	NA	NA	144	98	15	145	8.2	4.3	139	3.8	NOR	L1	TRUE	TRUE	FALSE	FALSE	FALSE	FALSE	FALSE	FALSE	FALSE	FALSE
1541	181	69	M	6	6-11	6-11-19-Com	Com	Ele	III	N	N	N	N	N	N	N	N	N	N	N	Y	Y	N	N	N	N	OME	NA	NA	160	125	13	NA	NA	NA	NA	NA	AF>90	L1	TRUE	TRUE	FALSE	FALSE	FALSE	FALSE	FALSE	FALSE	FALSE	FALSE
1542	75	81	F	10	10-2	10-2-6-Maj	Maj	Ele	III	Y	N	Y	N	N	N	N	N	N	Y	N	N	N	N	Y	N	N	OME	NA	NA	165	59	15	133	4.6	10.1	138	4.6	ST	L6	TRUE	TRUE	FALSE	FALSE	FALSE	FALSE	FALSE	FALSE	FALSE	FALSE
1543	114	76	F	9	9-3	9-3-3-Int	Int	Ele	III	N	N	N	N	N	N	N	N	Y	N	N	N	N	N	N	N	N	Non	NA	NA	145	62	15	110	4.5	7.8	140	4.2	NOR	L2	TRUE	FALSE	FALSE	FALSE	FALSE	FALSE	FALSE	FALSE	FALSE	FALSE
1544	163	23	F	11	11-1	11-1-11-Maj	Maj	U	I	N	N	N	N	N	N	N	N	N	N	N	N	N	N	N	N	N	Non	NA	NA	98	58	15	124	10.7	4.4	139	4.1	ND	L1	TRUE	FALSE	FALSE	FALSE	FALSE	FALSE	FALSE	FALSE	FALSE	FALSE
1545	243	74	M	10	10-3	10-3-6-Int	Int	Ele	IV	N	N	N	N	N	N	N	N	N	Y	N	N	N	N	N	N	N	L	NA	NA	125	71	15	NA	NA	NA	NA	NA	NOR	L1	TRUE	FALSE	FALSE	FALSE	FALSE	FALSE	FALSE	FALSE	FALSE	FALSE
1546	74	22	F	12	12-1	12-1-3-Min	Min	U	I	N	N	N	N	N	N	N	N	N	N	N	N	N	N	N	N	N	Non	NA	NA	94	82	15	131	17.8	3.5	135	3.7	ND	L1	TRUE	FALSE	FALSE	FALSE	FALSE	FALSE	FALSE	FALSE	FALSE	FALSE
1547	110	53	M	9	9-3	9-3-12-Maj	Maj	Ele	III	N	N	N	N	N	N	N	N	N	N	N	N	Y	N	N	N	N	Non	NA	NA	101	100	15	136	5.5	3.7	132	4.9	AF>90	L2	TRUE	TRUE	FALSE	FALSE	FALSE	FALSE	FALSE	TRUE	FALSE	FALSE
1548	147	72	M	7	7-5	7-5-13-Xma	Xma	Ele	III	Y	Y	N	N	N	N	2O	N	N	N	N	N	Y	N	N	N	N	OME	NA	NA	148	48	15	141	7.9	4.9	142	4.6	O	L6	TRUE	TRUE	FALSE	FALSE	FALSE	FALSE	FALSE	FALSE	FALSE	FALSE
1549	268	81	F	16	16-11	16-11-5-Com	Com	U	III	N	N	Y	N	N	N	2O	N	N	Y	N	N	Y	N	Y	N	N	OME	NA	NA	158	72	15	99	8.1	8.5	142	4.2	NOR	L10	FALSE	FALSE	FALSE	FALSE	FALSE	FALSE	FALSE	FALSE	FALSE	FALSE
1550	22	56	F	11	11-1	11-1-11-Maj	Maj	Ele	II	N	N	N	N	N	N	N	N	N	N	N	N	N	N	N	N	N	OME	NA	NA	120	60	15	143	10.9	7.1	137	4	O	L1	TRUE	FALSE	FALSE	FALSE	FALSE	FALSE	FALSE	FALSE	FALSE	FALSE
1551	192	37	F	15	15-1	15-1-4-Int	Int	U	I	N	N	N	N	N	N	N	N	N	N	N	N	N	N	N	N	N	Non	NA	NA	NA	NA	15	100	11.5	NA	NA	NA	ND	NA	FALSE	FALSE	FALSE	FALSE	FALSE	FALSE	FALSE	FALSE	FALSE	FALSE
1552	24	58	F	6	6-10	6-10-24-Com	Com	Ele	III	Y	N	N	N	Y	N	N	N	N	N	Y	N	Y	N	N	N	N	Non	NA	NA	140	75	15	131	10.7	5.3	141	4.1	NOR	L6	TRUE	FALSE	FALSE	FALSE	FALSE	FALSE	FALSE	FALSE	TRUE	FALSE
1553	257	65	F	9	9-6	9-6-21-Xma	Xma	U	II	N	N	N	N	N	N	N	N	N	N	N	N	Y	N	N	N	N	Non	NA	NA	146	114	15	136	18.4	4.1	138	3.6	NOR	L1	FALSE	FALSE	FALSE	FALSE	FALSE	FALSE	FALSE	FALSE	FALSE	FALSE
1554	243	38	F	15	15-1	15-1-3-Maj	Maj	Ele	II	N	N	N	N	N	N	2I	N	N	N	N	N	N	N	N	N	N	Non	NA	NA	138	91	15	105	10.9	NA	NA	NA	ND	L1	TRUE	TRUE	FALSE	FALSE	FALSE	FALSE	FALSE	FALSE	FALSE	FALSE
1555	253	77	F	13	13-19	13-19-22-Xma	Xma	U	II	N	N	N	N	N	N	N	N	N	N	N	N	N	N	N	N	N	Non	N	N	159	89	15	141	20	4.7	135	4.1	NOR	L10	TRUE	FALSE	FALSE	FALSE	FALSE	FALSE	FALSE	FALSE	FALSE	FALSE
1556	130	84	M	4	4-2	4-2-1-Int	Int	Exp	III	N	N	Y	N	N	N	N	N	N	Y	N	Y	Y	N	N	Y	N	Non	NA	NA	160	80	15	126	9	7.8	137	5.2	AF6090	L2	TRUE	FALSE	FALSE	FALSE	FALSE	FALSE	FALSE	FALSE	FALSE	FALSE
1557	127	62	M	13	13-25	13-25-1-Int	Int	U	I	N	N	N	N	N	N	N	N	N	N	N	N	N	N	N	N	N	Non	NA	NA	115	80	15	148	9.1	5.9	139	3.9	NOR	L1	TRUE	FALSE	FALSE	FALSE	FALSE	FALSE	FALSE	FALSE	FALSE	FALSE
1558	202	58	F	13	13-15	13-15-9-Int	Int	U	II	N	N	N	N	N	N	N	N	N	N	N	N	Y	N	N	N	N	Non	N	N	144	82	15	119	9.7	2.8	138	4.5	NOR	L1	TRUE	FALSE	FALSE	FALSE	FALSE	FALSE	FALSE	FALSE	FALSE	FALSE
1559	193	60	F	5	5-1	5-1-10-Int	Int	Ele	I	N	N	N	N	N	N	N	N	N	N	N	N	N	N	N	N	N	Non	NA	NA	157	85	15	118	5.6	4.9	143	4.3	NOR	L1	TRUE	FALSE	FALSE	FALSE	FALSE	FALSE	FALSE	FALSE	FALSE	FALSE
1560	135	19	F	15	15-1	15-1-3-Maj	Maj	Ele	I	N	N	N	N	N	N	N	N	N	N	N	N	N	N	N	N	N	Non	NA	NA	114	116	15	122	12.6	NA	NA	NA	ND	L1	TRUE	TRUE	FALSE	FALSE	FALSE	FALSE	FALSE	FALSE	FALSE	FALSE
1561	192	82	F	13	13-20	13-20-6-Maj	Maj	U	II	Y	N	N	N	N	N	N	N	N	N	Y	N	Y	N	N	N	N	Non	NA	NA	130	70	15	131	13.1	4.3	131	3.8	ST	NA	FALSE	FALSE	FALSE	FALSE	FALSE	FALSE	FALSE	FALSE	FALSE	FALSE
1562	243	30	F	15	15-1	15-1-3-Maj	Maj	Ele	II	N	N	N	N	N	N	N	N	N	N	N	N	N	N	N	N	N	Non	NA	NA	132	69	15	132	NA	NA	NA	NA	ND	L1	TRUE	TRUE	FALSE	FALSE	FALSE	FALSE	FALSE	FALSE	FALSE	FALSE
1563	184	34	F	15	15-1	15-1-7-Min	Min	U	I	N	N	N	N	N	N	N	N	N	N	N	N	N	N	N	N	N	Non	NA	NA	110	76	15	110	4.7	4.7	139	4.9	ND	L1	TRUE	FALSE	FALSE	FALSE	FALSE	FALSE	FALSE	FALSE	FALSE	FALSE
1564	257	65	M	6	6-10	6-10-38-Com	Com	Ele	III	Y	N	N	N	N	N	N	N	N	N	Y	N	Y	N	N	N	N	OME	NA	NA	120	47	15	147	7	8.6	140	4.3	ST	L2	FALSE	FALSE	FALSE	FALSE	FALSE	FALSE	FALSE	FALSE	TRUE	FALSE
1565	257	66	M	7	7-5	7-5-15-Maj	Maj	Exp	III	N	N	N	N	N	N	N	N	N	N	N	N	N	N	N	N	N	Non	NA	NA	162	72	15	178	7.7	4.3	139	4.4	NOR	L10	TRUE	FALSE	FALSE	FALSE	FALSE	FALSE	FALSE	FALSE	FALSE	FALSE
1566	147	44	M	10	10-4	10-4-18-Maj	Maj	Ele	II	N	N	N	N	N	N	N	N	N	N	N	N	N	N	N	N	N	Non	NA	NA	130	71	15	156	7	5.7	141	4.4	NOR	L1	TRUE	TRUE	FALSE	FALSE	FALSE	FALSE	FALSE	FALSE	FALSE	FALSE
1567	230	53	M	13	13-16	13-16-3-Maj	Maj	U	II	N	N	N	N	N	N	N	N	N	N	N	N	N	N	N	N	N	Non	NA	NA	160	80	15	137	8.9	8.3	136	4.3	NOR	L1	TRUE	FALSE	FALSE	FALSE	FALSE	FALSE	FALSE	FALSE	FALSE	FALSE
1568	130	29	F	11	11-1	11-1-21-Maj	Maj	U	I	N	N	N	N	N	N	N	N	N	N	N	N	N	N	N	N	N	Non	NA	NA	150	83	15	127	6.4	4.8	141	4.1	ND	L1	TRUE	TRUE	FALSE	FALSE	FALSE	FALSE	FALSE	FALSE	FALSE	FALSE
1569	75	56	M	9	9-4	9-4-17-Com	Com	Ele	III	N	N	Y	N	N	N	N	N	N	Y	N	N	N	N	N	Y	Y	Non	NA	NA	147	80	15	107	5	5.3	141	4.1	NOR	L2	TRUE	FALSE	FALSE	FALSE	TRUE	FALSE	FALSE	FALSE	FALSE	FALSE
1570	189	41	M	1	1-1	1-1-19-Xma	Xma	U	II	N	N	N	N	N	N	1	N	N	N	N	N	Y	N	N	N	N	Non	NA	NA	170	89	15	130	9	66	141	4.6	ST	L10	FALSE	FALSE	FALSE	FALSE	FALSE	FALSE	FALSE	FALSE	FALSE	FALSE
1571	123	31	M	13	13-15	13-15-18-Xma	Xma	Ele	I	N	N	N	N	N	N	N	N	N	N	N	N	N	N	N	N	N	Non	NA	NA	138	63	15	151	9.2	5.5	130	4.3	ND	L1	TRUE	TRUE	FALSE	FALSE	FALSE	FALSE	FALSE	TRUE	FALSE	FALSE
1572	71	67	M	9	9-4	9-4-14-Xma	Xma	Exp	III	Y	N	N	N	Y	N	N	N	N	N	N	N	Y	N	N	N	Y	L	NA	NA	176	87	15	121	9.3	6.3	141	4.4	ST	L6	TRUE	FALSE	FALSE	FALSE	FALSE	FALSE	TRUE	FALSE	FALSE	FALSE
1573	140	66	M	9	9-4	9-4-13-Xma	Xma	Ele	I	N	N	N	N	N	N	N	N	N	N	N	N	N	N	N	N	N	Non	NA	NA	113	95	15	135	12.9	4.1	141	4	ND	L1	TRUE	TRUE	FALSE	FALSE	FALSE	FALSE	FALSE	FALSE	FALSE	FALSE
1574	193	79	M	10	10-5	10-5-3-Maj	Maj	Ele	I	N	N	N	N	N	N	N	N	N	N	N	N	N	N	N	N	N	Non	NA	NA	115	79	15	156	11.5	58	141	5.5	ND	L1	TRUE	FALSE	FALSE	FALSE	FALSE	FALSE	FALSE	FALSE	FALSE	FALSE
1575	268	77	M	10	10-5	10-5-3-Maj	Maj	Ele	II	N	N	N	N	N	N	N	N	N	N	N	N	N	N	N	N	N	Non	NA	NA	179	92	15	150	10.9	3.4	141	4.2	NOR	L1	TRUE	TRUE	FALSE	FALSE	FALSE	FALSE	FALSE	FALSE	FALSE	FALSE
1576	257	83	F	13	13-16	13-16-2-Min	Min	U	II	N	N	N	N	N	N	2D	N	N	N	N	N	N	N	N	N	Y	Non	NA	NA	170	70	15	121	8.8	11.5	142	4.1	NOR	L1	TRUE	FALSE	FALSE	FALSE	FALSE	FALSE	FALSE	FALSE	FALSE	FALSE
1577	253	60	M	9	9-4	9-4-3-Maj	Maj	Ele	II	N	N	N	N	N	N	N	N	N	N	N	N	N	N	N	N	N	OME	NA	NA	120	95	15	126	25.2	3.2	141	4.2	NOR	L6	TRUE	FALSE	FALSE	FALSE	FALSE	FALSE	FALSE	FALSE	FALSE	FALSE
1578	140	70	F	14	14-2	14-2-6-Maj	Maj	I	I	N	N	N	N	N	N	N	N	N	N	N	N	N	N	N	N	N	Non	NA	NA	130	76	14	129	8.3	3.7	137	3.5	ND	L1	TRUE	FALSE	FALSE	FALSE	FALSE	FALSE	FALSE	FALSE	FALSE	FALSE
1579	143	72	M	10	10-5	10-5-3-Maj	Maj	Ele	III	N	N	N	N	N	N	2D	N	N	Y	N	N	Y	N	N	N	N	Non	NA	NA	155	87	15	104	13.1	3.4	138	4.3	NOR	L1	TRUE	TRUE	FALSE	FALSE	FALSE	FALSE	FALSE	FALSE	FALSE	FALSE
1580	147	45	M	10	10-4	10-4-4-Maj	Maj	Ele	I	N	N	N	N	N	N	N	N	N	N	N	N	N	N	N	N	N	Non	NA	NA	114	109	15	NA	NA	NA	NA	NA	ND	L1	TRUE	FALSE	FALSE	FALSE	FALSE	FALSE	FALSE	FALSE	FALSE	FALSE
1581	257	70	M	6	6-10	6-10-17-Com	Com	Ele	III	Y	N	N	N	N	N	N	N	N	N	N	N	Y	Y	N	N	N	Non	NA	NA	128	63	15	142	6.2	8.3	138	4.6	ST	L2	FALSE	FALSE	FALSE	FALSE	FALSE	FALSE	FALSE	FALSE	TRUE	FALSE
1582	239	56	M	6	6-10	6-10-33-Com	Com	Ele	III	Y	N	N	N	N	N	N	Y	N	N	Y	N	Y	N	N	N	N	OME	NA	NA	173	68	15	164	7.6	7.1	135	4	NOR	L6	TRUE	FALSE	FALSE	FALSE	FALSE	FALSE	TRUE	FALSE	FALSE	FALSE
1583	74	34	F	5	5-2	5-2-3-Maj	Maj	U	I	N	N	N	N	N	N	N	N	N	N	N	N	N	N	N	N	N	Non	NA	NA	114	70	15	111	4.4	5	140	4.2	ND	L1	TRUE	TRUE	FALSE	FALSE	FALSE	FALSE	FALSE	FALSE	FALSE	FALSE
1584	193	81	M	13	13-19	13-19-22-Xma	Xma	Ele	III	N	N	N	N	N	N	N	N	N	N	N	Y	Y	N	N	N	Y	Non	NA	NA	136	88	15	127	6.8	9.2	143	3.9	O	L2	FALSE	FALSE	FALSE	FALSE	FALSE	FALSE	FALSE	FALSE	FALSE	FALSE
1585	22	75	M	13	13-23	13-23-32-Xma	Xma	Ele	II	N	N	N	N	N	N	N	N	N	N	N	N	N	N	N	N	N	Non	NA	NA	179	55	15	143	6.5	5.3	139	4.4	NOR	L1	TRUE	FALSE	FALSE	FALSE	FALSE	FALSE	FALSE	FALSE	FALSE	FALSE
1586	143	82	M	9	9-8	9-8-26-Int	Int	Ele	II	N	N	N	N	N	N	2D	N	N	N	N	N	Y	Y	Y	N	N	OME	NA	NA	154	82	15	151	8.5	5.9	139	3.9	O	L1	TRUE	FALSE	FALSE	FALSE	FALSE	FALSE	FALSE	FALSE	FALSE	FALSE
1587	75	66	M	10	10-5	10-5-10-Com	Com	Ele	I	N	N	N	N	N	N	N	N	N	N	N	N	N	N	N	N	N	Non	NA	NA	129	93	15	140	6.1	5.7	141	4.3	ST	L1	TRUE	TRUE	FALSE	FALSE	FALSE	FALSE	FALSE	FALSE	FALSE	FALSE
1588	70	66	F	10	10-1	10-1-34-Maj	Maj	Ele	III	N	N	N	N	Y	N	N	N	Y	Y	N	N	Y	N	N	N	N	Non	NA	NA	164	74	15	93	9.1	17.4	142	4.8	NOR	L2	TRUE	FALSE	FALSE	FALSE	FALSE	FALSE	FALSE	FALSE	FALSE	FALSE
1589	59	72	F	13	13-19	13-19-12-Xma	Xma	Ele	III	N	N	N	N	N	N	N	N	N	Y	N	N	Y	N	N	N	Y	OME	NA	NA	135	70	15	125	4.8	7.7	135	5.4	O	L1	TRUE	FALSE	FALSE	FALSE	FALSE	FALSE	FALSE	FALSE	FALSE	FALSE
1590	147	47	F	13	13-21	13-21-1-Maj	Maj	Ele	III	Y	N	N	N	N	N	2O	N	N	N	Y	N	Y	N	N	N	N	L	NA	NA	127	66	15	98	10.6	2.6	139	4.5	NOR	L2	TRUE	FALSE	FALSE	FALSE	FALSE	FALSE	FALSE	FALSE	FALSE	FALSE
1591	217	26	F	6	6-11	6-11-23-Com	Com	Ele	II	N	N	N	N	N	N	N	N	N	N	N	N	Y	N	N	N	N	Non	NA	NA	135	93	15	127	7.5	3.5	141	4.6	O	L2	TRUE	FALSE	FALSE	FALSE	FALSE	FALSE	FALSE	FALSE	FALSE	FALSE
1592	130	81	F	4	4-3	4-3-1-Int	Int	Exp	III	N	N	N	Y	N	N	N	N	N	N	N	N	Y	N	N	N	N	Non	NA	NA	120	80	15	124	5.4	7.1	137	4.8	NOR	L2	TRUE	TRUE	FALSE	FALSE	FALSE	FALSE	FALSE	FALSE	FALSE	FALSE
1593	257	72	F	11	11-1	11-1-9-Maj	Maj	Exp	II	N	N	N	N	N	N	2D	N	N	N	N	N	Y	N	N	N	N	Non	NA	NA	140	85	15	141	7.2	5.6	139	3.8	NOR	L1	TRUE	FALSE	FALSE	FALSE	FALSE	FALSE	FALSE	FALSE	FALSE	FALSE
1594	171	71	F	10	10-6	10-6-12-Int	Int	I	III	N	N	N	N	N	N	2O	N	N	Y	N	N	Y	N	N	N	N	Non	NA	NA	95	75	14	93	13.6	5.7	136	3.3	NOR	L50	TRUE	FALSE	FALSE	FALSE	FALSE	FALSE	FALSE	FALSE	FALSE	FALSE
1595	193	51	F	11	11-1	11-1-16-Maj	Maj	Ele	III	Y	N	N	N	N	N	N	N	N	N	Y	N	Y	N	N	N	N	Non	NA	NA	136	88	15	127	6.8	9.2	143	3.9	NOR	L2	FALSE	FALSE	FALSE	FALSE	FALSE	FALSE	FALSE	FALSE	FALSE	FALSE
1596	14	77	F	11	11-4	11-4-10-Min	Min	Ele	II	N	N	N	N	N	N	N	N	N	N	N	N	N	N	N	N	N	Non	NA	NA	120	65	15	118	11.2	4.5	138	3.5	NOR	L1	TRUE	TRUE	FALSE	FALSE	FALSE	FALSE	FALSE	FALSE	FALSE	FALSE
1597	189	85	F	13	13-23	13-23-15-Com	Com	Ele	II	N	N	N	N	N	N	N	N	N	N	N	N	Y	N	Y	N	N	OME	NA	NA	183	96	15	126	5.7	6.8	142	4.2	NOR	L2	TRUE	FALSE	FALSE	FALSE	FALSE	FALSE	FALSE	FALSE	FALSE	FALSE
1598	172	28	F	11	11-4	11-4-10-Min	Min	I	II	N	N	N	N	N	N	N	N	N	N	N	N	N	N	N	N	N	Non	NA	NA	121	84	15	111	12.2	NA	NA	NA	ND	L1	TRUE	TRUE	FALSE	FALSE	FALSE	FALSE	FALSE	FALSE	FALSE	FALSE
1599	22	64	F	13	13-19	13-19-22-Xma	Xma	Ele	III	N	N	N	N	Y	N	N	N	N	N	N	N	Y	N	N	N	N	OME	NA	NA	195	84	15	116	6.2	6.6	135	4.1	NOR	L1	TRUE	TRUE	FALSE	FALSE	FALSE	FALSE	FALSE	FALSE	FALSE	FALSE
1600	4	54	M	13	13-4	13-4-10-Xma	Xma	U	III	Y	N	N	N	N	N	N	N	N	N	N	N	Y	N	N	N	N	Non	NA	NA	97	56	14	119	7.6	4.1	130	4.8	O	G50	TRUE	FALSE	FALSE	FALSE	FALSE	FALSE	FALSE	FALSE	FALSE	FALSE
1601	257	32	F	11	11-3	11-3-5-Int	Int	U	I	N	N	N	N	N	N	N	N	N	N	N	N	N	N	N	N	N	Non	NA	NA	125	75	15	146	8.9	NA	NA	NA	ND	L1	TRUE	FALSE	FALSE	FALSE	FALSE	FALSE	FALSE	FALSE	FALSE	FALSE
1602	230	28	M	1	1-2	1-2-11-Int	Int	Ele	III	N	N	N	N	N	N	N	N	N	N	N	N	N	N	N	N	N	Non	NA	NA	NA	NA	15	159	6.7	4	138	4.1	NOR	L1	TRUE	FALSE	FALSE	FALSE	FALSE	FALSE	FALSE	FALSE	FALSE	FALSE
1603	59	75	M	13	13-23	13-23-32-Xma	Xma	Ele	II	N	N	N	N	N	N	2O	N	N	Y	N	N	Y	N	N	N	N	Non	NA	NA	155	70	15	124	5.9	5.5	143	4	NOR	L1	FALSE	FALSE	FALSE	FALSE	TRUE	FALSE	FALSE	FALSE	FALSE	FALSE
1604	10	24	F	11	11-1	11-1-11-Maj	Maj	Ele	I	N	N	N	N	N	N	N	N	N	N	N	N	N	N	N	N	N	Non	NA	NA	127	62	15	NA	NA	NA	NA	NA	ND	L1	TRUE	FALSE	FALSE	FALSE	FALSE	FALSE	FALSE	FALSE	FALSE	FALSE
1605	217	60	M	6	6-10	6-10-38-Com	Com	U	IV	Y	Y	N	N	N	N	N	N	N	N	Y	N	Y	N	N	N	Y	L	NA	NA	149	84	15	133	8.5	6.2	138	4.2	ST	L2	TRUE	FALSE	FALSE	FALSE	FALSE	FALSE	FALSE	FALSE	FALSE	FALSE
1606	211	63	F	13	13-23	13-23-15-Com	Com	Ele	II	N	N	N	N	N	N	N	N	N	N	N	N	N	N	N	N	N	Non	NA	NA	158	85	15	145	8	4.9	NA	NA	NOR	L1	FALSE	FALSE	FALSE	FALSE	FALSE	FALSE	FALSE	FALSE	FALSE	FALSE
1607	268	54	F	12	12-1	12-1-2-Min	Min	U	III	Y	N	N	N	N	N	N	N	N	N	Y	N	N	N	N	N	N	L	NA	NA	130	90	15	86	15.4	2.7	138	3.7	NOR	L1	TRUE	FALSE	FALSE	FALSE	FALSE	FALSE	FALSE	FALSE	FALSE	FALSE
1608	171	62	F	13	13-17	13-17-4-Xma	Xma	Exp	III	N	N	N	N	N	N	N	N	N	N	N	N	N	N	N	N	N	OME	NA	NA	133	78	15	120	8.7	5.2	138	4.3	NOR	L1	TRUE	TRUE	FALSE	FALSE	FALSE	FALSE	FALSE	FALSE	FALSE	FALSE
1609	130	42	F	11	11-1	11-1-24-Maj	Maj	Ele	I	N	N	N	N	N	N	N	N	N	N	N	N	N	N	N	N	N	Non	NA	NA	NA	NA	15	NA	NA	NA	NA	NA	ND	L1	TRUE	TRUE	FALSE	FALSE	FALSE	FALSE	FALSE	FALSE	FALSE	FALSE
1610	147	33	F	13	13-8	13-8-4-Int	Int	Ele	I	N	N	N	N	N	N	2D	N	N	N	N	N	N	N	N	N	N	Non	NA	NA	130	70	15	NA	NA	NA	NA	NA	ND	L1	TRUE	FALSE	FALSE	FALSE	FALSE	FALSE	FALSE	FALSE	FALSE	FALSE
1611	71	79	F	9	9-8	9-8-26-Int	Int	Ele	II	N	N	N	N	N	N	N	N	N	N	N	N	Y	N	N	N	N	L	NA	NA	138	82	15	158	6.5	5.7	141	5	NOR	L1	TRUE	FALSE	FALSE	FALSE	FALSE	FALSE	FALSE	FALSE	FALSE	FALSE
1612	189	78	M	13	13-23	13-23-15-Com	Com	Ele	III	Y	N	N	Y	Y	N	2O	N	N	N	N	N	Y	N	N	N	Y	L	NA	NA	150	90	15	131	10.6	8.1	137	5.5	ST	L1	TRUE	FALSE	FALSE	FALSE	FALSE	FALSE	FALSE	FALSE	FALSE	FALSE
1613	74	73	F	10	10-3	10-3-16-Maj	Maj	Ele	III	Y	Y	N	N	Y	N	N	N	N	N	Y	Y	Y	N	N	N	Y	OME	NA	NA	122	93	15	122	10	19.3	139	4.3	NOR	L2	TRUE	FALSE	FALSE	FALSE	FALSE	FALSE	FALSE	FALSE	FALSE	FALSE
1614	135	34	M	13	13-23	13-23-27-Maj	Maj	U	II	N	N	N	N	N	N	N	N	N	N	N	N	N	N	N	N	N	Non	NA	NA	156	107	15	NA	NA	NA	NA	NA	ND	L1	TRUE	TRUE	FALSE	FALSE	FALSE	FALSE	FALSE	FALSE	FALSE	FALSE
1615	172	39	F	15	15-1	15-1-3-Maj	Maj	Ele	II	N	N	N	N	N	N	2I	N	N	N	N	N	N	N	N	N	N	Non	NA	NA	117	74	15	118	NA	NA	NA	NA	ND	L1	TRUE	TRUE	FALSE	FALSE	FALSE	FALSE	FALSE	FALSE	FALSE	FALSE
1616	230	37	M	1	1-1	1-1-7-Int	Int	Exp	I	NA	NA	NA	NA	NA	NA	N	NA	NA	NA	N	N	N	NA	Y	N	N	NA	NA	NA	NA	NA	3	NA	NA	NA	NA	NA	NOR	L10	TRUE	FALSE	FALSE	FALSE	FALSE	FALSE	FALSE	FALSE	FALSE	FALSE
1617	40	28	F	9	9-6	9-6-12-Int	Int	U	I	N	N	N	N	N	N	N	N	N	N	N	N	N	N	N	N	N	Non	NA	NA	145	85	15	135	10.7	2.3	141	4.5	NOR	L1	TRUE	TRUE	FALSE	FALSE	FALSE	FALSE	FALSE	FALSE	FALSE	FALSE
1618	110	85	M	6	6-10	6-10-20-Com	Com	Exp	IV	Y	N	N	N	N	N	N	N	N	N	Y	N	Y	N	N	N	N	Non	NA	NA	130	65	15	147	8.1	6.5	136	4	QW	L50	FALSE	FALSE	FALSE	FALSE	FALSE	FALSE	FALSE	FALSE	TRUE	FALSE
1619	123	89	F	13	13-19	13-19-18-Com	Com	U	III	N	N	N	Y	N	N	N	N	N	N	N	N	N	N	N	N	N	Non	NA	NA	130	60	15	128	5.3	7.2	142	4.1	NOR	L2	FALSE	FALSE	FALSE	FALSE	FALSE	FALSE	FALSE	FALSE	FALSE	FALSE
1620	193	40	F	9	9-4	9-4-1-Maj	Maj	U	I	N	N	N	N	N	N	N	N	N	N	N	N	N	N	N	N	N	Non	NA	NA	122	69	15	142	8.9	4.5	141	4.2	NOR	L1	TRUE	TRUE	FALSE	FALSE	FALSE	FALSE	FALSE	FALSE	FALSE	FALSE
1621	10	35	F	4	4-9	4-9-9-Xma	Xma	Ele	II	N	N	N	N	N	N	N	N	N	N	N	N	N	N	N	N	N	Non	NA	NA	135	65	15	117	6.2	3.7	139	4	NOR	L1	TRUE	FALSE	FALSE	FALSE	FALSE	FALSE	FALSE	FALSE	FALSE	FALSE
1622	184	71	F	11	11-2	11-2-9-Int	Int	Ele	II	N	N	N	N	N	N	N	N	N	N	N	N	N	N	N	N	N	Non	NA	NA	129	60	15	127	3.4	5.8	137	4.8	NOR	L1	TRUE	FALSE	FALSE	FALSE	FALSE	FALSE	FALSE	FALSE	FALSE	FALSE
1623	171	47	F	13	13-6	13-6-4-Int	Int	Ele	II	N	N	N	N	N	N	N	N	N	N	N	N	N	N	N	N	N	OME	NA	NA	130	78	15	128	6.7	6.7	143	4.6	ND	L1	TRUE	TRUE	FALSE	FALSE	FALSE	FALSE	TRUE	FALSE	FALSE	FALSE
1624	162	32	F	15	15-1	15-1-3-Maj	Maj	U	I	N	N	N	N	N	N	N	N	N	N	N	N	N	N	N	N	N	Non	NA	NA	135	112	15	136	10.2	3.4	137	4.2	ND	L1	TRUE	FALSE	FALSE	FALSE	FALSE	FALSE	FALSE	FALSE	FALSE	FALSE
1625	42	59	F	11	11-1	11-1-24-Maj	Maj	Ele	II	N	N	N	N	N	N	N	N	N	N	N	N	Y	N	N	N	Y	OME	NA	NA	137	68	15	148	5.2	4.4	144	4.3	NOR	L2	FALSE	TRUE	FALSE	FALSE	FALSE	FALSE	FALSE	FALSE	FALSE	FALSE
1626	142	28	M	9	9-3	9-3-11-Maj	Maj	Exp	I	N	N	N	N	N	N	N	N	N	N	N	N	N	N	N	N	N	Non	NA	NA	148	82	15	150	5.8	3.3	140	4.3	ND	L1	TRUE	TRUE	FALSE	FALSE	FALSE	FALSE	FALSE	FALSE	FALSE	FALSE
1627	100	65	F	13	13-23	13-23-32-Xma	Xma	Ele	II	N	N	N	N	N	N	N	N	N	N	N	N	N	N	N	N	N	Non	NA	NA	110	90	15	133	3.8	6.3	138	4.3	NOR	L1	TRUE	FALSE	FALSE	FALSE	FALSE	FALSE	FALSE	FALSE	FALSE	FALSE
1628	77	66	F	13	13-23	13-23-25-Xma	Xma	Ele	II	N	N	N	N	N	N	N	N	N	N	N	N	Y	N	N	N	N	OME	NA	NA	140	80	15	NA	NA	NA	NA	NA	NOR	L1	TRUE	TRUE	FALSE	FALSE	FALSE	FALSE	FALSE	FALSE	FALSE	FALSE
1629	106	89	M	9	9-4	9-4-15-Maj	Maj	Exp	III	N	N	N	N	N	N	N	N	N	N	N	N	Y	N	N	Y	N	OME	NA	NA	139	67	15	113	6.7	9.6	143	4.4	ST	L1	TRUE	FALSE	FALSE	FALSE	FALSE	FALSE	FALSE	FALSE	FALSE	TRUE
1630	239	76	M	8	8-1	8-1-25-Int	Int	Exp	IV	N	N	Y	N	N	N	N	N	N	N	N	N	Y	N	Y	N	N	Non	NA	NA	130	56	15	133	15.1	5.3	134	3.9	NOR	L50	TRUE	FALSE	FALSE	FALSE	FALSE	FALSE	FALSE	FALSE	FALSE	FALSE
1631	140	44	M	13	13-17	13-17-10-Com	Com	Exp	II	N	N	N	N	N	N	N	N	N	N	N	N	N	N	N	N	N	Non	NA	NA	122	95	15	141	15.4	6.4	141	3.7	ND	L1	TRUE	TRUE	FALSE	FALSE	FALSE	FALSE	FALSE	FALSE	FALSE	FALSE
1632	10	78	F	4	4-9	4-9-9-Xma	Xma	Ele	II	N	N	N	Y	N	N	N	N	N	N	N	N	N	N	N	N	N	Non	NA	NA	155	60	15	146	5.9	NA	141	4.5	NOR	L1	TRUE	FALSE	FALSE	FALSE	FALSE	FALSE	FALSE	FALSE	FALSE	FALSE
1633	40	20	F	9	9-6	9-6-21-Xma	Xma	Ele	I	N	N	N	N	N	N	N	N	N	N	N	N	N	N	N	N	N	Non	NA	NA	132	80	15	130	7.5	3.7	138	4.1	ND	L1	TRUE	TRUE	FALSE	FALSE	FALSE	FALSE	FALSE	FALSE	FALSE	FALSE
1634	71	71	M	10	10-1	10-1-9-Maj	Maj	Exp	II	N	N	N	N	N	N	N	N	N	N	N	N	Y	N	N	N	Y	Non	NA	NA	133	110	15	135	7	7.6	139	3.8	O	L1	TRUE	TRUE	FALSE	FALSE	FALSE	FALSE	FALSE	FALSE	FALSE	FALSE
1635	202	93	M	13	13-19	13-19-22-Xma	Xma	Ele	III	Y	N	N	N	N	N	N	N	N	N	Y	N	Y	N	N	N	N	Non	NA	NA	160	80	15	111	85	NA	139	4.6	O	L2	TRUE	TRUE	FALSE	FALSE	FALSE	FALSE	FALSE	TRUE	FALSE	FALSE
1636	147	78	F	13	13-8	13-8-4-Int	Int	Ele	II	N	N	N	N	N	N	N	N	N	N	N	N	N	N	N	N	N	Non	NA	NA	145	71	15	NA	NA	NA	NA	NA	ND	L1	TRUE	FALSE	FALSE	FALSE	FALSE	FALSE	FALSE	FALSE	FALSE	FALSE
1637	178	26	F	10	10-3	10-3-9-Maj	Maj	Ele	I	N	N	N	N	N	N	N	N	N	N	N	N	N	N	N	N	N	Non	NA	NA	113	85	15	127	9.9	4	140	4.4	ND	L1	TRUE	TRUE	FALSE	FALSE	FALSE	FALSE	FALSE	TRUE	FALSE	FALSE
1638	173	47	F	9	9-6	9-6-21-Xma	Xma	Ele	II	N	N	N	N	N	N	N	N	N	N	N	N	N	N	N	N	N	Non	NA	NA	137	70	15	NA	9	7.2	139	4.3	ND	L1	TRUE	FALSE	FALSE	FALSE	FALSE	FALSE	FALSE	FALSE	FALSE	FALSE
1639	184	45	M	13	13-19	13-19-12-Xma	Xma	Ele	III	N	N	N	N	N	N	N	Y	N	N	N	N	Y	N	N	N	N	Non	NA	NA	160	75	15	136	6	6.4	134	4.8	NOR	L1	TRUE	FALSE	FALSE	FALSE	FALSE	FALSE	FALSE	FALSE	FALSE	FALSE
1640	14	81	M	10	10-2	10-2-25-Int	Int	U	IV	N	N	N	Y	N	N	N	N	N	Y	N	N	N	N	Y	Y	N	AR	Y	N	104	75	14	101	11.3	7.7	141	4.3	AF6090	G50	TRUE	FALSE	FALSE	FALSE	FALSE	FALSE	FALSE	FALSE	FALSE	FALSE
1641	172	26	M	9	9-3	9-3-9-Maj	Maj	Ele	III	N	N	N	N	N	N	N	Y	N	N	N	N	N	N	N	N	N	Non	NA	NA	130	70	15	127	5.4	3.9	139	4.3	ND	L6	TRUE	TRUE	FALSE	FALSE	FALSE	FALSE	FALSE	FALSE	FALSE	FALSE
1642	100	77	F	13	13-23	13-23-32-Xma	Xma	Ele	II	N	N	N	N	N	N	N	N	N	N	N	N	Y	N	N	N	Y	Non	NA	NA	145	70	15	128	6.5	7	142	4	NOR	L1	TRUE	FALSE	FALSE	FALSE	FALSE	FALSE	FALSE	FALSE	FALSE	FALSE
1643	10	69	M	10	10-5	10-5-19-Com	Com	Ele	I	N	N	N	N	N	N	N	N	N	N	N	N	N	N	N	N	N	Non	NA	NA	171	84	15	142	7.5	5.9	134	4.2	NOR	L1	TRUE	TRUE	FALSE	FALSE	FALSE	FALSE	FALSE	FALSE	FALSE	FALSE
1644	53	34	F	6	6-10	6-10-5-Com	Com	Ele	II	N	N	N	N	N	N	N	N	N	N	N	N	Y	N	N	N	N	OME	NA	NA	120	81	15	128	10	5	141	4.6	NOR	L1	TRUE	FALSE	FALSE	FALSE	FALSE	FALSE	FALSE	FALSE	TRUE	FALSE
1645	40	64	M	9	9-6	9-6-21-Xma	Xma	Ele	II	Y	N	N	N	N	N	2O	N	N	N	N	N	Y	N	N	N	N	Non	NA	NA	155	55	15	132	9	6.5	142	4.5	NOR	L1	TRUE	TRUE	FALSE	FALSE	FALSE	FALSE	FALSE	FALSE	FALSE	FALSE
1646	74	68	M	13	13-19	13-19-12-Xma	Xma	Ele	II	N	N	N	N	N	N	N	N	N	N	N	N	Y	N	N	N	N	Non	NA	NA	128	62	15	135	7.7	8.4	135	4.4	NOR	L1	FALSE	FALSE	FALSE	FALSE	FALSE	FALSE	FALSE	FALSE	FALSE	FALSE
1647	195	82	M	2	2-5	2-5-6-Xma	Xma	Ele	III	Y	N	Y	N	N	N	N	N	N	N	N	N	Y	N	N	N	N	Non	NA	NA	130	59	15	94	NA	10.3	144	4.7	NOR	L1	TRUE	FALSE	FALSE	FALSE	FALSE	FALSE	FALSE	FALSE	FALSE	FALSE
1648	77	62	M	7	7-6	7-6-23-Xma	Xma	U	III	Y	N	N	N	Y	N	N	N	N	N	N	N	Y	N	N	N	N	OME	NA	NA	150	64	15	120	10.8	5.9	139	4.2	ST	L50	TRUE	TRUE	FALSE	FALSE	FALSE	FALSE	FALSE	FALSE	FALSE	FALSE
1649	150	50	F	1	1-1	1-1-37-Xma	Xma	Ele	I	N	N	N	N	N	N	N	N	N	N	N	N	N	N	N	N	N	Non	NA	NA	100	60	15	130	7.8	5.8	135	4	NOR	L1	TRUE	FALSE	FALSE	FALSE	FALSE	FALSE	FALSE	FALSE	FALSE	FALSE
1650	176	74	F	14	14-1	14-1-16-Min	Min	U	III	N	N	N	N	N	N	N	N	N	N	N	N	Y	N	N	Y	N	Non	NA	NA	107	78	15	90	9.1	4.9	129	4.4	AF6090	L2	TRUE	TRUE	FALSE	FALSE	FALSE	FALSE	FALSE	FALSE	FALSE	FALSE
1651	171	73	F	13	13-31	13-31-1-Maj	Maj	U	III	Y	N	N	N	N	N	2O	N	N	N	N	N	Y	N	N	N	N	Non	N	N	130	89	14	100	9.1	3.7	136	3.8	NOR	L2	FALSE	TRUE	FALSE	FALSE	FALSE	FALSE	TRUE	FALSE	FALSE	FALSE
1652	239	61	M	6	6-10	6-10-19-Com	Com	Ele	III	N	Y	N	N	N	N	N	N	N	N	N	N	Y	N	N	N	Y	L	NA	NA	120	64	15	154	6.6	6.1	139	3.9	NOR	L2	FALSE	FALSE	FALSE	FALSE	FALSE	FALSE	FALSE	FALSE	TRUE	FALSE
1653	53	28	M	6	6-7	6-7-6-Maj	Maj	Exp	II	N	N	N	N	N	N	N	N	N	N	N	N	N	N	N	N	N	Non	Y	N	137	85	15	141	15	2.8	133	3.6	NOR	L1	TRUE	TRUE	FALSE	FALSE	FALSE	FALSE	TRUE	FALSE	FALSE	FALSE
1654	124	84	M	13	13-19	13-19-17-Com	Com	U	IV	N	Y	N	Y	N	N	N	N	N	N	N	N	N	N	Y	N	N	AR	N	Y	131	102	15	94	4.5	10.8	138	4.3	AF6090	L10	TRUE	TRUE	FALSE	FALSE	FALSE	FALSE	FALSE	FALSE	FALSE	FALSE
1655	100	33	M	13	13-32	13-32-9-Int	Int	U	II	N	N	N	N	N	N	N	N	N	N	N	N	N	N	N	N	N	Non	NA	NA	140	85	15	NA	NA	NA	NA	NA	ND	L1	TRUE	FALSE	FALSE	FALSE	FALSE	FALSE	FALSE	FALSE	FALSE	FALSE
1656	245	35	F	15	15-1	15-1-3-Maj	Maj	U	I	N	N	N	N	N	N	N	N	N	N	N	N	N	N	N	N	N	Non	NA	NA	129	120	15	114	11	NA	NA	NA	ND	L1	TRUE	FALSE	FALSE	FALSE	FALSE	FALSE	FALSE	FALSE	FALSE	FALSE
1657	138	64	F	7	7-6	7-6-1-Maj	Maj	Ele	III	N	N	N	N	N	N	N	N	Y	N	N	N	N	N	N	N	N	Non	NA	NA	120	75	15	113	7.5	15	140	5	NOR	L1	TRUE	FALSE	FALSE	FALSE	FALSE	FALSE	FALSE	FALSE	FALSE	FALSE
1658	184	69	F	4	4-9	4-9-13-Maj	Maj	Ele	II	N	N	N	N	N	N	N	N	N	N	N	N	Y	N	N	N	N	Non	NA	NA	120	64	15	148	5	4.8	141	4.5	NOR	L1	TRUE	FALSE	FALSE	FALSE	FALSE	FALSE	FALSE	FALSE	FALSE	FALSE
1659	10	31	F	15	15-1	15-1-3-Maj	Maj	Ele	II	N	N	N	N	N	N	N	N	N	N	N	N	N	N	N	N	N	Non	NA	NA	122	72	15	124	11.4	NA	NA	NA	NOR	L1	TRUE	FALSE	FALSE	FALSE	FALSE	FALSE	FALSE	FALSE	FALSE	FALSE
1660	193	35	F	11	11-1	11-1-15-Maj	Maj	Ele	II	N	N	N	N	N	N	1	N	N	N	N	N	N	N	N	N	N	Non	NA	NA	114	75	15	141	8.1	3.9	139	4.3	ND	L1	TRUE	FALSE	FALSE	FALSE	FALSE	FALSE	FALSE	FALSE	FALSE	FALSE
1661	215	88	M	10	10-5	10-5-3-Maj	Maj	Ele	II	N	N	N	Y	N	N	2O	N	N	N	N	N	Y	N	N	N	N	Non	NA	NA	124	62	15	107	6.9	15.4	143	5.3	NOR	L1	TRUE	TRUE	FALSE	FALSE	FALSE	FALSE	FALSE	FALSE	FALSE	FALSE
1662	42	23	F	15	15-1	15-1-7-Min	Min	U	II	N	N	N	N	N	N	N	N	N	N	N	N	N	N	N	N	N	Non	NA	NA	145	120	15	110	13.3	NA	NA	NA	ND	L1	TRUE	FALSE	FALSE	FALSE	FALSE	FALSE	FALSE	FALSE	FALSE	FALSE
1663	10	78	M	10	10-3	10-3-29-Com	Com	Ele	III	Y	N	N	N	N	N	N	N	N	N	N	N	N	N	N	N	N	OME	NA	NA	142	42	15	129	7.4	4.3	142	4	ST	L2	TRUE	FALSE	FALSE	FALSE	FALSE	FALSE	FALSE	FALSE	FALSE	FALSE
1664	162	39	F	15	15-1	15-1-3-Maj	Maj	U	II	N	N	N	N	N	N	N	N	N	N	N	N	N	N	N	N	N	Non	NA	NA	150	80	15	131	19.8	5.2	137	4.5	ND	L1	TRUE	FALSE	FALSE	FALSE	FALSE	FALSE	FALSE	FALSE	FALSE	FALSE
1665	86	83	F	9	9-4	9-4-14-Xma	Xma	Ele	III	N	NA	N	N	N	NA	N	N	N	N	N	N	N	N	NA	N	Y	OME	N	Y	140	77	15	101	11.8	12.7	129	4.5	AF6090	L6	TRUE	FALSE	FALSE	FALSE	FALSE	FALSE	FALSE	FALSE	FALSE	FALSE
1666	189	74	M	7	7-4	7-4-3-Com	Com	Ele	III	Y	N	N	N	N	Y	N	N	N	N	Y	N	Y	N	Y	N	N	OME	N	N	150	98	15	141	6.7	6.1	142	4.2	O	L6	FALSE	FALSE	FALSE	FALSE	FALSE	FALSE	FALSE	FALSE	FALSE	FALSE
1667	40	58	M	9	9-4	9-4-7-Xma	Xma	Exp	III	Y	N	N	N	Y	Y	N	N	N	N	Y	N	Y	N	N	N	Y	L	NA	NA	138	50	15	158	8.5	4.7	138	4	O	L6	TRUE	FALSE	FALSE	FALSE	FALSE	FALSE	FALSE	FALSE	FALSE	FALSE
1668	10	69	M	14	14-1	14-1-3-Com	Com	Ele	II	N	N	N	N	N	N	N	N	N	N	N	N	N	N	N	N	N	Non	NA	NA	157	67	15	152	6.5	3.7	140	3.7	NOR	L1	TRUE	FALSE	FALSE	FALSE	FALSE	FALSE	FALSE	FALSE	FALSE	FALSE
1669	172	78	M	16	16-12	16-12-4-Maj	Maj	U	II	N	N	N	N	N	N	N	N	N	N	N	N	N	N	N	N	N	OME	NA	NA	103	63	15	129	11.8	7.5	133	5.7	NOR	L6	FALSE	FALSE	FALSE	FALSE	FALSE	FALSE	FALSE	FALSE	FALSE	FALSE
1670	87	42	F	12	12-1	12-1-2-Min	Min	U	II	N	N	N	N	N	N	N	N	N	N	N	N	N	N	N	N	N	Non	NA	NA	131	78	15	153	16.9	3.1	136	4.1	ND	L2	TRUE	TRUE	FALSE	FALSE	FALSE	FALSE	FALSE	FALSE	FALSE	FALSE
1671	212	37	F	15	15-1	15-1-3-Maj	Maj	U	I	N	N	N	N	N	N	N	N	N	N	N	N	N	N	N	N	N	Non	NA	NA	115	100	15	102	NA	3.8	135	3.8	ND	L1	TRUE	FALSE	FALSE	FALSE	FALSE	FALSE	FALSE	FALSE	FALSE	FALSE
1672	147	42	M	9	9-8	9-8-20-Maj	Maj	Ele	II	N	N	N	N	N	N	N	N	N	N	N	N	N	N	N	N	N	Non	NA	NA	112	54	15	NA	NA	NA	NA	NA	ND	L2	TRUE	FALSE	FALSE	FALSE	FALSE	FALSE	FALSE	FALSE	FALSE	FALSE
1673	268	67	M	10	10-3	10-3-16-Maj	Maj	Exp	III	Y	Y	N	N	Y	N	N	N	N	N	Y	Y	Y	N	N	Y	Y	L	NA	NA	170	62	15	127	7.6	9.2	142	4.4	ST	L1	TRUE	TRUE	FALSE	FALSE	FALSE	FALSE	FALSE	FALSE	FALSE	FALSE
1674	10	56	M	14	14-1	14-1-17-Xma	Xma	U	III	N	N	N	N	N	N	N	N	N	N	N	N	Y	N	N	N	N	Non	NA	NA	122	86	9	128	6.4	12.1	144	4.6	ND	G50	TRUE	FALSE	FALSE	FALSE	FALSE	FALSE	FALSE	FALSE	FALSE	FALSE
1675	202	62	M	13	13-23	13-23-30-Com	Com	Ele	III	N	N	N	N	N	N	N	N	N	N	N	N	Y	N	N	N	N	Non	NA	NA	155	84	15	143	5.8	NA	141	4.5	AF6090	L1	TRUE	FALSE	FALSE	FALSE	FALSE	FALSE	FALSE	FALSE	FALSE	FALSE
1676	81	72	M	10	10-3	10-3-16-Maj	Maj	Ele	III	N	N	N	N	N	N	N	N	N	N	N	N	N	N	Y	N	N	Non	NA	NA	142	107	15	139	2.8	9.8	137	3.9	NOR	L1	TRUE	TRUE	FALSE	FALSE	FALSE	FALSE	FALSE	FALSE	FALSE	FALSE
1677	53	88	M	6	6-3	6-3-2-Min	Min	Ele	III	N	N	N	N	Y	N	N	N	N	N	N	N	Y	N	N	N	N	OME	NA	NA	130	72	15	135	9.2	8.9	137	4.6	NOR	L1	TRUE	FALSE	FALSE	FALSE	FALSE	FALSE	FALSE	TRUE	FALSE	FALSE
1678	171	48	M	12	12-2	12-2-7-Min	Min	U	III	N	N	N	N	N	N	N	N	N	N	N	N	N	N	N	N	N	Non	NA	NA	110	90	15	83	7.1	6.1	142	4.5	ND	L2	TRUE	FALSE	FALSE	FALSE	FALSE	FALSE	FALSE	FALSE	FALSE	FALSE
1679	193	89	F	13	13-4	13-4-10-Xma	Xma	Exp	II	N	N	N	Y	N	N	N	N	N	N	N	N	N	N	N	N	N	Non	NA	NA	130	68	15	144	14.1	10.1	139	5.2	NOR	L6	TRUE	FALSE	FALSE	FALSE	FALSE	FALSE	FALSE	FALSE	FALSE	FALSE
1680	173	19	M	13	13-10	NA	NA	Ele	I	N	N	N	N	N	N	N	N	N	N	N	N	N	N	N	N	N	Non	NA	NA	123	65	15	159	9.6	6.6	142	4.7	ND	L1	TRUE	TRUE	FALSE	FALSE	FALSE	FALSE	FALSE	FALSE	FALSE	FALSE
1681	245	42	F	11	11-1	11-1-9-Maj	Maj	Ele	II	N	N	N	N	N	N	N	N	N	N	N	N	Y	N	N	N	N	Non	NA	NA	167	55	15	135	3	4.3	143	4.3	NOR	L1	TRUE	FALSE	FALSE	FALSE	FALSE	FALSE	FALSE	FALSE	FALSE	FALSE
1682	87	74	F	11	11-1	11-1-15-Maj	Maj	Ele	II	N	N	N	N	N	N	N	N	N	N	N	N	N	N	N	N	N	Non	NA	NA	165	85	15	146	6	3.8	136	3.9	NOR	L1	TRUE	FALSE	FALSE	FALSE	FALSE	FALSE	FALSE	FALSE	FALSE	FALSE
1683	184	81	F	13	13-3	13-3-5-Maj	Maj	U	II	N	N	N	N	N	N	N	N	N	N	N	N	N	N	N	N	N	Non	NA	NA	149	80	15	137	15.4	7.6	136	4.1	ND	L2	FALSE	TRUE	FALSE	FALSE	FALSE	FALSE	FALSE	FALSE	FALSE	FALSE
1684	100	41	F	9	9-6	9-6-21-Xma	Xma	Ele	II	N	N	N	N	N	N	N	N	N	N	N	N	Y	N	N	N	Y	Non	NA	NA	130	90	15	140	7.1	3.3	139	4.3	ND	L1	TRUE	TRUE	FALSE	FALSE	FALSE	FALSE	FALSE	FALSE	FALSE	FALSE
1685	257	68	M	13	13-25	13-25-20-Maj	Maj	U	III	Y	Y	N	Y	Y	N	N	N	N	N	N	N	Y	N	Y	N	Y	L	NA	NA	145	60	15	126	10.1	10.1	144	5.2	O	L2	TRUE	FALSE	FALSE	FALSE	FALSE	FALSE	FALSE	FALSE	FALSE	FALSE
1686	257	62	F	13	13-23	13-23-32-Xma	Xma	Ele	II	N	N	N	N	N	N	N	N	N	N	N	N	Y	N	N	N	N	OME	NA	NA	160	98	15	136	8.9	3.6	139	5	ST	L1	TRUE	FALSE	FALSE	FALSE	FALSE	FALSE	FALSE	FALSE	FALSE	FALSE
1687	253	50	F	9	9-10	9-10-21-Com	Com	Ele	III	Y	N	N	N	Y	N	2O	N	N	N	Y	N	Y	N	N	N	Y	Non	NA	NA	180	99	15	152	12.2	5.4	138	5.1	NOR	L1	TRUE	FALSE	FALSE	FALSE	FALSE	FALSE	FALSE	FALSE	FALSE	FALSE
1688	53	34	M	6	6-7	6-7-6-Maj	Maj	Ele	II	N	N	N	N	N	N	N	N	N	N	N	N	N	N	N	N	N	Non	N	N	130	70	15	134	12	6.6	137	4.5	NOR	L1	TRUE	FALSE	FALSE	FALSE	FALSE	FALSE	FALSE	FALSE	FALSE	FALSE
1689	239	62	F	13	13-19	13-19-22-Xma	Xma	U	II	N	N	N	N	N	N	N	N	N	N	N	N	N	N	N	N	N	Non	NA	NA	110	79	15	132	7.3	4.1	136	3.7	NOR	L1	FALSE	FALSE	FALSE	FALSE	FALSE	FALSE	FALSE	TRUE	FALSE	FALSE
1690	71	53	M	10	10-2	10-2-25-Int	Int	Exp	III	N	N	N	N	N	N	N	N	Y	N	N	N	N	N	N	N	Y	NA	NA	NA	NA	NA	15	144	7	4.4	138	3.8	NOR	L1	TRUE	FALSE	FALSE	FALSE	FALSE	FALSE	FALSE	FALSE	FALSE	FALSE
1691	140	30	M	13	13-25	13-25-20-Maj	Maj	Ele	I	N	N	N	N	N	N	N	N	N	N	N	N	N	N	N	N	N	Non	NA	NA	122	59	15	164	5.1	NA	NA	NA	ND	L1	TRUE	TRUE	TRUE	FALSE	FALSE	FALSE	FALSE	FALSE	FALSE	FALSE
1692	135	39	F	13	13-17	13-17-8-Maj	Maj	U	II	N	N	N	N	N	N	N	N	N	N	N	N	N	N	N	N	N	Non	NA	NA	117	75	15	NA	NA	NA	NA	NA	ND	L1	TRUE	TRUE	FALSE	FALSE	FALSE	FALSE	FALSE	FALSE	FALSE	FALSE
1693	193	30	F	15	15-1	15-1-3-Maj	Maj	Ele	I	N	N	N	N	N	N	N	N	N	N	N	N	N	N	N	N	N	Non	NA	NA	143	86	15	127	9.4	NA	NA	NA	ND	L1	TRUE	TRUE	FALSE	FALSE	FALSE	FALSE	FALSE	FALSE	FALSE	FALSE
1694	138	56	F	11	11-1	11-1-24-Maj	Maj	Ele	II	N	N	N	N	N	N	N	N	N	N	N	N	N	N	N	N	N	Non	NA	NA	163	80	15	126	9.6	5.1	141	4.1	ND	L1	TRUE	TRUE	FALSE	FALSE	FALSE	FALSE	FALSE	FALSE	FALSE	FALSE
1695	14	51	F	9	9-1	9-1-22-Xma	Xma	Ele	II	N	N	N	N	N	N	N	N	N	N	N	N	N	N	N	N	N	Non	NA	NA	130	65	15	150	58	5.2	140	4.4	NOR	L1	TRUE	TRUE	FALSE	FALSE	FALSE	FALSE	FALSE	FALSE	FALSE	FALSE
1696	124	90	M	13	13-19	13-19-13-Maj	Maj	U	III	N	N	N	N	N	N	N	N	N	N	N	N	Y	N	Y	N	N	Non	NA	NA	130	67	15	128	12.6	7.9	134	4.5	O	L2	TRUE	FALSE	FALSE	FALSE	FALSE	FALSE	FALSE	FALSE	FALSE	FALSE
1697	70	83	M	9	9-4	9-4-14-Xma	Xma	Ele	III	N	N	N	N	N	N	2D	N	N	N	N	N	Y	N	N	N	N	Non	NA	NA	141	57	15	84	7.7	NA	147	4.6	O	L1	TRUE	TRUE	FALSE	FALSE	FALSE	FALSE	FALSE	FALSE	FALSE	FALSE
1698	245	28	F	15	15-1	15-1-3-Maj	Maj	Ele	I	N	N	N	N	N	N	N	N	N	N	N	N	N	N	N	N	N	Non	NA	NA	139	110	15	123	8.4	NA	NA	NA	ND	L1	TRUE	FALSE	FALSE	FALSE	FALSE	FALSE	FALSE	FALSE	FALSE	FALSE
1699	69	60	M	10	10-5	10-5-3-Maj	Maj	Ele	I	N	N	N	N	N	N	N	N	N	N	N	N	N	N	N	N	N	Non	NA	NA	140	73	15	154	8	4.8	140	4.9	ND	NA	FALSE	FALSE	FALSE	FALSE	FALSE	FALSE	FALSE	FALSE	FALSE	FALSE
1700	253	36	F	15	15-1	15-1-3-Maj	Maj	Exp	II	N	N	N	N	N	N	N	N	N	N	N	N	N	N	N	N	N	Non	NA	NA	125	95	15	105	13.2	NA	NA	NA	ND	L1	TRUE	FALSE	FALSE	FALSE	FALSE	FALSE	FALSE	FALSE	FALSE	FALSE
1701	115	71	M	10	10-5	10-5-2-Int	Int	Ele	III	N	N	N	N	N	N	2O	N	N	N	N	N	Y	N	N	N	Y	Non	NA	NA	160	90	15	134	10.9	6.3	139	4.9	NOR	L1	TRUE	FALSE	FALSE	FALSE	FALSE	FALSE	FALSE	FALSE	FALSE	FALSE
1702	93	18	M	13	13-13	13-13-7-Int	Int	U	II	N	N	N	N	N	N	N	N	N	N	N	N	N	N	N	N	N	Non	NA	NA	130	115	15	NA	NA	NA	NA	NA	ND	L1	TRUE	FALSE	FALSE	FALSE	FALSE	FALSE	FALSE	FALSE	FALSE	FALSE
1703	74	66	F	13	13-3	13-3-5-Maj	Maj	U	II	N	N	N	N	N	N	N	N	N	N	N	N	N	N	N	N	N	Non	NA	NA	154	63	15	131	7.6	6.4	137	4	NOR	L1	FALSE	FALSE	FALSE	FALSE	FALSE	FALSE	FALSE	TRUE	FALSE	FALSE
1704	10	80	M	10	10-3	10-3-7-Min	Min	U	III	Y	N	N	N	N	N	N	N	N	N	Y	N	Y	N	N	N	N	Non	NA	NA	128	62	15	NA	NA	NA	NA	NA	AF6090	L1	TRUE	FALSE	FALSE	FALSE	FALSE	FALSE	FALSE	FALSE	FALSE	FALSE
1705	268	90	F	13	13-3	13-3-3-Xma	Xma	Exp	II	N	N	N	N	N	N	N	N	N	N	N	N	N	N	N	N	N	Non	NA	NA	150	80	15	98	12.3	22.8	158	3.3	NOR	L10	TRUE	FALSE	FALSE	FALSE	FALSE	FALSE	FALSE	FALSE	FALSE	FALSE
1706	257	77	F	13	13-23	13-23-8-Int	Int	U	III	N	N	N	N	N	N	2D	N	N	Y	N	N	Y	N	Y	N	Y	OME	NA	NA	120	58	15	126	14	8.6	134	3.4	NOR	L6	TRUE	FALSE	FALSE	FALSE	FALSE	FALSE	FALSE	FALSE	FALSE	FALSE
1707	69	60	M	13	13-23	13-23-30-Com	Com	Ele	II	N	N	N	N	N	N	N	N	N	N	N	N	Y	N	N	N	N	OME	NA	NA	156	60	15	124	8.6	4.9	136	4.9	ND	L1	TRUE	FALSE	FALSE	FALSE	FALSE	FALSE	FALSE	FALSE	FALSE	FALSE
1708	100	33	F	9	9-5	9-5-13-Min	Min	Ele	II	N	N	N	N	N	N	1	N	N	N	N	N	N	N	N	N	N	Non	NA	NA	130	80	15	167	6.2	4	140	4.4	NOR	L1	TRUE	TRUE	FALSE	FALSE	FALSE	FALSE	FALSE	FALSE	FALSE	FALSE
1709	172	42	F	7	7-6	7-6-9-Int	Int	U	IV	N	N	N	N	N	N	N	N	N	N	N	N	Y	N	N	N	N	L	NA	NA	80	70	15	92	4.4	5.9	138	5	ND	L1	TRUE	FALSE	FALSE	FALSE	FALSE	FALSE	FALSE	FALSE	FALSE	FALSE
1710	114	27	F	15	15-1	15-1-3-Maj	Maj	U	II	N	N	N	N	N	N	N	N	N	N	N	N	N	N	N	N	N	Non	NA	NA	110	90	15	117	7.9	4.1	133	3.7	ND	L1	TRUE	TRUE	FALSE	FALSE	FALSE	FALSE	FALSE	FALSE	FALSE	FALSE
1711	135	31	F	15	15-1	15-1-3-Maj	Maj	Ele	I	N	N	N	N	N	N	N	N	N	N	N	N	N	N	N	N	N	Non	NA	NA	120	105	15	96	13.9	NA	NA	NA	ND	L1	TRUE	TRUE	FALSE	FALSE	FALSE	FALSE	FALSE	FALSE	FALSE	FALSE
1712	184	28	F	15	15-1	15-1-3-Maj	Maj	Exp	I	N	N	N	N	N	N	N	N	N	N	N	N	N	N	N	N	N	Non	NA	NA	130	79	15	124	4.7	NA	NA	NA	ND	L1	TRUE	FALSE	FALSE	FALSE	FALSE	FALSE	FALSE	FALSE	FALSE	FALSE
1713	212	34	F	15	15-1	15-1-3-Maj	Maj	U	I	N	N	N	N	N	N	N	N	N	N	N	N	N	N	N	N	N	Non	NA	NA	156	92	15	104	12.1	NA	NA	NA	ND	L1	TRUE	FALSE	FALSE	FALSE	FALSE	FALSE	FALSE	FALSE	FALSE	FALSE
1714	245	37	F	15	15-1	15-1-3-Maj	Maj	U	II	N	N	N	N	N	N	N	N	N	N	N	N	N	N	N	N	N	Non	NA	NA	152	110	15	130	29	5.1	138	4.8	ND	L1	TRUE	TRUE	FALSE	FALSE	FALSE	FALSE	FALSE	FALSE	FALSE	FALSE
1715	193	55	F	9	9-9	9-9-9-Int	Int	Exp	II	N	N	N	N	N	N	N	N	N	N	N	N	N	N	N	N	Y	Non	NA	NA	80	78	15	134	9.4	3.3	137	3.7	ND	L2	FALSE	TRUE	FALSE	FALSE	FALSE	FALSE	FALSE	FALSE	FALSE	FALSE
1716	69	52	M	13	13-30	13-30-2-Int	Int	Ele	III	N	N	N	N	N	N	N	N	N	N	N	N	N	N	N	N	N	Non	NA	NA	120	73	15	NA	NA	NA	NA	NA	ND	L2	TRUE	FALSE	FALSE	FALSE	FALSE	FALSE	FALSE	FALSE	FALSE	FALSE
1717	184	41	F	15	15-1	15-1-3-Maj	Maj	Ele	I	N	N	N	N	N	N	N	N	N	N	N	N	N	N	N	N	N	Non	NA	NA	135	80	15	112	13.1	NA	NA	NA	ND	L1	TRUE	FALSE	FALSE	FALSE	FALSE	FALSE	FALSE	FALSE	FALSE	FALSE
1718	42	70	F	11	11-1	11-1-24-Maj	Maj	Ele	I	N	N	N	N	N	N	2D	N	N	N	N	N	Y	Y	Y	N	N	L	N	Y	198	86	15	123	15.1	7	127	5.1	O	L10	TRUE	TRUE	FALSE	TRUE	TRUE	FALSE	TRUE	FALSE	FALSE	TRUE
1719	138	60	F	9	9-4	9-4-6-Maj	Maj	Ele	III	N	N	Y	N	N	N	N	N	N	N	N	N	N	N	N	N	N	Non	NA	NA	128	73	15	145	6.4	3	134	4.5	ND	L2	TRUE	TRUE	FALSE	FALSE	FALSE	FALSE	FALSE	FALSE	FALSE	FALSE
1720	10	27	M	9	9-6	9-6-40-Com	Com	U	II	N	N	Y	N	N	N	N	N	N	N	N	N	N	N	N	N	N	Non	NA	NA	100	73	15	125	7.7	3.5	143	4.3	NOR	L2	TRUE	FALSE	FALSE	FALSE	FALSE	FALSE	FALSE	FALSE	FALSE	FALSE
1721	268	55	M	3	3-2	3-2-10-Xma	Xma	Ele	III	Y	N	N	N	Y	N	N	N	N	N	Y	N	Y	N	N	N	N	OME	NA	NA	144	85	15	135	13.9	2.8	137	4.7	NOR	L2	FALSE	FALSE	FALSE	FALSE	FALSE	FALSE	FALSE	FALSE	FALSE	TRUE
1722	257	63	M	7	7-5	7-5-6-Com	Com	Exp	III	Y	N	N	N	N	N	2O	N	N	N	Y	N	Y	N	N	N	Y	L	NA	NA	125	61	15	145	9	6.8	133	4.5	O	L2	TRUE	TRUE	FALSE	FALSE	FALSE	FALSE	FALSE	FALSE	FALSE	FALSE
1723	176	55	M	10	10-1	10-1-36-Xma	Xma	U	III	N	N	N	N	Y	N	N	N	Y	N	N	N	Y	N	N	N	N	L	NA	NA	152	90	15	133	7.6	12.4	142	6.1	NOR	L1	TRUE	FALSE	FALSE	FALSE	FALSE	FALSE	FALSE	FALSE	FALSE	FALSE
1724	81	58	M	10	10-5	10-5-3-Maj	Maj	Ele	II	N	N	N	N	N	N	N	N	N	N	N	N	Y	N	N	N	N	Non	NA	NA	125	61	15	147	8.1	6.1	139	4.5	NOR	L1	TRUE	TRUE	FALSE	FALSE	FALSE	FALSE	FALSE	FALSE	FALSE	FALSE
1725	115	28	F	15	15-1	15-1-3-Maj	Maj	U	I	N	N	N	N	N	N	N	N	N	N	N	N	N	N	N	N	N	Non	NA	NA	110	80	15	97	20	NA	NA	NA	ND	L1	TRUE	FALSE	FALSE	FALSE	FALSE	FALSE	FALSE	FALSE	FALSE	FALSE
1726	169	61	M	13	13-23	13-23-2-Xma	Xma	Ele	III	N	N	N	N	N	N	N	N	N	Y	N	N	Y	N	N	N	N	Non	NA	NA	109	72	15	125	62.2	5.4	139	4.8	NOR	L2	TRUE	FALSE	FALSE	FALSE	FALSE	FALSE	FALSE	FALSE	FALSE	FALSE
1727	195	53	F	4	4-9	4-9-15-Maj	Maj	Ele	II	N	N	N	N	N	N	N	N	N	N	N	N	N	N	N	N	N	Non	NA	NA	159	62	15	130	6.1	5.2	141	4.4	ND	L1	TRUE	FALSE	FALSE	FALSE	FALSE	FALSE	FALSE	FALSE	FALSE	FALSE
1728	69	70	F	13	13-12	13-12-1-Maj	Maj	Ele	II	N	N	N	N	N	N	N	N	N	N	N	N	N	N	N	N	N	OME	NA	NA	110	69	15	132	5.9	4.8	137	4.4	ND	L1	TRUE	TRUE	FALSE	FALSE	FALSE	FALSE	FALSE	FALSE	FALSE	FALSE
1729	141	45	M	3	3-6	3-6-11-Int	Int	Ele	III	N	N	N	N	Y	N	N	N	N	N	N	N	N	N	N	N	N	OME	N	N	146	105	15	137	6.8	6.3	139	4.9	NOR	L1	FALSE	FALSE	FALSE	FALSE	FALSE	FALSE	FALSE	TRUE	FALSE	FALSE
1730	202	41	F	15	15-1	15-1-3-Maj	Maj	Ele	II	N	N	N	N	N	N	N	N	N	N	N	N	N	N	N	N	N	Non	NA	NA	110	68	15	119	6.9	NA	NA	NA	ND	L1	TRUE	FALSE	FALSE	FALSE	FALSE	FALSE	FALSE	FALSE	FALSE	FALSE
1731	87	44	M	13	13-3	13-3-4-Maj	Maj	Exp	I	N	N	N	N	N	N	N	N	N	N	N	N	N	N	N	N	N	Non	NA	NA	134	48	15	NA	NA	NA	NA	NA	ND	L1	TRUE	FALSE	FALSE	FALSE	FALSE	FALSE	FALSE	FALSE	FALSE	FALSE
1732	245	23	F	15	15-1	15-1-3-Maj	Maj	I	I	N	N	N	N	N	N	N	N	N	N	N	N	N	N	N	N	N	Non	NA	NA	121	100	15	132	7.1	NA	NA	NA	ND	L1	TRUE	FALSE	FALSE	FALSE	FALSE	FALSE	FALSE	FALSE	FALSE	FALSE
1733	69	78	F	8	8-1	8-1-5-Min	Min	Ele	III	N	N	N	N	Y	N	N	N	N	N	N	N	N	N	N	N	N	L	NA	NA	110	101	15	125	6.1	9.5	142	3.4	ND	L1	TRUE	TRUE	FALSE	FALSE	FALSE	FALSE	FALSE	FALSE	FALSE	FALSE
1734	124	74	F	13	13-19	13-19-22-Xma	Xma	Ele	III	N	N	N	N	N	N	2O	N	N	N	N	N	Y	N	Y	N	N	Non	NA	NA	140	75	15	155	7.9	5.2	143	5.4	NOR	L6	TRUE	TRUE	FALSE	FALSE	FALSE	FALSE	FALSE	FALSE	FALSE	FALSE
1735	135	27	M	4	4-5	4-5-2-Min	Min	U	I	N	N	N	N	N	N	N	N	N	N	N	N	N	N	N	N	N	Non	NA	NA	140	75	15	155	16.3	4.2	138	4.6	ND	L1	TRUE	TRUE	FALSE	FALSE	FALSE	FALSE	FALSE	FALSE	FALSE	FALSE
1736	100	49	M	4	4-7	4-7-4-Int	Int	U	I	N	N	N	N	N	N	N	N	N	N	N	N	N	N	N	N	N	Non	NA	NA	136	84	15	NA	NA	NA	NA	NA	ND	L1	TRUE	TRUE	FALSE	FALSE	FALSE	FALSE	FALSE	FALSE	FALSE	FALSE
1737	94	67	M	9	9-4	9-4-14-Xma	Xma	Ele	II	N	N	N	N	N	N	N	N	N	N	N	N	N	N	N	N	N	Non	NA	NA	140	70	15	132	13.9	6.8	137	4.3	NOR	L1	TRUE	FALSE	FALSE	FALSE	FALSE	FALSE	FALSE	FALSE	FALSE	FALSE
1738	10	60	F	6	6-7	6-7-1-Min	Min	Ele	III	N	N	N	N	N	N	N	N	N	N	N	N	N	N	N	N	N	OME	N	N	170	82	15	106	12.4	6.9	138	4.5	QW	L10	FALSE	FALSE	FALSE	FALSE	FALSE	FALSE	FALSE	FALSE	FALSE	FALSE
1739	184	29	F	15	15-1	15-1-3-Maj	Maj	Ele	I	N	N	N	N	N	N	N	N	N	N	N	N	N	N	N	N	N	Non	NA	NA	120	60	15	133	7.4	NA	NA	NA	ND	L1	TRUE	FALSE	FALSE	FALSE	FALSE	FALSE	FALSE	FALSE	FALSE	FALSE
1740	173	63	F	11	11-1	11-1-24-Maj	Maj	Exp	II	N	N	N	N	N	N	N	N	N	N	N	N	Y	N	N	N	N	Non	NA	NA	175	113	15	148	5.6	4	139	4.9	ST	L1	TRUE	FALSE	FALSE	FALSE	FALSE	FALSE	FALSE	FALSE	FALSE	FALSE
1741	86	52	F	9	9-8	9-8-3-Maj	Maj	U	III	N	N	N	N	N	N	N	N	N	N	N	N	N	N	N	N	N	Non	NA	NA	192	91	15	142	9.7	3.2	137	NA	ND	L1	TRUE	FALSE	FALSE	FALSE	FALSE	FALSE	FALSE	FALSE	FALSE	FALSE
1742	189	70	F	9	9-6	9-6-21-Xma	Xma	Ele	II	N	N	N	N	Y	N	N	N	N	N	N	N	N	N	N	N	N	OME	NA	NA	113	72	15	135	NA	7.6	142	4.9	NOR	L1	TRUE	FALSE	FALSE	FALSE	FALSE	FALSE	FALSE	FALSE	FALSE	TRUE
1743	69	57	F	13	13-23	13-23-32-Xma	Xma	Ele	II	N	N	N	N	N	N	N	N	N	N	N	N	N	N	N	N	N	Non	NA	NA	135	93	15	133	10.9	4.6	139	4.5	ND	L1	TRUE	TRUE	FALSE	FALSE	FALSE	FALSE	FALSE	FALSE	FALSE	FALSE
1744	127	31	F	15	15-1	15-1-3-Maj	Maj	Ele	I	N	N	N	N	N	N	N	N	N	N	N	N	N	N	N	N	N	Non	NA	NA	132	91	15	115	10.8	NA	NA	NA	ND	L1	TRUE	FALSE	FALSE	FALSE	FALSE	FALSE	FALSE	FALSE	FALSE	FALSE
1745	156	78	M	13	13-4	13-4-10-Xma	Xma	U	IV	Y	N	N	N	Y	N	N	N	Y	N	Y	N	Y	N	N	Y	N	Non	NA	NA	135	62	15	97	3.6	10.2	138	4.2	NOR	G50	FALSE	FALSE	FALSE	FALSE	FALSE	FALSE	FALSE	FALSE	FALSE	FALSE
1746	115	69	M	4	4-9	4-9-15-Maj	Maj	Exp	II	N	N	N	N	N	N	N	N	N	N	N	N	N	N	N	N	N	Non	NA	NA	145	80	15	148	6.4	4.3	137	5.1	NOR	L1	TRUE	FALSE	FALSE	FALSE	FALSE	FALSE	FALSE	FALSE	FALSE	FALSE
1747	172	61	M	9	9-4	9-4-1-Maj	Maj	U	II	N	N	N	N	N	N	N	N	N	N	N	N	Y	N	N	N	N	Non	NA	NA	137	86	15	155	14	8.2	133	3.4	NOR	L1	TRUE	FALSE	FALSE	FALSE	FALSE	FALSE	FALSE	FALSE	FALSE	FALSE
1748	211	80	M	13	13-19	13-19-12-Xma	Xma	Ele	III	Y	N	N	N	N	N	N	N	N	N	N	N	Y	N	N	N	N	Non	NA	NA	140	90	15	150	8	4.5	139	NA	O	L2	TRUE	FALSE	FALSE	FALSE	FALSE	FALSE	FALSE	FALSE	FALSE	FALSE
1749	268	64	M	13	13-19	13-19-12-Xma	Xma	Ele	I	N	N	N	N	N	N	N	N	N	N	N	N	N	N	N	N	N	Non	NA	NA	149	70	15	156	5.1	6.1	140	4.5	NOR	L1	TRUE	TRUE	FALSE	FALSE	FALSE	FALSE	TRUE	FALSE	FALSE	FALSE
1750	69	66	M	9	9-4	9-4-14-Xma	Xma	Ele	II	N	N	N	N	N	N	N	N	N	N	N	N	Y	N	N	N	N	Non	NA	NA	140	53	15	155	6.3	5.1	141	4.3	ND	L1	TRUE	TRUE	FALSE	FALSE	FALSE	FALSE	FALSE	TRUE	FALSE	FALSE
1751	253	30	F	15	15-1	15-1-3-Maj	Maj	Ele	I	N	N	N	N	N	N	N	N	N	N	N	N	N	N	N	N	N	Non	NA	NA	105	78	15	118	11.1	NA	NA	NA	ND	L1	TRUE	FALSE	FALSE	FALSE	FALSE	FALSE	FALSE	FALSE	FALSE	FALSE
1752	245	36	F	15	15-1	15-1-3-Maj	Maj	Ele	I	N	N	N	N	N	N	N	N	N	N	N	N	N	N	N	N	N	Non	NA	NA	122	89	15	107	6.3	NA	NA	NA	ND	L2	TRUE	FALSE	FALSE	FALSE	FALSE	FALSE	FALSE	FALSE	FALSE	FALSE
1753	37	33	F	15	15-1	15-1-3-Maj	Maj	Ele	I	N	N	N	N	N	N	N	N	N	N	N	N	N	N	Y	N	N	Non	NA	NA	118	75	15	118	6.3	NA	NA	NA	ND	L1	TRUE	FALSE	FALSE	FALSE	FALSE	FALSE	FALSE	FALSE	FALSE	FALSE
1754	69	79	M	12	12-2	12-2-7-Min	Min	U	II	N	N	N	N	N	N	2I	N	N	N	N	N	N	N	N	N	N	L	NA	NA	100	70	15	115	15.5	5.7	139	4.1	ND	L2	TRUE	FALSE	FALSE	FALSE	FALSE	FALSE	FALSE	FALSE	FALSE	FALSE
1755	215	23	M	9	9-4	9-4-11-Maj	Maj	U	II	N	N	N	N	N	N	N	N	N	N	N	N	N	N	N	N	N	Non	NA	NA	122	81	15	150	17.1	4.5	137	3.5	4E	L2	FALSE	FALSE	FALSE	FALSE	FALSE	FALSE	FALSE	FALSE	FALSE	FALSE
1756	138	46	F	11	11-1	11-1-24-Maj	Maj	Exp	I	N	N	N	N	N	N	N	N	N	N	N	N	N	N	N	N	N	Non	NA	NA	145	82	15	156	6.2	4.1	140	4.4	ND	L1	TRUE	TRUE	FALSE	FALSE	FALSE	FALSE	FALSE	FALSE	FALSE	FALSE
1757	69	91	M	8	8-1	8-1-6-Int	Int	Ele	IV	Y	N	N	N	N	N	2O	N	N	N	N	N	Y	N	N	N	Y	L	NA	NA	174	117	15	119	12.2	5.4	134	4.9	NOR	L2	TRUE	TRUE	FALSE	FALSE	FALSE	FALSE	FALSE	FALSE	FALSE	FALSE
1758	130	68	F	9	9-5	9-5-42-Int	Int	Ele	II	N	N	N	N	N	N	N	N	N	N	N	N	N	N	N	N	N	Non	NA	NA	150	78	15	132	11.1	5.1	140	4.7	NOR	L1	TRUE	FALSE	FALSE	FALSE	FALSE	FALSE	FALSE	FALSE	FALSE	FALSE
1759	245	67	M	9	9-6	9-6-21-Xma	Xma	Ele	I	N	N	N	N	N	N	N	N	N	N	N	N	Y	N	N	N	N	Non	NA	NA	188	91	15	149	9.7	4.4	145	4.5	NOR	L2	TRUE	FALSE	FALSE	FALSE	FALSE	FALSE	FALSE	FALSE	FALSE	FALSE
1760	148	31	F	15	15-1	15-1-7-Min	Min	U	II	N	N	N	N	N	N	N	N	N	N	N	N	N	N	N	N	N	Non	NA	NA	134	70	15	115	14.7	2.2	137	4.3	ND	L1	TRUE	FALSE	FALSE	FALSE	FALSE	FALSE	FALSE	FALSE	FALSE	FALSE
1761	93	45	M	12	12-2	12-2-3-Int	Int	U	IV	N	N	N	N	N	N	N	N	N	N	N	N	N	N	N	N	N	Non	Y	N	118	62	NA	80	21.9	6.8	142	4.8	NOR	L50	TRUE	TRUE	FALSE	FALSE	FALSE	FALSE	TRUE	FALSE	FALSE	FALSE
1762	176	74	M	9	9-5	9-5-24-Com	Com	I	II	N	N	N	N	N	N	N	N	N	N	N	N	Y	N	N	N	N	Non	NA	NA	140	105	15	120	7.8	3.5	134	3.5	O	L6	TRUE	FALSE	FALSE	FALSE	FALSE	FALSE	FALSE	FALSE	FALSE	FALSE
1763	100	75	M	10	10-5	10-5-3-Maj	Maj	Exp	III	N	N	N	N	N	N	N	N	N	N	N	N	Y	N	N	Y	N	Non	NA	NA	192	60	15	109	6.1	8.8	138	4.4	NOR	L1	TRUE	TRUE	FALSE	FALSE	FALSE	FALSE	FALSE	FALSE	FALSE	FALSE
1764	74	89	M	13	13-23	13-23-32-Xma	Xma	Ele	III	Y	N	N	N	N	N	N	N	N	N	N	N	Y	N	N	N	N	L	N	N	163	88	15	139	9.1	8.4	140	5	NOR	L1	TRUE	TRUE	FALSE	FALSE	FALSE	FALSE	FALSE	FALSE	FALSE	FALSE
1765	140	76	M	1	1-1	1-1-38-Com	Com	U	II	N	N	N	N	N	N	N	N	N	N	N	N	N	N	N	N	N	Non	NA	NA	144	76	15	NA	NA	NA	NA	NA	ND	L2	TRUE	TRUE	FALSE	FALSE	FALSE	FALSE	FALSE	FALSE	FALSE	FALSE
1766	124	70	M	13	13-23	13-23-32-Xma	Xma	Ele	III	N	N	N	N	N	N	N	N	N	N	N	N	Y	N	N	N	N	Non	NA	NA	142	83	15	148	6.7	7.6	139	4.7	NOR	L6	TRUE	TRUE	FALSE	FALSE	FALSE	FALSE	FALSE	FALSE	FALSE	FALSE
1767	158	73	M	10	10-5	10-5-19-Com	Com	Ele	II	N	N	N	N	N	N	N	N	N	N	N	N	N	N	N	Y	N	Non	NA	NA	154	67	15	153	6.5	8.8	141	3.6	NOR	L1	TRUE	TRUE	FALSE	FALSE	FALSE	FALSE	FALSE	FALSE	FALSE	FALSE
1768	253	28	F	15	15-1	15-1-3-Maj	Maj	Ele	II	N	N	N	N	N	N	2O	N	N	N	N	N	N	N	N	N	N	Non	NA	NA	120	96	15	128	11.3	NA	NA	NA	ND	L1	TRUE	FALSE	FALSE	FALSE	FALSE	FALSE	FALSE	FALSE	FALSE	FALSE
1769	70	94	F	12	12-2	12-2-5-Int	Int	U	II	N	N	N	N	N	N	N	N	N	Y	N	N	N	N	N	N	N	OME	NA	NA	96	59	15	90	14.1	18.6	130	3.8	O	L1	TRUE	FALSE	FALSE	FALSE	FALSE	FALSE	FALSE	FALSE	FALSE	FALSE
1770	69	80	F	13	13-19	13-19-23-Com	Com	Ele	III	Y	N	N	N	N	N	N	N	N	N	N	N	Y	N	N	N	Y	L	NA	NA	120	86	15	135	6.7	6.6	142	3.8	AF6090	L1	TRUE	FALSE	FALSE	FALSE	FALSE	FALSE	FALSE	FALSE	FALSE	FALSE
1771	127	31	F	15	15-1	15-1-3-Maj	Maj	U	I	N	N	N	N	N	N	N	N	N	N	N	N	N	NA	NA	N	N	Non	NA	NA	150	95	15	121	11	NA	NA	NA	ND	L1	TRUE	FALSE	FALSE	FALSE	FALSE	FALSE	FALSE	FALSE	FALSE	FALSE
1772	115	20	F	13	13-19	13-19-21-Xma	Xma	Ele	II	N	N	N	N	N	N	N	N	N	N	N	N	N	N	N	N	N	Non	NA	NA	115	64	15	NA	NA	NA	NA	NA	ND	L1	TRUE	TRUE	FALSE	FALSE	FALSE	FALSE	FALSE	FALSE	FALSE	FALSE
1773	37	39	F	15	15-1	15-1-3-Maj	Maj	Ele	I	N	N	N	N	N	N	N	N	N	N	N	N	N	N	N	N	N	Non	NA	NA	142	102	15	137	11.2	NA	NA	NA	ND	L1	TRUE	FALSE	FALSE	FALSE	FALSE	FALSE	FALSE	FALSE	FALSE	FALSE
1774	239	87	M	10	10-3	10-3-38-Int	Int	Ele	III	Y	Y	N	N	Y	N	N	N	N	N	Y	N	Y	N	N	N	N	Non	NA	NA	150	50	15	117	62	6	133	4.3	AF6090	L1	TRUE	FALSE	FALSE	FALSE	FALSE	FALSE	FALSE	FALSE	FALSE	FALSE
1775	138	72	M	3	3-7	3-7-22-Int	Int	U	IV	Y	N	N	N	N	N	N	N	N	N	N	N	Y	N	Y	N	N	AR	N	N	124	63	3	95	10.7	8.8	148	4.1	ND	L10	FALSE	FALSE	FALSE	FALSE	FALSE	FALSE	FALSE	FALSE	FALSE	FALSE
1776	150	42	F	9	9-4	9-4-1-Maj	Maj	U	I	N	N	N	N	N	N	N	N	N	N	N	N	N	N	N	N	N	Non	NA	NA	133	82	15	141	6.4	3.2	142	4.3	NOR	L1	TRUE	FALSE	FALSE	FALSE	FALSE	FALSE	FALSE	FALSE	FALSE	FALSE
1777	172	53	M	8	8-1	8-1-5-Min	Min	U	IV	N	Y	N	N	N	N	2O	N	N	N	N	N	Y	N	N	N	Y	L	NA	NA	120	95	15	67	NA	17.4	140	4.5	ND	L6	TRUE	TRUE	TRUE	FALSE	FALSE	FALSE	FALSE	FALSE	FALSE	FALSE
1778	135	67	F	10	10-1	10-1-12-Maj	Maj	U	IV	N	N	N	Y	N	N	N	N	Y	N	N	N	N	N	N	N	N	Non	NA	NA	110	88	14	89	8.8	38.8	130	5.6	NOR	L50	TRUE	TRUE	FALSE	FALSE	FALSE	FALSE	FALSE	FALSE	FALSE	FALSE
1779	69	24	M	10	10-2	10-2-25-Int	Int	Ele	I	N	N	N	N	N	N	N	N	N	N	N	N	N	N	N	N	N	Non	NA	NA	120	97	15	152	9.1	5.8	138	4.2	AF6090	L1	TRUE	FALSE	FALSE	FALSE	FALSE	FALSE	FALSE	FALSE	FALSE	FALSE
1780	67	41	M	9	9-4	9-4-3-Maj	Maj	Ele	II	N	N	N	N	N	N	N	N	N	N	N	N	N	N	N	N	N	Non	NA	NA	150	80	15	145	5.1	5	139	4.3	ND	L1	TRUE	FALSE	FALSE	FALSE	FALSE	FALSE	FALSE	FALSE	FALSE	FALSE
1781	114	70	F	13	13-23	13-23-33-Xma	Xma	Ele	II	N	N	N	N	N	N	N	N	N	N	N	N	Y	N	N	N	N	Non	NA	NA	145	60	15	141	9.6	6.5	136	4.2	NOR	L1	TRUE	FALSE	FALSE	FALSE	FALSE	FALSE	FALSE	FALSE	FALSE	FALSE
1782	77	29	F	15	15-1	15-1-7-Min	Min	U	II	N	N	N	N	N	N	N	N	N	N	N	N	N	N	N	N	N	Non	NA	NA	140	110	15	NA	NA	NA	141	4	ND	L1	TRUE	TRUE	FALSE	FALSE	FALSE	FALSE	FALSE	FALSE	FALSE	FALSE
1783	69	66	F	9	9-4	9-4-11-Maj	Maj	Ele	II	N	N	N	N	N	N	N	N	N	N	N	N	N	N	N	N	N	Non	NA	NA	140	98	15	NA	NA	NA	NA	NA	ND	L1	TRUE	FALSE	FALSE	FALSE	FALSE	FALSE	FALSE	FALSE	FALSE	FALSE
1784	245	60	F	13	13-3	13-3-6-Xma	Xma	Ele	II	N	N	N	N	N	N	N	N	N	N	N	N	Y	N	N	N	N	Non	NA	NA	145	69	15	146	6.9	7.2	139	4.6	NOR	L1	FALSE	FALSE	FALSE	FALSE	FALSE	FALSE	FALSE	FALSE	FALSE	FALSE
1785	10	48	F	3	3-7	3-7-22-Int	Int	U	IV	N	N	N	N	N	N	N	N	N	Y	N	N	N	N	Y	N	N	AR	Y	N	86	108	8	103	8.5	2.5	139	4.1	O	L6	TRUE	FALSE	FALSE	FALSE	FALSE	FALSE	FALSE	FALSE	FALSE	FALSE
1786	173	40	F	9	9-3	9-3-8-Maj	Maj	Ele	II	N	N	N	N	N	N	N	N	N	N	N	N	N	N	N	N	N	Non	NA	NA	122	73	15	112	NA	NA	NA	NA	ND	NA	TRUE	TRUE	FALSE	FALSE	FALSE	FALSE	FALSE	FALSE	FALSE	FALSE
1787	69	29	M	13	13-23	13-23-9-Xma	Xma	Ele	I	N	N	N	N	N	N	N	N	N	N	N	N	N	N	N	N	N	Non	NA	NA	114	65	15	154	9.4	3.9	141	4.6	ND	L1	TRUE	FALSE	FALSE	FALSE	FALSE	FALSE	FALSE	FALSE	FALSE	FALSE
1788	268	35	F	11	11-1	11-1-15-Maj	Maj	Exp	II	N	N	N	N	N	N	N	N	N	N	N	N	N	N	N	N	N	Non	NA	NA	80	62	15	NA	NA	NA	NA	NA	ND	L1	TRUE	FALSE	FALSE	FALSE	FALSE	FALSE	FALSE	FALSE	FALSE	FALSE
1789	69	52	M	10	10-2	10-2-25-Int	Int	Exp	III	N	N	N	N	N	N	N	N	N	N	N	N	N	N	N	N	N	Non	NA	NA	120	62	15	NA	NA	NA	NA	NA	ND	L2	TRUE	FALSE	FALSE	FALSE	FALSE	FALSE	FALSE	FALSE	FALSE	FALSE
1790	189	46	F	9	9-5	9-5-9-Xma	Xma	Ele	II	N	N	N	N	N	N	N	N	N	N	N	N	Y	N	N	N	N	Non	NA	NA	129	50	15	118	6.1	5.4	140	4.5	NOR	L1	TRUE	TRUE	FALSE	FALSE	FALSE	FALSE	FALSE	FALSE	FALSE	FALSE
1791	141	68	F	13	13-23	13-23-32-Xma	Xma	Ele	II	N	N	N	N	Y	N	N	N	N	N	N	N	N	N	N	N	N	Non	NA	NA	150	70	15	125	5.6	4.7	140	4.2	NOR	L1	TRUE	FALSE	FALSE	FALSE	FALSE	FALSE	FALSE	FALSE	FALSE	FALSE
1792	177	39	F	15	15-1	15-1-3-Maj	Maj	Ele	III	N	Y	N	N	N	N	N	N	N	N	N	N	N	N	N	N	N	OME	NA	NA	130	95	15	107	6.5	3.9	143	4.4	NOR	L1	TRUE	TRUE	FALSE	FALSE	FALSE	FALSE	FALSE	FALSE	FALSE	FALSE
1793	60	59	F	13	13-19	13-19-22-Xma	Xma	Ele	II	N	N	N	N	N	N	2O	N	N	N	N	N	N	N	N	N	Y	OME	NA	NA	180	87	15	123	6.9	5.6	139	4.6	NOR	L1	TRUE	FALSE	FALSE	FALSE	FALSE	FALSE	FALSE	FALSE	FALSE	FALSE
1794	181	45	M	3	3-2	3-2-21-Maj	Maj	Ele	I	N	N	N	N	N	N	N	N	N	N	N	N	N	N	N	N	N	Non	NA	NA	115	79	15	147	6	4.9	143	4.2	NOR	L1	TRUE	FALSE	FALSE	FALSE	FALSE	FALSE	FALSE	FALSE	FALSE	FALSE
1795	268	81	M	10	10-2	10-2-4-Int	Int	Exp	II	N	N	N	N	N	N	N	N	N	N	N	N	Y	N	N	N	N	OME	NA	NA	163	85	15	138	12.2	6.9	139	4.1	NOR	L1	TRUE	TRUE	FALSE	FALSE	FALSE	FALSE	FALSE	FALSE	FALSE	FALSE
1796	209	70	M	9	9-10	9-10-6-Maj	Maj	Ele	III	N	N	N	N	Y	N	N	N	N	N	N	N	N	N	N	N	N	Non	NA	NA	128	66	15	105	12.5	3.3	136	5.1	ND	L2	TRUE	FALSE	FALSE	FALSE	FALSE	FALSE	FALSE	FALSE	FALSE	FALSE
1797	69	64	M	13	13-23	13-23-32-Xma	Xma	Ele	I	N	N	N	N	N	N	N	N	N	N	N	N	N	N	N	N	N	Non	NA	NA	95	56	15	136	7.3	7.5	140	4.4	NOR	L1	TRUE	TRUE	FALSE	FALSE	FALSE	FALSE	FALSE	FALSE	FALSE	FALSE
1798	10	87	F	13	13-9	13-9-3-Maj	Maj	Exp	II	N	N	Y	N	N	N	N	N	N	N	N	N	N	N	N	N	N	Non	NA	NA	165	66	15	130	10.7	11.5	138	3.5	NOR	L6	TRUE	FALSE	FALSE	FALSE	FALSE	FALSE	FALSE	FALSE	FALSE	FALSE
1799	253	21	F	9	9-4	9-4-11-Maj	Maj	U	II	N	N	N	N	N	N	N	N	N	N	N	N	N	N	N	N	N	Non	NA	NA	135	82	15	132	11.9	2.2	138	3.7	ND	L1	TRUE	TRUE	FALSE	FALSE	FALSE	FALSE	FALSE	FALSE	FALSE	FALSE
1800	69	73	F	10	10-3	10-3-16-Maj	Maj	Ele	II	N	N	N	N	N	N	N	N	N	N	N	N	Y	N	N	N	Y	Non	NA	NA	130	60	15	133	7.1	56	143	4	ND	L1	TRUE	FALSE	FALSE	FALSE	FALSE	FALSE	FALSE	FALSE	FALSE	FALSE
1801	217	62	M	6	6-10	6-10-38-Com	Com	Ele	III	Y	N	N	N	Y	N	N	N	N	Y	N	N	Y	N	N	N	N	Non	N	N	161	58	15	121	3.9	7.1	141	4.4	NOR	L2	TRUE	FALSE	FALSE	FALSE	FALSE	FALSE	FALSE	FALSE	FALSE	FALSE
1802	140	75	M	10	10-3	10-3-30-Maj	Maj	Ele	III	N	N	N	N	N	N	N	N	N	N	N	N	Y	N	N	Y	N	Non	NA	NA	143	75	15	173	11.5	6.6	140	3.8	AF6090	L1	TRUE	FALSE	FALSE	FALSE	FALSE	FALSE	FALSE	FALSE	FALSE	FALSE
1803	130	76	M	13	13-23	13-23-1-Xma	Xma	Ele	II	Y	N	N	N	N	N	2O	N	N	N	N	N	Y	N	N	N	N	Non	NA	NA	150	60	15	144	9.9	NA	138	4.8	NOR	L1	TRUE	FALSE	FALSE	FALSE	FALSE	FALSE	FALSE	FALSE	FALSE	FALSE
1804	87	67	F	11	11-1	11-1-9-Maj	Maj	Ele	II	N	N	N	N	N	N	N	N	N	N	N	N	N	N	N	N	N	Non	NA	NA	150	80	15	139	7	7.3	140	4.2	NOR	L1	TRUE	FALSE	FALSE	FALSE	FALSE	FALSE	FALSE	FALSE	FALSE	FALSE
1805	142	70	F	13	13-23	13-23-24-Maj	Maj	Ele	II	N	N	N	N	Y	N	N	N	N	Y	N	N	N	N	N	N	N	OME	NA	NA	165	105	15	127	5	4.8	136	4.3	NOR	L1	TRUE	TRUE	FALSE	FALSE	FALSE	FALSE	FALSE	FALSE	FALSE	FALSE
1806	162	30	M	12	12-3	12-3-5-Int	Int	Exp	II	N	N	N	N	N	N	N	N	N	N	N	N	N	N	N	N	N	Non	NA	NA	141	97	15	135	20.1	3.8	137	4.4	ND	L2	FALSE	FALSE	FALSE	FALSE	FALSE	FALSE	FALSE	FALSE	FALSE	FALSE
1807	69	83	F	9	9-4	9-4-13-Xma	Xma	Ele	III	N	N	N	N	N	N	N	N	N	N	N	N	Y	N	Y	N	N	Non	NA	NA	110	73	15	133	7.2	6.6	140	3.5	ND	L6	TRUE	FALSE	FALSE	FALSE	FALSE	FALSE	FALSE	FALSE	FALSE	FALSE
1808	158	64	M	10	10-5	10-5-19-Com	Com	Ele	II	N	N	N	N	N	N	N	N	N	N	N	N	N	N	N	N	N	Non	NA	NA	137	81	15	144	5.5	5.5	139	4.1	NOR	L1	TRUE	TRUE	FALSE	FALSE	FALSE	FALSE	FALSE	FALSE	FALSE	FALSE
1809	169	77	M	13	13-23	13-23-27-Maj	Maj	Ele	II	N	N	N	N	N	N	2O	N	N	N	N	N	Y	N	N	N	N	Non	NA	NA	205	68	15	145	6.8	5.7	137	4.4	O	L1	TRUE	FALSE	FALSE	FALSE	FALSE	FALSE	FALSE	FALSE	FALSE	FALSE
1810	69	30	F	15	15-1	15-1-3-Maj	Maj	Ele	I	N	N	N	N	N	N	N	N	N	N	N	N	N	N	N	N	N	Non	NA	NA	79	96	15	125	14.3	NA	NA	NA	ND	L1	TRUE	FALSE	FALSE	FALSE	FALSE	FALSE	FALSE	FALSE	FALSE	FALSE
1811	114	58	F	3	3-7	3-7-8-Int	Int	Ele	III	N	N	N	N	Y	N	1	N	N	N	N	N	Y	N	N	N	Y	L	NA	NA	127	81	15	141	9.8	19.2	139	5.3	O	L1	TRUE	FALSE	FALSE	FALSE	FALSE	FALSE	FALSE	FALSE	FALSE	FALSE
1812	40	82	M	10	10-3	10-3-16-Maj	Maj	Ele	II	N	N	N	N	N	N	N	N	N	N	N	N	N	N	N	N	N	Non	NA	NA	170	70	15	152	7.3	5	146	5.3	NOR	L1	TRUE	FALSE	FALSE	FALSE	FALSE	FALSE	FALSE	FALSE	FALSE	FALSE
1813	202	31	F	15	15-1	15-1-3-Maj	Maj	Ele	I	N	N	N	N	N	N	N	N	N	N	N	N	N	N	N	N	N	Non	NA	NA	115	70	15	111	7.6	NA	NA	NA	ND	L1	TRUE	FALSE	FALSE	FALSE	FALSE	FALSE	FALSE	FALSE	FALSE	FALSE
1814	148	74	F	9	9-8	9-8-26-Int	Int	U	II	N	N	N	N	Y	N	N	N	N	N	N	N	Y	N	N	N	N	OME	NA	NA	204	90	15	137	7.5	5.2	141	4.4	NOR	L2	TRUE	TRUE	FALSE	FALSE	FALSE	FALSE	FALSE	FALSE	FALSE	FALSE
1815	172	43	M	9	9-4	9-4-1-Maj	Maj	U	I	N	N	N	N	N	N	N	N	N	N	N	N	N	N	N	N	N	Non	NA	NA	146	80	15	144	10.5	4.6	140	4	ND	L1	TRUE	FALSE	FALSE	FALSE	FALSE	FALSE	FALSE	FALSE	FALSE	FALSE
1816	141	46	F	5	5-4	5-4-1-Min	Min	U	II	N	N	N	N	N	N	N	N	N	N	N	N	N	N	N	N	N	Non	NA	NA	121	74	15	133	11.5	4	139	4.5	NOR	L1	TRUE	FALSE	FALSE	FALSE	FALSE	FALSE	FALSE	FALSE	FALSE	FALSE
1817	177	34	F	15	15-1	15-1-3-Maj	Maj	Ele	II	N	N	N	N	N	N	N	N	N	N	N	N	N	N	N	N	N	Non	NA	NA	117	101	15	105	5.9	NA	NA	NA	ND	L1	TRUE	TRUE	FALSE	FALSE	FALSE	FALSE	FALSE	FALSE	FALSE	FALSE
1818	181	84	F	11	11-3	11-3-6-Maj	Maj	Exp	III	N	Y	N	N	N	N	N	N	N	N	N	N	Y	N	N	N	N	L	NA	NA	190	70	15	111	9.8	8.9	140	4.3	NOR	L6	TRUE	FALSE	FALSE	FALSE	FALSE	FALSE	FALSE	FALSE	FALSE	FALSE
1819	184	56	F	13	13-15	13-15-31-Maj	Maj	Ele	II	N	N	N	N	N	N	N	N	N	N	N	N	N	N	N	N	N	Non	NA	NA	130	80	15	146	8.4	NA	142	5	NOR	L1	TRUE	FALSE	FALSE	FALSE	FALSE	FALSE	FALSE	FALSE	FALSE	FALSE
1820	195	21	F	15	15-1	15-1-3-Maj	Maj	U	I	N	N	N	N	N	N	N	N	N	N	N	N	N	N	N	N	N	Non	NA	NA	128	98	15	116	8.4	3.7	139	4.4	ND	L1	TRUE	FALSE	FALSE	FALSE	FALSE	FALSE	FALSE	FALSE	FALSE	FALSE
1821	189	83	F	13	13-19	13-19-16-Maj	Maj	U	I	N	N	N	N	N	N	N	N	N	N	N	N	N	N	N	N	N	OME	NA	NA	165	98	15	120	10.3	5.1	131	3.8	ND	L1	TRUE	TRUE	FALSE	FALSE	FALSE	FALSE	FALSE	FALSE	FALSE	FALSE
1822	142	92	F	13	13-19	13-19-13-Maj	Maj	U	IV	N	N	N	Y	N	N	N	N	N	N	N	N	N	N	Y	N	Y	L	N	N	190	95	15	132	14.1	6.4	135	4.5	4E	L50	TRUE	TRUE	FALSE	FALSE	FALSE	FALSE	FALSE	FALSE	FALSE	FALSE
1823	124	58	M	13	13-19	13-19-22-Xma	Xma	Ele	II	N	N	N	N	N	N	N	N	N	N	N	N	Y	N	N	N	N	Non	NA	NA	148	80	15	141	6.2	4.4	141	4.7	NOR	L1	TRUE	TRUE	FALSE	FALSE	FALSE	FALSE	FALSE	FALSE	FALSE	FALSE
1824	93	26	M	9	9-6	9-6-30-Maj	Maj	I	III	N	N	N	N	N	N	N	N	N	N	N	N	N	N	N	N	N	Non	NA	NA	110	80	6	126	15	3.8	145	4.2	ND	L1	TRUE	TRUE	FALSE	FALSE	FALSE	FALSE	FALSE	FALSE	FALSE	FALSE
1825	14	88	M	1	1-3	1-3-8-Int	Int	U	III	N	N	N	N	N	N	2O	N	N	N	Y	Y	N	N	N	Y	Y	L	N	N	131	90	15	127	15.2	18.1	141	4.2	O	L6	TRUE	FALSE	FALSE	FALSE	FALSE	FALSE	FALSE	FALSE	FALSE	FALSE
1826	158	47	M	12	12-1	12-1-17-Int	Int	Ele	I	N	N	Y	N	N	N	N	N	N	N	N	N	N	N	N	N	N	Non	N	N	128	63	15	126	6.3	5.1	138	3.8	ND	L1	TRUE	TRUE	FALSE	FALSE	FALSE	FALSE	FALSE	FALSE	FALSE	FALSE
1827	86	78	M	12	12-2	12-2-7-Min	Min	U	NA	N	N	N	N	N	N	NA	N	N	N	N	N	N	N	N	N	N	NA	NA	NA	128	120	15	126	NA	4.7	141	4.3	NOR	L1	TRUE	TRUE	FALSE	FALSE	FALSE	FALSE	FALSE	FALSE	FALSE	FALSE
1828	135	67	F	13	13-7	13-7-3-Maj	Maj	Exp	II	Y	N	N	N	N	N	1	N	N	N	Y	N	N	N	N	N	Y	Non	NA	NA	156	85	15	119	11	7.6	137	4.3	NOR	L1	TRUE	TRUE	TRUE	FALSE	FALSE	FALSE	FALSE	FALSE	FALSE	FALSE
1829	147	20	F	15	15-1	15-1-3-Maj	Maj	Exp	II	N	N	N	N	N	N	N	N	N	N	N	N	N	N	Y	N	N	OME	NA	NA	175	105	15	104	14.3	2.7	136	4.4	ND	L1	TRUE	FALSE	FALSE	FALSE	FALSE	FALSE	FALSE	FALSE	FALSE	FALSE
1830	150	33	F	9	9-4	9-4-11-Maj	Maj	U	I	N	N	N	N	N	N	N	N	N	N	N	N	N	N	N	N	N	Non	NA	NA	120	75	15	123	7.3	3.2	139	3.9	ND	L1	TRUE	FALSE	FALSE	FALSE	FALSE	FALSE	FALSE	FALSE	FALSE	FALSE
1831	239	85	M	9	9-8	9-8-11-Int	Int	Ele	III	N	N	N	N	Y	N	N	N	N	N	N	N	Y	N	N	N	Y	OME	NA	NA	182	97	15	134	6.9	7	142	3.9	ND	L2	TRUE	FALSE	FALSE	FALSE	FALSE	FALSE	FALSE	FALSE	FALSE	FALSE
1832	77	39	F	15	15-1	15-1-3-Maj	Maj	Ele	I	N	N	N	N	N	N	N	N	N	N	N	N	N	N	N	N	N	Non	NA	NA	129	78	15	91	8.4	NA	NA	NA	ND	L1	TRUE	FALSE	FALSE	FALSE	FALSE	FALSE	FALSE	FALSE	FALSE	FALSE
1833	202	39	M	4	4-9	4-9-10-Maj	Maj	Ele	II	N	N	N	N	N	N	N	N	N	N	N	N	N	N	N	N	N	Non	NA	NA	142	84	15	148	9.3	NA	139	4.1	ND	L1	TRUE	TRUE	FALSE	FALSE	FALSE	FALSE	FALSE	FALSE	FALSE	FALSE
1834	176	39	F	9	9-6	9-6-21-Xma	Xma	Ele	I	N	N	N	N	N	N	N	N	N	N	N	N	N	N	N	N	N	Non	NA	NA	128	94	15	122	6	3.6	139	4.3	ND	L1	TRUE	TRUE	FALSE	FALSE	FALSE	FALSE	FALSE	FALSE	FALSE	FALSE
1835	177	39	F	15	15-1	15-1-3-Maj	Maj	U	I	N	N	N	N	N	N	N	N	N	N	N	N	N	N	N	N	N	Non	NA	NA	124	93	15	124	17.9	NA	NA	NA	ND	L1	TRUE	FALSE	FALSE	FALSE	FALSE	FALSE	FALSE	FALSE	FALSE	FALSE
1836	142	78	F	5	5-2	5-2-1-Maj	Maj	Exp	II	N	N	N	N	N	N	N	N	N	N	N	N	Y	N	N	N	N	Non	NA	NA	158	88	15	149	6.2	5.3	137	4.4	ND	L2	TRUE	TRUE	FALSE	FALSE	FALSE	FALSE	FALSE	FALSE	FALSE	FALSE
1837	9	62	M	9	9-8	NA	NA	U	IV	N	N	N	N	Y	N	N	N	N	N	N	N	Y	N	Y	N	N	Non	Y	N	170	110	3	90	16.6	11.2	141	4.7	ND	L10	TRUE	TRUE	FALSE	FALSE	FALSE	FALSE	FALSE	FALSE	FALSE	FALSE
1838	40	62	M	10	10-5	10-5-3-Maj	Maj	Ele	I	N	N	N	N	N	N	N	N	N	N	N	N	N	N	N	N	N	Non	NA	NA	148	92	15	158	8.8	7.2	139	4.4	NOR	L1	TRUE	TRUE	FALSE	FALSE	FALSE	FALSE	FALSE	FALSE	FALSE	FALSE
1839	74	48	F	13	13-19	13-19-12-Xma	Xma	Ele	I	N	N	N	N	N	N	N	N	N	N	N	N	N	N	N	N	N	Non	NA	NA	125	92	15	117	5.4	5.7	138	4.5	NOR	L1	TRUE	TRUE	FALSE	FALSE	FALSE	FALSE	FALSE	FALSE	FALSE	FALSE
1840	257	74	M	6	6-7	6-7-9-Maj	Maj	Ele	II	N	N	Y	N	N	N	N	N	N	N	N	N	N	N	N	N	N	Non	N	N	114	78	15	134	7.3	4.7	141	4.4	NOR	L1	TRUE	FALSE	FALSE	FALSE	FALSE	FALSE	FALSE	FALSE	FALSE	FALSE
1841	253	82	M	9	9-9	9-9-9-Int	Int	U	III	Y	N	N	N	N	N	N	N	N	N	Y	N	Y	N	N	N	N	OME	NA	NA	114	84	15	93	12.1	6.4	135	3.8	NOR	L2	TRUE	TRUE	FALSE	FALSE	FALSE	FALSE	FALSE	FALSE	FALSE	FALSE
1842	103	86	M	13	13-19	13-19-22-Xma	Xma	Ele	III	N	N	N	N	N	N	N	N	N	N	N	N	N	N	N	N	Y	Non	NA	NA	150	86	15	154	6.4	5.4	133	4.3	O	L1	TRUE	TRUE	FALSE	FALSE	FALSE	FALSE	FALSE	FALSE	FALSE	FALSE
1843	59	85	M	13	13-25	13-25-21-Xma	Xma	Ele	II	Y	N	N	N	N	N	2O	N	N	N	N	N	Y	N	N	N	N	Non	NA	NA	126	67	15	120	12	6.4	135	4.3	QW	L1	TRUE	FALSE	FALSE	FALSE	FALSE	FALSE	FALSE	FALSE	FALSE	FALSE
1844	147	56	M	10	10-4	10-4-4-Maj	Maj	Ele	II	N	N	N	N	N	N	N	N	N	N	N	N	N	N	N	N	N	Non	NA	NA	105	58	15	NA	NA	NA	NA	NA	ND	L1	TRUE	FALSE	FALSE	FALSE	FALSE	FALSE	FALSE	FALSE	FALSE	FALSE
1845	244	30	M	13	13-23	13-23-27-Maj	Maj	Ele	I	N	N	N	N	N	N	N	N	N	N	N	N	N	N	N	N	N	Non	NA	NA	142	83	15	NA	NA	NA	NA	NA	ND	L1	TRUE	FALSE	FALSE	FALSE	FALSE	FALSE	FALSE	FALSE	FALSE	FALSE
1846	230	56	F	13	13-15	13-15-28-Xma	Xma	Exp	I	N	N	N	N	N	N	N	N	N	N	N	N	N	N	N	N	N	Non	NA	NA	135	73	15	NA	NA	NA	NA	NA	ND	L1	TRUE	FALSE	FALSE	FALSE	FALSE	FALSE	FALSE	FALSE	FALSE	FALSE
1847	115	64	M	13	13-23	13-23-32-Xma	Xma	Ele	II	N	N	N	N	N	N	N	N	N	N	N	N	N	N	N	N	N	Non	NA	NA	115	67	15	144	4.2	8.9	141	3.7	NOR	L1	TRUE	FALSE	FALSE	FALSE	FALSE	FALSE	FALSE	FALSE	FALSE	FALSE
1848	162	72	M	9	9-5	9-5-6-Com	Com	Exp	II	N	N	N	N	N	N	N	N	N	N	N	N	Y	N	N	N	N	Non	NA	NA	152	91	15	140	6.8	5.7	137	4.2	NOR	L6	FALSE	FALSE	FALSE	FALSE	FALSE	FALSE	FALSE	FALSE	FALSE	TRUE
1849	124	68	F	13	13-23	13-23-32-Xma	Xma	Ele	III	N	N	N	N	N	N	N	N	N	N	N	N	Y	N	N	N	Y	Non	NA	NA	192	85	15	144	5.9	4.9	138	4.6	NOR	L2	TRUE	TRUE	FALSE	FALSE	FALSE	FALSE	FALSE	FALSE	FALSE	FALSE
1850	209	49	M	13	13-25	13-25-20-Maj	Maj	Ele	II	N	N	N	N	N	N	N	N	N	N	N	N	N	N	N	N	N	Non	NA	NA	NA	NA	15	162	7.4	5.4	143	4	NOR	L1	TRUE	FALSE	FALSE	FALSE	FALSE	FALSE	FALSE	FALSE	FALSE	FALSE
1851	40	40	M	3	3-4	3-4-15-Int	Int	Ele	I	N	N	N	N	N	N	N	N	N	N	N	N	N	N	N	N	N	Non	NA	NA	122	68	15	NA	NA	NA	NA	NA	ND	L1	TRUE	TRUE	FALSE	FALSE	FALSE	FALSE	FALSE	FALSE	FALSE	FALSE
1852	181	52	F	13	13-28	13-28-1-Maj	Maj	Ele	II	N	N	N	N	N	N	N	N	N	N	N	N	N	N	N	N	N	Non	NA	NA	125	82	15	132	7	2.9	136	3.9	NOR	L1	TRUE	FALSE	FALSE	FALSE	FALSE	FALSE	FALSE	FALSE	FALSE	FALSE
1853	257	52	F	11	11-1	11-1-9-Maj	Maj	Ele	II	N	N	N	N	N	N	N	N	N	N	N	N	N	N	N	N	N	Non	NA	NA	153	71	15	135	4	3	139	4.9	NOR	L1	TRUE	FALSE	FALSE	FALSE	FALSE	FALSE	FALSE	FALSE	FALSE	FALSE
1854	87	37	F	11	11-1	11-1-15-Maj	Maj	Ele	II	N	N	N	N	N	N	N	N	N	N	N	N	N	N	N	N	N	Non	NA	NA	125	65	15	130	6.6	NA	NA	NA	ND	L1	TRUE	FALSE	FALSE	FALSE	FALSE	FALSE	FALSE	FALSE	FALSE	FALSE
1855	173	60	F	13	13-21	NA	NA	Ele	II	N	N	N	N	Y	N	N	N	N	N	N	N	Y	N	N	N	N	Non	NA	NA	160	65	15	131	7	5.6	141	4.6	4E	L1	TRUE	TRUE	FALSE	FALSE	FALSE	FALSE	FALSE	FALSE	FALSE	FALSE
1856	169	31	F	9	9-6	9-6-21-Xma	Xma	Ele	II	N	N	N	N	N	N	N	N	N	N	N	N	N	N	N	N	N	Non	NA	NA	80	75	15	129	86	3.9	143	4.3	NOR	L2	TRUE	FALSE	FALSE	FALSE	FALSE	FALSE	FALSE	FALSE	FALSE	FALSE
1857	147	59	M	10	10-4	10-4-4-Maj	Maj	Ele	II	N	N	N	N	N	N	N	N	N	N	N	N	N	N	N	N	N	Non	NA	NA	151	79	15	146	12.1	4.6	144	4.3	ND	L1	TRUE	TRUE	FALSE	FALSE	FALSE	FALSE	FALSE	FALSE	FALSE	FALSE
1858	202	76	M	13	13-23	13-23-30-Com	Com	U	II	N	N	N	N	N	N	N	N	N	N	N	N	N	N	N	N	N	Non	NA	NA	106	92	15	128	9.9	NA	137	4.3	NOR	L1	TRUE	TRUE	FALSE	FALSE	FALSE	FALSE	FALSE	FALSE	FALSE	FALSE
1859	135	78	F	6	6-10	6-10-20-Com	Com	Ele	III	Y	N	N	N	N	N	N	N	N	N	N	N	N	N	N	N	N	OME	N	N	210	85	15	133	7.5	5.1	141	4.5	ST	L2	TRUE	TRUE	FALSE	FALSE	FALSE	FALSE	FALSE	FALSE	TRUE	FALSE
1860	14	59	F	1	1-1	1-1-5-Com	Com	Ele	II	N	N	N	N	N	N	N	N	N	N	N	N	N	N	N	N	N	Non	NA	NA	163	113	15	131	5	5.2	138	4.1	NOR	L1	TRUE	TRUE	FALSE	FALSE	FALSE	FALSE	FALSE	FALSE	FALSE	FALSE
1861	141	38	F	15	15-1	15-1-3-Maj	Maj	I	I	N	N	N	N	N	N	N	N	N	N	N	N	N	N	N	N	N	Non	NA	NA	125	70	15	127	10.6	5.4	134	4.2	ND	L1	TRUE	FALSE	FALSE	FALSE	FALSE	FALSE	FALSE	FALSE	FALSE	FALSE
1862	246	70	M	9	9-8	9-8-11-Int	Int	Ele	IV	Y	Y	N	N	Y	N	2O	N	N	Y	Y	N	Y	N	N	N	Y	AR	NA	NA	140	92	15	150	89	6	138	4.2	ST	L1	TRUE	FALSE	FALSE	FALSE	FALSE	FALSE	FALSE	FALSE	FALSE	FALSE
1863	158	74	M	6	6-1	6-1-7-Com	Com	Ele	III	N	N	N	N	Y	N	N	N	N	N	N	N	Y	N	N	N	N	OME	N	N	126	86	15	121	5.8	5.9	139	4.2	AF6090	L1	TRUE	TRUE	FALSE	TRUE	TRUE	TRUE	FALSE	FALSE	FALSE	FALSE
1864	150	37	F	9	9-9	9-9-9-Int	Int	U	I	N	N	N	N	N	N	N	N	N	N	N	N	N	N	N	N	N	Non	NA	NA	106	85	15	132	7.3	4.7	142	4.9	ND	L1	TRUE	FALSE	FALSE	FALSE	FALSE	FALSE	FALSE	FALSE	FALSE	FALSE
1865	257	76	F	6	6-7	6-7-10-Int	Int	Exp	III	N	N	N	N	N	N	N	N	N	N	N	N	Y	N	N	N	N	Non	NA	NA	140	74	15	137	9.9	5.1	133	4.5	NOR	L1	TRUE	FALSE	FALSE	FALSE	FALSE	FALSE	FALSE	FALSE	FALSE	FALSE
1866	94	63	F	9	9-5	9-5-24-Com	Com	Ele	II	N	N	N	N	N	N	N	N	N	N	N	N	N	N	N	N	N	Non	NA	NA	120	85	15	116	16.5	4.2	140	4.8	NOR	L1	TRUE	FALSE	FALSE	FALSE	FALSE	FALSE	FALSE	FALSE	FALSE	FALSE
1867	142	55	F	11	11-1	11-1-28-Maj	Maj	Ele	III	N	N	N	N	Y	N	N	N	N	N	N	N	N	N	N	N	N	L	NA	NA	120	88	15	133	7.3	3.8	138	3.9	ND	L1	TRUE	FALSE	FALSE	FALSE	FALSE	FALSE	FALSE	FALSE	FALSE	FALSE
1868	215	78	F	9	9-4	9-4-7-Xma	Xma	I	IV	N	N	N	N	N	N	N	N	N	N	N	N	Y	N	N	N	N	Non	NA	NA	139	110	15	107	4.9	6.3	146	4	NOR	L50	TRUE	FALSE	FALSE	FALSE	FALSE	FALSE	FALSE	FALSE	FALSE	FALSE
1869	239	52	F	11	11-1	11-1-9-Maj	Maj	Ele	II	N	N	N	N	N	N	N	N	N	N	N	N	Y	N	N	N	N	Non	NA	NA	156	31	15	136	5.6	3.3	137	3.8	ND	L1	TRUE	FALSE	FALSE	FALSE	FALSE	FALSE	FALSE	FALSE	FALSE	FALSE
1870	59	53	F	9	9-6	9-6-21-Xma	Xma	Exp	II	N	N	N	N	N	N	N	N	N	N	N	N	N	N	N	N	N	Non	NA	NA	140	90	15	127	9.2	4.2	139	4.7	ND	L1	TRUE	FALSE	FALSE	FALSE	FALSE	FALSE	FALSE	FALSE	FALSE	FALSE
1871	10	78	F	9	9-6	9-6-12-Int	Int	U	II	N	N	N	N	N	N	2D	N	N	Y	N	N	Y	N	N	N	N	Non	NA	NA	145	82	15	137	7	4.8	139	3.4	ST	L1	TRUE	FALSE	FALSE	FALSE	FALSE	FALSE	FALSE	FALSE	FALSE	FALSE
1872	217	68	F	6	6-7	6-7-5-Maj	Maj	U	IV	N	N	N	N	Y	N	N	N	N	N	N	N	N	N	N	N	N	L	N	N	145	90	15	116	9.1	4.1	139	4.4	NOR	L2	TRUE	FALSE	FALSE	FALSE	FALSE	FALSE	FALSE	FALSE	FALSE	FALSE
1873	124	81	F	13	13-19	13-19-22-Xma	Xma	Ele	II	N	N	N	N	N	N	2O	N	N	N	N	N	N	N	N	N	N	Non	NA	NA	178	81	15	141	7.5	6.9	141	5	NOR	L1	TRUE	TRUE	FALSE	FALSE	FALSE	FALSE	FALSE	FALSE	FALSE	FALSE
1874	10	60	M	9	9-6	9-6-12-Int	Int	U	II	N	N	Y	N	N	N	2D	N	N	N	N	N	Y	N	N	N	N	OME	NA	NA	140	70	15	141	99	5	142	3.6	NOR	L2	FALSE	FALSE	FALSE	FALSE	FALSE	FALSE	FALSE	FALSE	FALSE	FALSE
1875	130	66	F	9	9-6	9-6-21-Xma	Xma	Ele	III	N	N	N	N	Y	N	N	N	N	N	N	N	Y	N	N	N	N	OME	NA	NA	110	NA	15	115	8.4	4.3	142	4.1	NOR	NA	FALSE	FALSE	FALSE	FALSE	FALSE	FALSE	FALSE	FALSE	FALSE	FALSE
1876	123	48	M	12	12-2	12-2-14-Min	Min	U	I	N	N	N	N	N	N	N	N	N	N	N	N	N	N	N	N	N	Non	NA	NA	146	63	15	136	15.6	7.3	133	3.5	NOR	L1	FALSE	FALSE	FALSE	FALSE	FALSE	FALSE	FALSE	FALSE	FALSE	FALSE
1877	268	81	F	13	13-19	13-19-12-Xma	Xma	Ele	III	Y	N	N	N	Y	N	2I	N	N	Y	N	N	N	N	Y	N	Y	AR	NA	NA	120	90	15	125	5.4	9.9	140	4.4	NOR	L1	TRUE	TRUE	FALSE	FALSE	FALSE	FALSE	TRUE	FALSE	FALSE	FALSE
1878	120	70	F	11	11-1	11-1-9-Maj	Maj	U	II	N	N	N	N	N	N	N	N	N	N	N	N	N	N	N	N	N	Non	NA	NA	158	93	15	130	7.8	5.7	144	4.9	NOR	L1	TRUE	FALSE	FALSE	FALSE	FALSE	FALSE	FALSE	FALSE	FALSE	FALSE
1879	93	69	F	13	13-23	13-23-32-Xma	Xma	Ele	II	N	N	N	N	N	N	N	N	N	N	N	N	Y	N	N	N	Y	Non	NA	NA	141	92	15	138	5.7	6.7	140	3.9	NOR	L1	TRUE	FALSE	FALSE	FALSE	FALSE	FALSE	FALSE	FALSE	FALSE	FALSE
1880	115	92	F	8	8-1	8-1-3-Int	Int	Ele	III	Y	N	N	N	N	N	N	N	N	N	N	N	Y	N	N	N	N	L	NA	NA	125	89	15	96	6.8	4.2	134	3.9	ND	L2	TRUE	FALSE	FALSE	FALSE	FALSE	FALSE	FALSE	FALSE	FALSE	FALSE
1881	162	41	M	9	9-6	9-6-21-Xma	Xma	Exp	II	N	N	N	N	N	N	N	N	N	N	N	N	N	N	N	N	N	Non	NA	NA	107	56	15	141	6.3	4.1	137	4.3	ND	L1	TRUE	TRUE	FALSE	FALSE	FALSE	FALSE	FALSE	FALSE	FALSE	FALSE
1882	147	77	M	13	13-19	13-19-22-Xma	Xma	U	III	N	N	N	N	Y	N	2O	N	N	N	N	N	Y	N	Y	N	N	Non	NA	NA	160	80	15	136	11.3	13.2	140	4.6	O	L6	TRUE	FALSE	FALSE	FALSE	FALSE	FALSE	FALSE	FALSE	FALSE	FALSE
1883	138	65	F	11	11-1	11-1-15-Maj	Maj	U	II	N	N	N	N	N	N	N	N	N	N	N	N	N	N	N	N	N	Non	NA	NA	140	75	15	119	16.4	2.4	134	4.5	NOR	L2	TRUE	TRUE	FALSE	FALSE	FALSE	FALSE	FALSE	FALSE	FALSE	FALSE
1884	176	29	M	3	3-5	3-5-14-Int	Int	Ele	I	N	N	N	N	N	N	N	N	N	N	N	N	N	N	N	N	N	Non	NA	NA	120	70	15	NA	NA	NA	NA	NA	ND	L1	TRUE	TRUE	FALSE	FALSE	FALSE	FALSE	FALSE	FALSE	FALSE	FALSE
1885	189	75	F	13	13-19	13-19-22-Xma	Xma	Ele	III	Y	Y	N	N	N	Y	2O	N	N	N	Y	N	Y	N	Y	N	Y	AR	NA	NA	170	64	15	NA	NA	NA	NA	NA	4E	L6	TRUE	FALSE	FALSE	FALSE	FALSE	TRUE	FALSE	FALSE	FALSE	FALSE
1886	257	50	F	9	9-8	9-8-10-Int	Int	Ele	II	N	N	N	N	N	N	N	N	N	N	N	N	N	N	N	N	N	Non	NA	NA	117	66	15	151	7.6	5.3	141	4.4	ND	L1	TRUE	FALSE	FALSE	FALSE	FALSE	FALSE	FALSE	FALSE	FALSE	FALSE
1887	177	37	F	9	9-1	9-1-8-Maj	Maj	Ele	II	N	N	N	N	N	N	N	N	N	N	N	N	N	N	N	N	N	Non	NA	NA	118	73	15	110	4.1	3.7	140	4.4	ND	L1	TRUE	TRUE	FALSE	FALSE	FALSE	FALSE	FALSE	FALSE	FALSE	FALSE
1888	115	78	M	13	13-19	13-19-17-Com	Com	Ele	II	N	N	N	N	Y	N	2I	N	N	N	N	N	Y	N	N	N	Y	Non	NA	NA	180	70	15	133	7.8	14.2	133	4.7	NOR	L1	TRUE	TRUE	FALSE	FALSE	FALSE	FALSE	FALSE	TRUE	FALSE	FALSE
1889	86	81	F	13	13-19	13-19-19-Com	Com	U	II	N	N	N	N	N	N	N	N	N	N	NA	NA	NA	N	N	NA	NA	L	NA	NA	130	71	15	48	9.6	4.9	133	4.6	NOR	L2	TRUE	FALSE	FALSE	FALSE	FALSE	FALSE	FALSE	FALSE	FALSE	FALSE
1890	4	65	M	10	10-1	10-1-16-Xma	Xma	Ele	III	Y	N	N	N	N	N	N	N	N	N	N	N	Y	N	N	N	N	Non	NA	NA	184	99	15	104	9.7	4.8	140	4.5	NOR	L2	TRUE	FALSE	FALSE	FALSE	FALSE	FALSE	FALSE	FALSE	FALSE	FALSE
1891	9	68	M	13	13-1	13-1-1-Maj	Maj	Ele	III	Y	Y	N	N	N	N	N	N	N	N	N	N	Y	N	N	Y	N	OME	NA	NA	142	58	15	136	16.9	NA	141	4.9	ST	L2	TRUE	TRUE	FALSE	FALSE	FALSE	FALSE	FALSE	TRUE	FALSE	FALSE
1892	230	33	F	11	11-1	11-1-21-Maj	Maj	U	II	N	N	N	N	N	N	N	N	N	N	N	N	N	N	N	N	N	Non	NA	NA	138	110	15	120	6.4	NA	NA	NA	ND	L1	TRUE	FALSE	FALSE	FALSE	FALSE	FALSE	FALSE	FALSE	FALSE	FALSE
1893	71	81	M	9	9-6	9-6-21-Xma	Xma	U	II	N	N	N	N	N	N	N	N	N	N	N	N	N	N	N	Y	N	Non	NA	NA	192	79	15	124	4.9	5	141	3.7	AF6090	NA	FALSE	FALSE	FALSE	FALSE	FALSE	FALSE	FALSE	FALSE	FALSE	FALSE
1894	257	31	F	9	9-6	9-6-12-Int	Int	U	I	N	N	N	N	N	N	N	N	N	N	N	N	N	N	N	N	N	Non	NA	NA	125	80	15	135	12.9	3.9	135	3.9	ND	L1	TRUE	FALSE	FALSE	FALSE	FALSE	FALSE	FALSE	FALSE	FALSE	FALSE
1895	158	54	F	5	5-3	5-3-7-Xma	Xma	Ele	I	N	N	N	N	N	N	N	N	N	N	N	N	N	N	N	N	N	Non	NA	NA	152	85	15	127	5	7.4	141	3.8	NOR	L1	TRUE	FALSE	FALSE	FALSE	FALSE	FALSE	FALSE	FALSE	FALSE	FALSE
1896	148	73	M	7	7-1	7-1-4-Com	Com	Exp	III	N	N	N	N	N	N	N	N	N	Y	N	N	Y	N	N	N	N	Non	NA	NA	172	93	15	129	7.5	7.4	139	4.4	NOR	L1	TRUE	FALSE	FALSE	FALSE	FALSE	FALSE	FALSE	FALSE	FALSE	FALSE
1897	141	63	F	13	13-23	13-23-33-Xma	Xma	Ele	II	N	N	N	N	N	N	2O	N	N	N	N	N	N	N	N	N	N	Non	NA	NA	140	92	15	146	8.1	4.2	140	4.8	NOR	L1	TRUE	TRUE	FALSE	FALSE	FALSE	FALSE	FALSE	TRUE	FALSE	FALSE
1898	14	67	F	9	9-4	9-4-16-Xma	Xma	Exp	III	N	N	N	N	N	N	2O	N	N	N	N	N	Y	N	N	N	N	OME	N	N	142	55	15	113	6.5	6	137	4.5	NOR	L1	TRUE	FALSE	FALSE	FALSE	FALSE	FALSE	FALSE	FALSE	FALSE	FALSE
1899	239	76	M	13	13-19	13-19-22-Xma	Xma	U	II	N	N	N	N	N	N	N	N	N	N	N	N	N	N	N	N	N	Non	NA	NA	130	80	15	117	12.8	4.7	129	4.3	NOR	L2	TRUE	TRUE	FALSE	FALSE	FALSE	FALSE	FALSE	FALSE	FALSE	FALSE
1900	215	35	M	13	13-5	13-5-3-Int	Int	U	I	N	N	N	N	N	N	N	N	N	N	N	N	N	N	N	N	N	Non	NA	NA	115	90	15	NA	NA	NA	NA	NA	ND	L1	TRUE	TRUE	FALSE	FALSE	FALSE	FALSE	FALSE	FALSE	FALSE	FALSE
1901	181	69	M	9	9-6	9-6-21-Xma	Xma	Ele	III	Y	N	N	Y	N	N	N	N	N	Y	Y	N	Y	N	N	N	N	OME	NA	NA	170	70	15	159	6	6.5	145	4.4	O	L1	TRUE	FALSE	FALSE	FALSE	FALSE	FALSE	FALSE	FALSE	FALSE	FALSE
1902	147	57	M	9	9-4	9-4-15-Maj	Maj	U	III	N	N	N	N	N	N	N	N	N	N	N	N	N	N	N	N	N	Non	NA	NA	130	70	15	111	11.1	11.7	145	5.3	NOR	L50	FALSE	FALSE	FALSE	FALSE	FALSE	FALSE	FALSE	FALSE	FALSE	FALSE
1903	22	26	F	15	15-1	15-1-3-Maj	Maj	Ele	I	N	N	N	N	N	N	N	N	N	N	N	N	N	N	N	N	N	Non	NA	NA	110	110	15	119	10	NA	NA	NA	ND	L1	TRUE	TRUE	FALSE	FALSE	FALSE	FALSE	FALSE	FALSE	FALSE	FALSE
1904	268	52	F	13	13-3	13-3-4-Maj	Maj	U	I	N	N	N	N	N	N	N	N	N	N	N	N	N	N	N	N	N	Non	NA	NA	160	120	15	139	8.6	5.1	146	4.1	NOR	L2	TRUE	TRUE	FALSE	FALSE	FALSE	FALSE	FALSE	FALSE	FALSE	FALSE
1905	162	30	F	13	13-23	13-23-3-Xma	Xma	Ele	I	N	N	N	N	N	N	N	N	N	N	N	N	N	N	N	N	N	Non	NA	NA	119	64	15	NA	NA	NA	NA	NA	ND	L1	TRUE	TRUE	FALSE	FALSE	FALSE	FALSE	FALSE	FALSE	FALSE	FALSE
1906	130	67	M	1	1-1	1-1-20-Com	Com	Ele	II	N	N	N	N	N	N	2O	N	N	N	N	N	N	N	N	N	N	Non	NA	NA	145	90	15	154	9.2	5.6	139	4.7	ND	L1	TRUE	FALSE	FALSE	FALSE	FALSE	FALSE	FALSE	FALSE	FALSE	FALSE
1907	169	71	M	13	13-23	13-23-10-Com	Com	Ele	II	N	N	N	N	N	N	2I	N	N	N	N	N	N	N	N	N	N	OME	NA	NA	173	104	15	140	7.2	9	135	4.5	NOR	L1	FALSE	TRUE	FALSE	FALSE	FALSE	FALSE	FALSE	FALSE	FALSE	FALSE
1908	171	58	F	3	3-7	3-7-9-Int	Int	U	II	N	N	N	N	N	N	N	N	N	N	N	N	Y	N	N	N	Y	Non	NA	NA	195	100	15	148	5.7	5.6	141	4.6	ND	L1	TRUE	FALSE	FALSE	FALSE	FALSE	FALSE	FALSE	FALSE	FALSE	FALSE
1909	138	78	M	13	13-19	13-19-13-Maj	Maj	U	II	N	N	N	N	N	N	N	N	N	N	N	N	Y	N	N	N	N	Non	NA	NA	140	78	15	118	9	8.4	138	3.4	NOR	L1	TRUE	TRUE	FALSE	FALSE	FALSE	FALSE	FALSE	FALSE	FALSE	FALSE
1910	202	74	M	13	13-25	13-25-7-Com	Com	Ele	III	N	N	N	N	N	N	2O	N	N	N	N	N	Y	N	N	N	N	Non	NA	NA	158	74	15	139	10.9	NA	141	5.2	NOR	L1	TRUE	FALSE	FALSE	FALSE	FALSE	FALSE	FALSE	FALSE	FALSE	FALSE
1911	176	18	M	2	2-1	2-1-8-Maj	Maj	Exp	I	N	N	N	N	N	N	N	N	N	N	N	N	N	N	N	N	N	Non	NA	NA	136	59	15	NA	NA	NA	NA	NA	ND	L1	TRUE	FALSE	FALSE	FALSE	FALSE	FALSE	FALSE	FALSE	FALSE	FALSE
1912	103	64	M	9	9-4	9-4-3-Maj	Maj	Ele	III	Y	N	N	N	Y	N	N	N	N	N	Y	N	Y	N	N	N	N	OME	NA	NA	140	45	14	141	6.5	5	139	4.3	ST	L1	FALSE	TRUE	FALSE	FALSE	FALSE	FALSE	FALSE	FALSE	FALSE	FALSE
1913	150	62	M	13	13-6	13-6-2-Min	Min	U	I	N	N	N	N	N	N	N	N	N	N	N	N	N	N	N	N	N	Non	NA	NA	118	68	15	145	8.5	4.8	143	3.7	ND	L1	TRUE	FALSE	FALSE	FALSE	FALSE	FALSE	FALSE	FALSE	FALSE	FALSE
1914	244	74	F	5	5-2	5-2-5-Maj	Maj	Exp	II	N	N	N	N	N	N	N	N	N	N	N	N	Y	N	N	N	N	Non	NA	NA	160	84	15	150	5.7	6.6	140	4.1	NOR	L1	TRUE	FALSE	FALSE	FALSE	FALSE	FALSE	FALSE	FALSE	FALSE	FALSE
1915	22	33	F	15	15-1	15-1-3-Maj	Maj	Ele	I	N	N	N	N	N	N	N	N	N	N	N	N	N	N	N	N	N	Non	NA	NA	145	105	15	110	10.6	NA	NA	NA	ND	L1	TRUE	TRUE	FALSE	FALSE	FALSE	FALSE	FALSE	FALSE	FALSE	FALSE
1916	94	44	F	9	9-10	9-10-10-Com	Com	Ele	II	N	N	N	N	N	N	N	N	N	N	N	N	Y	N	N	N	N	Non	NA	NA	130	76	15	NA	NA	NA	NA	NA	NOR	L1	TRUE	FALSE	FALSE	FALSE	FALSE	FALSE	FALSE	FALSE	FALSE	FALSE
1917	123	74	M	7	7-4	7-4-5-Com	Com	Ele	III	N	N	N	N	N	N	N	N	N	N	N	N	Y	N	N	N	Y	L	NA	NA	182	62	15	141	NA	8.4	141	6.1	O	L2	TRUE	TRUE	FALSE	FALSE	FALSE	FALSE	FALSE	TRUE	FALSE	FALSE
1918	4	44	F	9	9-3	9-3-11-Maj	Maj	U	I	N	N	N	N	N	N	N	N	N	N	N	N	N	N	Y	N	N	Non	NA	NA	134	98	15	80	16.1	2.6	141	2.9	ND	L10	FALSE	FALSE	FALSE	FALSE	FALSE	FALSE	FALSE	FALSE	FALSE	FALSE
1919	14	67	M	10	10-2	10-2-16-Int	Int	Ele	II	N	N	N	N	N	N	N	N	N	N	N	N	Y	N	N	N	N	Non	NA	NA	140	78	15	NA	NA	NA	NA	NA	NOR	L1	TRUE	TRUE	FALSE	FALSE	FALSE	FALSE	TRUE	TRUE	FALSE	FALSE
1920	9	74	M	13	13-23	13-23-32-Xma	Xma	Ele	II	N	N	N	N	N	N	N	N	N	N	N	N	N	N	N	N	N	Non	NA	NA	173	69	15	151	6.5	NA	143	4.2	NOR	L1	TRUE	FALSE	FALSE	FALSE	FALSE	FALSE	FALSE	FALSE	FALSE	FALSE
1921	158	61	F	9	9-4	9-4-3-Maj	Maj	Ele	II	N	N	N	N	N	N	N	N	N	N	N	N	N	N	N	N	N	Non	NA	NA	103	71	15	108	4.2	4.7	142	3.6	NOR	L1	TRUE	FALSE	FALSE	FALSE	FALSE	FALSE	FALSE	FALSE	FALSE	FALSE
1922	93	39	M	9	9-3	9-3-8-Maj	Maj	U	II	N	N	N	N	N	N	N	N	N	N	N	N	N	N	N	N	N	Non	NA	NA	142	75	15	171	17	5.6	140	4.2	O	L1	TRUE	TRUE	FALSE	FALSE	FALSE	FALSE	FALSE	FALSE	FALSE	FALSE
1923	173	76	M	9	9-4	9-4-1-Maj	Maj	U	III	N	N	N	N	N	N	N	N	N	N	N	N	Y	N	N	N	Y	L	NA	NA	110	70	NA	98	11.5	23.3	145	4.3	O	NA	FALSE	FALSE	FALSE	FALSE	FALSE	FALSE	FALSE	FALSE	FALSE	FALSE
1924	177	52	M	9	9-6	9-6-21-Xma	Xma	Ele	II	N	N	N	N	N	N	N	N	N	N	N	N	Y	N	N	N	N	Non	NA	NA	135	72	15	165	7.1	4.2	139	5	NOR	L1	TRUE	TRUE	FALSE	FALSE	FALSE	FALSE	FALSE	FALSE	FALSE	FALSE
1925	140	37	M	10	10-1	10-1-13-Maj	Maj	Ele	II	N	N	N	N	N	N	N	N	N	N	N	N	N	N	N	N	N	Non	NA	NA	143	80	15	139	4.7	7.2	136	4.4	NOR	L1	TRUE	FALSE	FALSE	FALSE	FALSE	FALSE	FALSE	FALSE	FALSE	FALSE
1926	230	82	F	13	13-5	13-5-3-Int	Int	U	IV	N	Y	N	N	N	N	2I	N	N	N	N	N	Y	N	Y	N	Y	L	NA	NA	133	69	15	119	6.9	9.6	131	5.4	NOR	L50	TRUE	FALSE	FALSE	FALSE	FALSE	FALSE	FALSE	FALSE	FALSE	FALSE
1927	140	66	F	10	10-1	10-1-16-Xma	Xma	Ele	III	Y	N	N	N	Y	N	N	N	N	N	Y	N	N	N	N	N	N	Non	NA	NA	110	77	15	144	9.3	5.7	139	4.2	NOR	L6	TRUE	TRUE	FALSE	FALSE	TRUE	FALSE	FALSE	FALSE	FALSE	FALSE
1928	22	28	F	15	15-1	15-1-3-Maj	Maj	Ele	I	N	N	N	N	N	N	N	N	N	N	N	N	N	N	N	N	N	Non	NA	NA	152	120	15	109	6	3.6	135	4.4	ND	L1	TRUE	TRUE	FALSE	FALSE	FALSE	FALSE	FALSE	FALSE	FALSE	FALSE
1929	141	72	M	9	9-10	9-10-2-Maj	Maj	U	IV	Y	Y	N	N	N	N	2D	N	N	N	N	N	Y	N	N	Y	Y	OME	NA	NA	90	120	15	96	3.3	10.6	130	4.3	AF>90	G50	FALSE	FALSE	FALSE	FALSE	FALSE	FALSE	FALSE	FALSE	FALSE	FALSE
1930	147	25	F	11	11-1	11-1-10-Int	Int	U	I	N	N	N	N	N	N	N	N	N	N	N	N	N	N	N	N	N	Non	NA	NA	117	120	15	125	7.9	NA	NA	NA	ND	L1	TRUE	FALSE	FALSE	FALSE	FALSE	FALSE	FALSE	FALSE	FALSE	FALSE
1931	246	69	M	10	10-1	10-1-13-Maj	Maj	Ele	III	N	N	N	N	Y	N	2I	N	N	N	N	N	Y	N	N	N	N	OME	NA	NA	166	76	15	129	10.2	8.1	134	5	NOR	L2	FALSE	FALSE	FALSE	FALSE	FALSE	FALSE	FALSE	FALSE	FALSE	FALSE
1932	239	74	M	9	9-4	9-4-14-Xma	Xma	Ele	I	N	N	N	N	Y	N	N	N	N	N	N	N	N	N	N	N	N	OME	N	N	160	60	15	133	9.8	4.5	139	4.2	NOR	L6	TRUE	FALSE	FALSE	FALSE	TRUE	FALSE	FALSE	FALSE	FALSE	FALSE
1933	71	60	F	10	10-1	10-1-9-Maj	Maj	Ele	III	N	N	N	N	N	N	N	N	N	N	N	N	Y	N	N	N	N	Non	N	Y	182	83	15	106	3.7	5.5	142	5.4	NOR	L2	TRUE	TRUE	FALSE	FALSE	FALSE	FALSE	FALSE	TRUE	FALSE	FALSE
1934	87	25	F	5	5-4	5-4-6-Int	Int	Ele	II	N	N	N	N	N	N	N	N	N	N	N	N	N	N	N	N	N	Non	NA	NA	112	60	15	NA	NA	NA	NA	NA	ND	L1	TRUE	FALSE	FALSE	FALSE	FALSE	FALSE	FALSE	FALSE	FALSE	FALSE
1935	189	69	F	13	13-19	13-19-22-Xma	Xma	Ele	II	Y	N	N	N	N	N	N	N	N	N	Y	N	Y	N	N	N	N	OME	NA	NA	170	60	15	NA	NA	NA	NA	NA	NOR	L1	TRUE	FALSE	FALSE	FALSE	FALSE	FALSE	FALSE	FALSE	FALSE	FALSE
1936	209	78	M	7	7-5	7-5-15-Maj	Maj	Ele	III	N	N	N	N	N	N	N	N	Y	Y	N	N	Y	N	N	N	Y	L	NA	NA	145	89	15	119	5.6	20.8	136	5	NOR	L2	TRUE	FALSE	FALSE	FALSE	FALSE	FALSE	FALSE	FALSE	FALSE	FALSE
1937	181	80	M	10	10-5	10-5-3-Maj	Maj	Ele	II	Y	N	N	N	N	N	N	N	N	N	N	N	Y	N	N	N	N	Non	NA	NA	103	67	15	143	11	6.8	141	4.1	NOR	L1	TRUE	FALSE	FALSE	FALSE	FALSE	FALSE	FALSE	FALSE	FALSE	FALSE
1938	124	28	F	15	15-1	15-1-3-Maj	Maj	Ele	II	N	N	N	N	N	N	N	N	N	N	N	N	N	N	N	N	N	Non	NA	NA	123	106	15	132	8.7	NA	NA	NA	ND	L1	TRUE	TRUE	FALSE	FALSE	FALSE	FALSE	FALSE	FALSE	FALSE	FALSE
1939	60	75	F	13	13-24	13-24-1-Maj	Maj	Ele	II	Y	N	N	N	N	N	N	N	N	N	N	N	N	N	N	N	N	Non	NA	NA	170	87	15	144	5.6	6.3	139	4.8	NOR	L1	TRUE	FALSE	FALSE	FALSE	FALSE	FALSE	FALSE	FALSE	FALSE	FALSE
1940	114	74	M	13	13-3	13-3-3-Xma	Xma	U	III	N	N	N	N	N	N	2O	N	N	N	N	N	N	N	N	N	N	Non	NA	NA	140	105	15	107	3.7	6	133	4.6	NOR	L2	TRUE	TRUE	FALSE	FALSE	FALSE	FALSE	FALSE	FALSE	FALSE	FALSE
1941	86	27	F	15	15-1	15-1-3-Maj	Maj	I	I	N	N	N	N	N	N	N	N	N	N	N	N	N	N	N	N	N	Non	NA	NA	117	98	15	NA	NA	NA	NA	NA	ND	L1	TRUE	FALSE	FALSE	FALSE	FALSE	FALSE	FALSE	FALSE	FALSE	FALSE
1942	268	41	F	10	10-4	10-4-6-Min	Min	Ele	II	N	N	N	N	N	N	N	N	N	N	N	N	N	N	N	N	N	Non	NA	NA	105	61	15	106	4.2	6.5	141	3.8	ND	L1	TRUE	FALSE	FALSE	FALSE	FALSE	FALSE	FALSE	FALSE	FALSE	FALSE
1943	87	78	F	13	13-19	13-19-22-Xma	Xma	U	II	N	N	N	N	Y	N	N	N	N	N	N	N	Y	N	N	Y	N	OME	NA	NA	178	68	15	136	14.2	4.1	128	3.8	NOR	L2	TRUE	TRUE	FALSE	FALSE	FALSE	FALSE	FALSE	FALSE	FALSE	FALSE
1944	9	53	F	1	1-1	1-1-19-Xma	Xma	Ele	I	N	N	N	N	N	N	N	N	N	N	N	N	N	N	N	N	N	Non	NA	NA	136	54	15	127	5.8	2.3	141	4.1	NOR	L1	TRUE	FALSE	FALSE	FALSE	FALSE	FALSE	FALSE	FALSE	FALSE	FALSE
1945	251	62	F	6	6-10	6-10-33-Com	Com	Ele	III	Y	N	N	N	N	N	N	N	Y	N	N	N	Y	N	N	N	N	L	NA	NA	140	90	15	131	10.9	15.8	139	4	O	L6	FALSE	FALSE	FALSE	FALSE	FALSE	FALSE	FALSE	FALSE	TRUE	FALSE
1946	148	73	M	10	10-3	10-3-11-Int	Int	Ele	II	Y	N	N	N	N	N	2O	N	N	N	N	Y	Y	N	N	N	N	OME	NA	NA	160	90	15	102	8.9	7.4	136	4	AF6090	L1	TRUE	FALSE	FALSE	FALSE	FALSE	FALSE	FALSE	FALSE	FALSE	FALSE
1947	147	72	M	10	10-1	10-1-34-Maj	Maj	Ele	III	Y	Y	N	N	Y	N	N	N	Y	N	N	N	Y	N	N	Y	Y	Non	NA	NA	128	84	15	141	6.2	35.9	147	4.7	AF6090	L2	TRUE	FALSE	FALSE	FALSE	FALSE	FALSE	FALSE	FALSE	FALSE	FALSE
1948	230	63	F	11	11-1	11-1-21-Maj	Maj	U	II	N	N	N	N	N	N	2D	N	N	N	N	N	N	N	N	N	N	Non	NA	NA	172	104	15	171	19.5	10.4	136	4.2	O	L6	FALSE	FALSE	FALSE	FALSE	FALSE	FALSE	FALSE	FALSE	FALSE	FALSE
1949	215	89	F	13	13-21	13-21-4-Min	Min	U	III	N	N	N	N	N	N	N	N	N	N	N	N	Y	N	N	N	N	Non	NA	NA	128	84	15	93	11.8	5.5	131	4	O	L6	TRUE	FALSE	FALSE	FALSE	FALSE	FALSE	FALSE	FALSE	FALSE	FALSE
1950	14	31	F	11	11-3	11-3-9-Min	Min	Ele	I	N	N	N	N	N	N	N	N	N	N	N	N	N	N	N	N	N	Non	NA	NA	130	60	15	127	10	2.6	137	4	ND	L1	TRUE	FALSE	FALSE	FALSE	FALSE	FALSE	FALSE	FALSE	FALSE	FALSE
1951	176	21	M	9	9-3	9-3-14-Maj	Maj	U	III	N	N	N	N	N	N	N	N	N	N	N	N	N	N	N	N	N	Non	N	N	112	70	3	92	14.3	5.6	138	4	ST	L1	TRUE	TRUE	FALSE	FALSE	FALSE	FALSE	FALSE	TRUE	FALSE	FALSE
1952	189	52	M	9	9-8	9-8-9-Int	Int	U	III	N	N	N	N	N	N	N	N	N	N	N	N	N	N	N	N	N	OME	NA	NA	160	75	15	125	7.9	4.8	140	4.2	NOR	L2	FALSE	FALSE	FALSE	FALSE	FALSE	FALSE	FALSE	FALSE	FALSE	FALSE
1953	177	93	F	11	11-1	11-1-9-Maj	Maj	Exp	III	N	N	N	Y	N	N	N	N	N	N	N	N	Y	N	N	N	N	Non	NA	NA	145	70	14	171	7.2	7.8	139	5.1	O	L2	TRUE	TRUE	FALSE	FALSE	FALSE	FALSE	FALSE	FALSE	FALSE	FALSE
1954	103	73	F	11	11-1	11-1-26-Xma	Xma	Ele	I	N	N	N	N	N	N	N	N	N	N	N	N	N	N	N	N	N	Non	NA	NA	170	80	15	135	6.2	6.1	141	4.4	ND	L1	TRUE	TRUE	FALSE	FALSE	FALSE	FALSE	FALSE	FALSE	FALSE	FALSE
1955	173	38	M	9	9-4	9-4-1-Maj	Maj	U	I	N	N	N	N	N	N	N	N	N	N	N	N	N	N	N	N	N	Non	NA	NA	130	72	15	155	12.7	70	140	4.8	ND	L1	TRUE	FALSE	FALSE	FALSE	FALSE	FALSE	FALSE	FALSE	FALSE	FALSE
1956	181	74	F	13	13-23	13-23-32-Xma	Xma	Ele	III	N	N	N	N	N	N	N	N	N	N	N	N	N	N	N	N	N	Non	NA	NA	154	78	15	122	5	11.2	141	4.7	NOR	L1	TRUE	FALSE	FALSE	FALSE	FALSE	FALSE	FALSE	FALSE	FALSE	FALSE
1957	123	26	F	15	15-1	15-1-3-Maj	Maj	U	I	N	N	N	N	N	N	N	N	N	N	N	N	N	N	N	N	N	Non	NA	NA	143	108	15	131	12	NA	NA	NA	ND	L1	TRUE	FALSE	FALSE	FALSE	FALSE	FALSE	FALSE	FALSE	FALSE	FALSE
1958	54	91	M	13	13-4	13-4-4-Com	Com	U	II	N	N	N	N	N	N	N	N	N	N	N	N	Y	N	N	N	N	L	NA	NA	158	68	15	137	12.2	2.8	136	4.1	O	L10	TRUE	FALSE	FALSE	FALSE	FALSE	FALSE	FALSE	FALSE	FALSE	FALSE
1959	60	52	M	13	13-19	13-19-12-Xma	Xma	U	III	Y	N	N	N	N	N	2O	N	N	N	N	N	Y	N	N	N	N	OME	NA	NA	174	109	14	119	14	2.9	124	4.7	O	L10	FALSE	FALSE	FALSE	FALSE	FALSE	FALSE	FALSE	TRUE	FALSE	FALSE
1960	127	80	M	10	10-3	10-3-7-Min	Min	Ele	III	Y	N	Y	N	N	N	2I	N	N	N	Y	N	Y	N	N	N	N	OME	NA	NA	110	66	15	92	7.2	30.8	138	4.3	NOR	L2	TRUE	TRUE	FALSE	FALSE	FALSE	FALSE	FALSE	FALSE	FALSE	FALSE
1961	114	60	M	7	7-6	7-6-8-Int	Int	Ele	III	Y	N	N	N	Y	N	N	N	Y	N	N	N	Y	N	N	N	N	L	NA	NA	150	100	15	140	4.6	14.5	135	4.7	AF6090	L1	TRUE	FALSE	FALSE	FALSE	FALSE	FALSE	FALSE	FALSE	FALSE	FALSE
1962	60	75	M	7	7-4	7-4-7-Maj	Maj	Exp	II	N	N	N	N	N	N	2O	N	N	N	N	N	Y	N	N	N	N	Non	N	N	155	95	15	132	6.9	6.9	141	4.4	NOR	L10	FALSE	FALSE	FALSE	FALSE	FALSE	FALSE	FALSE	FALSE	FALSE	FALSE
1963	37	51	F	13	13-15	13-15-16-Int	Int	Ele	I	N	N	N	N	N	N	N	N	N	N	N	N	N	N	N	N	N	Non	NA	NA	118	73	15	124	5.4	6.2	138	5.3	NOR	L1	TRUE	TRUE	FALSE	FALSE	FALSE	FALSE	FALSE	FALSE	FALSE	FALSE
1964	150	53	M	9	9-6	9-6-21-Xma	Xma	Ele	I	N	N	N	N	N	N	N	N	N	N	N	N	N	N	N	N	N	Non	NA	NA	110	71	15	140	6.7	5.7	140	4.7	NOR	L1	FALSE	FALSE	FALSE	FALSE	FALSE	FALSE	FALSE	FALSE	FALSE	FALSE
1965	202	54	F	2	2-9	2-9-5-Maj	Maj	Ele	II	N	N	N	N	N	N	N	N	N	Y	N	N	N	N	N	N	N	Non	NA	NA	135	86	15	112	8.9	NA	171	7.7	NOR	L1	TRUE	TRUE	FALSE	FALSE	FALSE	FALSE	FALSE	TRUE	TRUE	FALSE
1966	124	33	F	11	11-4	11-4-10-Min	Min	U	I	N	N	N	N	N	N	N	N	N	N	N	N	N	N	N	N	N	Non	NA	NA	123	82	15	134	15.5	NA	NA	NA	ND	L1	TRUE	FALSE	FALSE	FALSE	FALSE	FALSE	FALSE	FALSE	FALSE	FALSE
1967	215	72	M	9	9-8	9-8-10-Int	Int	Ele	III	Y	N	N	N	N	N	N	N	N	N	N	N	Y	N	N	N	N	Non	NA	NA	125	64	15	155	5.7	4.8	137	4.7	O	L2	FALSE	FALSE	FALSE	FALSE	FALSE	FALSE	FALSE	FALSE	FALSE	FALSE
1968	162	37	F	15	15-1	15-1-3-Maj	Maj	Ele	I	N	N	N	N	N	N	N	N	N	N	N	N	N	N	N	N	N	Non	NA	NA	130	60	15	NA	NA	NA	NA	NA	ND	L1	TRUE	FALSE	FALSE	FALSE	FALSE	FALSE	FALSE	FALSE	FALSE	FALSE
1969	9	63	M	10	10-3	10-3-16-Maj	Maj	Ele	III	N	N	N	N	N	N	2I	N	N	N	N	N	N	N	N	N	N	Non	N	N	160	70	15	117	8.7	10.5	139	4.8	NOR	L1	TRUE	FALSE	FALSE	FALSE	FALSE	FALSE	FALSE	FALSE	FALSE	FALSE
1970	123	50	F	12	12-2	12-2-7-Min	Min	U	I	N	N	N	N	N	N	N	N	N	N	N	N	N	N	N	N	N	Non	NA	NA	191	85	15	142	6	7.6	137	4.4	ND	L1	TRUE	TRUE	FALSE	FALSE	FALSE	FALSE	FALSE	FALSE	FALSE	FALSE
1971	147	74	F	9	9-8	9-8-9-Int	Int	Exp	III	N	N	N	N	Y	N	N	N	N	N	N	N	Y	N	N	N	N	OME	N	N	137	90	15	129	10	6.5	134	5.2	NOR	L2	FALSE	FALSE	FALSE	FALSE	FALSE	FALSE	FALSE	FALSE	FALSE	FALSE
1972	268	56	M	13	13-23	13-23-32-Xma	Xma	Ele	II	N	N	N	N	Y	N	N	N	N	N	N	N	N	N	N	N	N	Non	NA	NA	132	65	15	128	6.9	5	141	4.5	NOR	L1	TRUE	TRUE	TRUE	FALSE	FALSE	FALSE	FALSE	FALSE	FALSE	FALSE
1973	66	67	F	13	13-19	13-19-22-Xma	Xma	Ele	I	N	N	N	N	N	N	N	N	N	N	N	N	N	N	N	N	N	Non	NA	NA	105	78	15	124	4.7	5.2	139	4.2	NOR	L1	TRUE	FALSE	FALSE	FALSE	FALSE	FALSE	FALSE	FALSE	FALSE	FALSE
1974	83	63	M	9	9-5	9-5-7-Com	Com	U	III	N	N	N	N	N	N	N	N	N	N	N	N	Y	N	N	N	N	Non	NA	NA	155	75	15	143	5.4	10.5	132	4.9	NOR	L2	FALSE	FALSE	FALSE	FALSE	FALSE	FALSE	FALSE	FALSE	FALSE	TRUE
1975	257	84	F	13	13-4	13-4-10-Xma	Xma	Exp	II	N	N	N	Y	N	N	N	N	N	N	N	N	N	N	N	N	N	Non	NA	NA	135	84	15	112	6.2	4.4	135	3.8	NOR	L50	TRUE	FALSE	FALSE	FALSE	FALSE	FALSE	FALSE	FALSE	FALSE	FALSE
1976	87	64	F	5	5-2	5-2-5-Maj	Maj	Ele	II	N	N	N	N	N	N	N	N	N	N	N	N	N	N	N	N	N	Non	NA	NA	150	90	15	123	5.5	5.6	144	4	ND	L1	TRUE	FALSE	FALSE	FALSE	FALSE	FALSE	FALSE	FALSE	FALSE	FALSE
1977	189	53	F	13	13-23	13-23-32-Xma	Xma	Ele	II	N	N	N	N	N	N	N	N	N	N	N	N	N	N	N	N	N	Non	NA	NA	129	79	15	143	6.1	5.7	141	4.2	NOR	L1	TRUE	TRUE	FALSE	FALSE	FALSE	FALSE	FALSE	FALSE	FALSE	FALSE
1978	10	75	F	9	9-5	9-5-13-Min	Min	U	II	N	N	N	N	N	N	N	N	N	N	N	N	Y	N	N	N	N	Non	NA	NA	130	85	15	NA	NA	NA	NA	NA	NOR	L1	TRUE	FALSE	FALSE	FALSE	FALSE	FALSE	FALSE	FALSE	FALSE	FALSE
1979	4	31	F	15	15-1	15-1-3-Maj	Maj	Ele	I	N	N	N	N	N	N	N	N	N	N	N	N	N	N	N	N	N	Non	NA	NA	140	105	15	127	11.2	NA	NA	NA	NOR	L1	TRUE	TRUE	FALSE	FALSE	FALSE	FALSE	FALSE	FALSE	FALSE	FALSE
1980	83	86	F	13	13-23	13-23-32-Xma	Xma	Ele	III	Y	Y	N	Y	N	N	N	N	N	N	N	N	Y	Y	N	N	Y	L	NA	NA	102	90	15	112	9.3	8.4	136	4	O	L10	TRUE	FALSE	FALSE	FALSE	FALSE	FALSE	FALSE	FALSE	FALSE	FALSE
1981	37	62	M	13	13-15	13-15-16-Int	Int	Ele	II	Y	N	N	N	N	N	N	N	N	N	N	N	N	N	N	N	N	Non	NA	NA	151	74	15	132	8.6	6.2	138	4.9	NOR	L2	TRUE	TRUE	FALSE	FALSE	FALSE	FALSE	FALSE	FALSE	FALSE	FALSE
1982	184	57	M	4	4-9	4-9-13-Maj	Maj	U	I	N	N	N	N	N	N	N	N	N	N	N	N	N	N	N	N	N	Non	NA	NA	133	62	15	154	7	NA	142	4.6	ND	L1	TRUE	TRUE	FALSE	FALSE	FALSE	FALSE	FALSE	FALSE	FALSE	FALSE
1983	141	37	F	15	15-1	15-1-3-Maj	Maj	Exp	II	N	N	N	N	N	N	N	N	N	N	N	N	N	N	N	N	N	Non	NA	NA	140	70	15	126	6.8	3.8	134	4.3	ND	L1	TRUE	FALSE	FALSE	FALSE	FALSE	FALSE	FALSE	FALSE	FALSE	FALSE
1984	177	72	F	9	9-1	9-1-5-Maj	Maj	Ele	II	N	N	N	N	N	N	N	N	N	N	N	N	Y	N	N	N	N	Non	NA	NA	136	89	15	137	6.8	5.5	141	4.3	ND	L1	TRUE	TRUE	FALSE	FALSE	FALSE	FALSE	FALSE	FALSE	FALSE	FALSE
1985	106	59	F	11	11-4	11-4-1-Xma	Xma	Ele	II	N	N	N	N	N	N	N	N	N	N	N	N	N	N	N	N	N	OME	NA	NA	143	82	15	143	5.1	5.5	141	4	NOR	L1	TRUE	FALSE	FALSE	FALSE	FALSE	FALSE	FALSE	FALSE	FALSE	FALSE
1986	60	69	M	10	10-4	10-4-18-Maj	Maj	Ele	II	N	N	N	N	N	N	N	N	N	N	N	N	Y	N	N	N	N	Non	NA	NA	158	85	15	152	9.3	3.1	137	3.9	NOR	L1	TRUE	TRUE	FALSE	FALSE	FALSE	FALSE	FALSE	FALSE	FALSE	FALSE
1987	127	41	F	9	9-4	9-4-14-Xma	Xma	Ele	II	N	N	N	N	N	N	N	N	N	N	N	N	N	N	N	N	N	Non	NA	NA	104	61	15	122	9.9	2.8	133	4.4	ND	L2	TRUE	FALSE	FALSE	FALSE	FALSE	FALSE	FALSE	TRUE	FALSE	FALSE
1988	147	68	F	7	7-7	7-7-4-Maj	Maj	Ele	II	N	N	N	N	N	N	N	N	N	N	N	N	Y	N	N	N	Y	Non	NA	NA	143	120	15	118	6.7	6	144	3.7	NOR	L2	TRUE	FALSE	FALSE	FALSE	FALSE	FALSE	FALSE	FALSE	FALSE	FALSE
1989	230	33	F	15	15-1	15-1-3-Maj	Maj	Ele	II	N	N	N	N	N	N	N	N	N	N	N	N	N	N	N	N	N	Non	NA	NA	133	95	15	NA	NA	NA	NA	NA	NOR	L1	TRUE	FALSE	FALSE	FALSE	FALSE	FALSE	FALSE	FALSE	FALSE	FALSE
1990	94	35	M	10	10-3	10-3-32-Min	Min	Ele	I	N	N	N	N	N	N	N	N	N	N	N	N	N	N	N	N	N	Non	NA	NA	140	65	15	148	9.4	5.9	143	4.6	NOR	L1	TRUE	FALSE	FALSE	FALSE	FALSE	FALSE	FALSE	FALSE	FALSE	FALSE
1991	37	47	M	13	13-23	13-23-28-Maj	Maj	U	I	N	N	N	N	N	N	N	N	N	N	N	N	N	N	N	N	N	Non	NA	NA	150	93	15	145	7	4.2	143	4.6	NOR	L1	TRUE	TRUE	TRUE	FALSE	FALSE	FALSE	FALSE	FALSE	FALSE	FALSE
1992	54	85	F	13	13-4	13-4-10-Xma	Xma	U	III	Y	N	N	N	N	N	N	N	N	N	N	N	Y	N	N	Y	N	Non	NA	NA	98	114	14	122	22.3	NA	142	3.9	ST	G50	TRUE	TRUE	FALSE	FALSE	FALSE	FALSE	FALSE	FALSE	FALSE	FALSE
1993	4	23	F	15	15-1	15-1-3-Maj	Maj	Ele	I	N	N	N	N	N	N	N	N	N	N	N	N	N	N	N	N	N	Non	NA	NA	135	90	15	128	9.7	NA	NA	NA	NOR	L1	TRUE	TRUE	FALSE	FALSE	FALSE	FALSE	FALSE	FALSE	FALSE	FALSE
1994	246	66	M	6	6-10	6-10-36-Com	Com	Ele	III	Y	N	N	N	N	N	N	N	N	N	N	N	Y	N	N	N	N	Non	NA	NA	126	56	15	143	8	7	143	4.6	NOR	L1	FALSE	FALSE	FALSE	FALSE	FALSE	FALSE	FALSE	FALSE	FALSE	FALSE
1995	257	49	M	13	13-19	13-19-12-Xma	Xma	Ele	I	N	N	N	N	N	N	N	N	N	N	N	N	N	N	N	N	N	Non	NA	NA	123	60	15	157	7.2	4.7	138	4.8	ND	L1	TRUE	FALSE	FALSE	FALSE	FALSE	FALSE	FALSE	FALSE	FALSE	FALSE
1996	123	37	F	15	15-1	15-1-3-Maj	Maj	I	II	N	N	N	N	N	N	N	N	N	N	N	N	N	N	N	N	N	Non	NA	NA	158	80	15	140	9.4	3.5	136	4.3	NOR	L1	TRUE	FALSE	FALSE	FALSE	FALSE	FALSE	FALSE	FALSE	FALSE	FALSE
1997	114	22	F	15	15-1	15-1-3-Maj	Maj	Ele	I	N	N	N	N	N	N	N	N	N	N	N	N	N	N	N	N	N	Non	NA	NA	120	80	15	119	8.4	NA	NA	NA	ND	L1	TRUE	FALSE	FALSE	FALSE	FALSE	FALSE	FALSE	FALSE	FALSE	FALSE
1998	9	67	M	12	12-4	12-4-11-Maj	Maj	Ele	II	N	N	N	Y	N	N	N	N	N	N	N	N	Y	N	N	N	N	Non	NA	NA	125	72	14	152	10.1	NA	143	4.2	NOR	L1	TRUE	FALSE	FALSE	FALSE	FALSE	FALSE	FALSE	FALSE	FALSE	FALSE
1999	42	33	F	15	15-1	15-1-3-Maj	Maj	U	I	N	N	N	N	N	N	N	N	N	N	N	N	N	N	N	N	N	Non	NA	NA	100	124	15	119	8.9	NA	NA	NA	ND	L1	TRUE	FALSE	FALSE	FALSE	FALSE	FALSE	FALSE	FALSE	FALSE	FALSE
[truncated: 24,503 more rows]
[truncated: 14 more columns]
